# Supplementary material for: Enzymatic Dissociation Induces Transcriptional and Proteotype Bias in Brain Cell Populations
Source: Int J Mol Sci. 2020 Oct 26;21(21):7944. doi: 10.3390/ijms21217944 (PMC7663484; doi:10.3390/ijms21217944)
Supplement: Supplementary file 1 [file ijms-21-07944-s001.zip]

Archive with 13 entries (12 files):
- Mattei_et_al_Supplementary_Information.pdf
- __MACOSX/
- __MACOSX/._Mattei_et_al_Supplementary_Information.pdf
- Supplementary_Table_S1_Differential_Transcription.xls
- __MACOSX/._Supplementary_Table_S1_Differential_Transcription.xls
- Supplementary_Table_S4_GO_Proteomics.xlsx
- __MACOSX/._Supplementary_Table_S4_GO_Proteomics.xlsx
- Supplementary_Table_S3_Proteomics.xlsx
- __MACOSX/._Supplementary_Table_S3_Proteomics.xlsx
- Additional_File_1_Protocol.pdf
- __MACOSX/._Additional_File_1_Protocol.pdf
- Supplementary_Table_S2_GO_Transcriptomic.xls
- __MACOSX/._Supplementary_Table_S2_GO_Transcriptomic.xls
