# Supplementary material for: Enzymatic Dissociation Induces Transcriptional and Proteotype Bias in Brain Cell Populations
Source: Int J Mol Sci. 2020 Oct 26;21(21):7944. doi: 10.3390/ijms21217944 (PMC7663484; doi:10.3390/ijms21217944)
Supplement: Supplementary file 1 [file ijms-21-07944-s001.zip › Supplementary_Table_S1_Differential_Transcription.xls]

## Sheet: Neurons
	p_val	avg_logFC	pct.1	pct.2	p_val_adj
Malat1	0	1.76233	1	0.998	0
mt-Nd4	0	-1.62241	0.664	0.985	0
mt-Cytb	0	-1.65903	0.717	0.993	0
mt-Nd1	0	-1.684	0.55	0.965	0
mt-Nd2	0	-1.78106	0.599	0.963	0
mt-Co2	0	-1.7881	0.748	0.996	0
mt-Co3	0	-1.81953	0.818	0.999	0
mt-Co1	0	-1.88588	0.736	0.994	0
mt-Atp6	0	-1.95558	0.786	0.999	0
Rpl38	0	-2.29837	0.047	0.528	0
Hbb-bs	0	-2.35083	0.036	0.569	0
mt-Nd3	0	-2.42869	0.219	0.827	0
mt-Rnr2	0	-2.66272	0.59	0.994	0
mt-Rnr1	0	-2.83434	0.295	0.96	0
Lars2	0	-3.48668	0.053	0.91	0
Mir6236	0	-3.67623	0.039	0.918	0
Ttr	0	-3.74227	0.34	1	0
Gm42418	0	-4.72356	0.764	1	0
Ube3a	1.73778e-288	1.89366	0.879	0.137	3.80417e-284
mt-Nd5	5.63588e-265	-1.90097	0.141	0.591	1.23375e-260
Rps15	2.2599e-256	-1.91756	0.106	0.519	4.94714e-252
Opcml	8.99289e-256	1.88518	0.831	0.132	1.96863e-251
Eef1a2	2.55584e-255	-1.9106	0.063	0.43	5.59499e-251
Hba-a1	1.23611e-252	-1.47242	0.005	0.219	2.70597e-248
Gm43670	1.85726e-249	2.50624	0.713	0.01	4.06573e-245
Enpp2	1.16406e-247	-1.95527	0.122	0.54	2.54823e-243
Grin2a	1.67565e-242	1.74046	0.845	0.184	3.66817e-238
Syn1	1.14376e-223	-1.82041	0.054	0.381	2.50381e-219
Rps29	3.92787e-215	-1.86209	0.079	0.43	8.59851e-211
Slc24a5	1.10693e-208	2.0382	0.652	0.016	2.42319e-204
Hba-a2	1.81081e-203	-1.32547	0.005	0.185	3.96405e-199
Ly6h	3.37283e-190	1.3832	0.824	0.213	7.38346e-186
Rtn1	1.80925e-187	1.20414	0.872	0.257	3.96062e-183
9330162G02Rik	2.6588e-187	1.26205	0.869	0.314	5.82037e-183
Ttc19	9.70299e-174	1.5292	0.655	0.062	2.12408e-169
Hbb-bt	9.40978e-162	-1.1961	0.007	0.166	2.0599e-157
Gria2	3.32539e-161	0.736401	0.977	0.674	7.27962e-157
mt-Nd4l	3.67458e-160	-1.59844	0.09	0.396	8.04402e-156
Rbm4b	1.15867e-159	1.66063	0.574	0.025	2.53645e-155
Tmem191c	3.19646e-159	1.4677	0.644	0.08	6.99737e-155
Gm26699	5.96588e-159	1.78247	0.543	0.009	1.30599e-154
Rsrp1	9.04906e-157	1.19734	0.736	0.156	1.98093e-152
Fus	2.51767e-156	1.1304	0.786	0.199	5.51142e-152
Rpl41	2.42201e-154	-1.67491	0.207	0.538	5.30203e-150
Tubb4a	3.02915e-151	-1.33468	0.018	0.205	6.6311e-147
Gm26870	7.55683e-151	-0.990525	0.001	0.12	1.65427e-146
Acp1	1.04575e-150	1.51499	0.594	0.052	2.28925e-146
Snhg11	1.11768e-149	1.13177	0.956	0.76	2.44671e-145
Ssbp4	1.76857e-142	1.18629	0.686	0.131	3.87158e-138
Tuba1b	3.33815e-141	-1.4815	0.039	0.261	7.30755e-137
Icam5	1.21655e-139	1.4136	0.586	0.062	2.66316e-135
Dnm1	3.0955e-139	-1.54812	0.265	0.571	6.77636e-135
Ogt	3.26775e-138	1.11241	0.72	0.166	7.15343e-134
Lsamp	6.64706e-137	1.20034	0.66	0.12	1.45511e-132
Auts2	7.74579e-137	1.12368	0.758	0.219	1.69563e-132
Rplp1	1.11016e-136	-1.54433	0.181	0.493	2.43024e-132
4430402I18Rik	1.21952e-136	1.63484	0.495	0.009	2.66965e-132
R3hdm1	3.04847e-135	1.00378	0.813	0.268	6.6734e-131
Nrgn	3.24493e-135	-1.69835	0.335	0.619	7.10347e-131
Rpl37	2.75385e-134	-1.50075	0.07	0.326	6.02845e-130
Aplp1	3.32653e-130	1.14647	0.667	0.136	7.28211e-126
Actb	1.52375e-129	-1.26343	0.486	0.708	3.33565e-125
2900064K03Rik	2.13756e-129	1.47616	0.54	0.049	4.67933e-125
AC149090.1	1.39537e-128	0.953459	0.901	0.545	3.05461e-124
Rpl28	1.33701e-127	-1.53469	0.13	0.417	2.92685e-123
mt-Atp8	1.83879e-127	-1.09609	0.014	0.168	4.0253e-123
Gm44560	2.73069e-127	1.26943	0.586	0.082	5.97776e-123
Gm45183	3.47764e-127	1.52495	0.494	0.021	7.61291e-123
Gm42772	7.76382e-123	1.24107	0.601	0.099	1.69958e-118
Atp2b1	1.05828e-121	0.876753	0.881	0.41	2.31669e-117
Krit1	1.82629e-120	1.07309	0.625	0.117	3.99792e-116
Nrxn1	3.29117e-119	1.01704	0.71	0.194	7.2047e-115
2900055J20Rik	3.19704e-118	1.29078	0.545	0.069	6.99864e-114
Selenow	1.64413e-117	-1.63026	0.194	0.476	3.59916e-113
2900027M19Rik	1.19657e-116	1.16001	0.57	0.084	2.6194e-112
Fubp1	1.70716e-116	1.00354	0.635	0.126	3.73715e-112
Rpl18a	2.89109e-116	-1.4673	0.093	0.346	6.32888e-112
Rian	1.01316e-115	0.984432	0.753	0.277	2.2179e-111
Galnt1	2.20744e-115	1.47512	0.467	0.026	4.8323e-111
Atp6v0b	1.26217e-114	0.830159	0.805	0.292	2.76302e-110
1500015O10Rik	1.63653e-113	-1.06528	0.008	0.13	3.58252e-109
Lrp1b	6.76344e-112	1.22066	0.6	0.126	1.48059e-107
Rpsa	3.7406e-111	-1.48461	0.142	0.41	8.18854e-107
Lrfn5	1.11277e-110	1.13945	0.565	0.096	2.43596e-106
Luc7l2	2.90992e-110	0.791101	0.842	0.357	6.37011e-106
Fam19a1	3.12776e-110	1.38863	0.566	0.114	6.84699e-106
Celf3	5.43221e-110	1.15199	0.532	0.073	1.18917e-105
Snrnp70	5.9521e-107	0.76008	0.829	0.333	1.30297e-102
Rnf112	7.11233e-106	1.01389	0.607	0.132	1.55696e-101
Grm5	5.02061e-104	0.901783	0.682	0.188	1.09906e-99
Grin2b	1.42828e-103	0.777848	0.81	0.316	3.12665e-99
4632427E13Rik	6.6742e-103	1.01318	0.568	0.105	1.46105e-98
Dhx30	7.74224e-103	1.14544	0.49	0.058	1.69485e-98
Tmem108	1.39729e-102	1.46647	0.484	0.061	3.0588e-98
Tia1	3.53893e-102	0.82448	0.707	0.203	7.74708e-98
Nrcam	2.6824e-101	0.895086	0.66	0.173	5.87204e-97
Dlgap1	1.80534e-100	0.802355	0.781	0.283	3.95207e-96
Cttnbp2	3.96063e-100	0.784914	0.753	0.262	8.67022e-96
Gm42769	1.42939e-99	1.38231	0.426	0.026	3.12908e-95
Ahcyl2	4.61283e-99	1.30867	0.499	0.075	1.00979e-94
Lrrc7	8.89392e-99	0.927867	0.609	0.142	1.94697e-94
Atp5e	6.86829e-98	-1.19806	0.024	0.177	1.50354e-93
Phyhip	1.13367e-97	-1.15568	0.027	0.184	2.48171e-93
Ccnt2	1.14174e-97	0.929702	0.592	0.132	2.49939e-93
Adgrb3	3.97223e-97	0.918685	0.615	0.147	8.69562e-93
Gm26871	4.72399e-97	1.04902	0.547	0.105	1.03413e-92
Trim35	1.45084e-96	0.897183	0.591	0.131	3.17603e-92
Itm2b	1.67416e-96	0.833272	0.693	0.209	3.66491e-92
Gm10048	4.7288e-96	1.28648	0.429	0.032	1.03518e-91
Cst3	1.19828e-95	-0.965929	0.728	0.806	2.62316e-91
Rpl31	1.63892e-94	-1.37534	0.069	0.276	3.58776e-90
Pex5l	3.06163e-94	1.37898	0.456	0.056	6.70221e-90
Nebl	3.14106e-94	1.06562	0.498	0.079	6.87609e-90
Nell2	1.11068e-93	1.25303	0.424	0.032	2.43139e-89
Pnn	1.34943e-93	0.903715	0.543	0.103	2.95404e-89
Kalrn	2.23467e-92	0.80409	0.7	0.23	4.89193e-88
Pde10a	1.34844e-91	1.34327	0.42	0.035	2.95186e-87
Gpm6b	1.39044e-91	0.945232	0.542	0.108	3.04381e-87
Rps24	9.2036e-90	-1.38429	0.136	0.372	2.01476e-85
Cplx2	5.12098e-89	-1.40249	0.1	0.321	1.12103e-84
Dynll2	1.31664e-88	-1.2805	0.046	0.221	2.88226e-84
5330434G04Rik	2.11637e-88	1.01962	0.523	0.11	4.63294e-84
Psma3	2.15089e-88	0.970739	0.493	0.085	4.70851e-84
Kcnq1ot1	2.88933e-86	0.562887	0.912	0.493	6.32503e-82
Rpl35	4.29298e-86	-1.11454	0.023	0.161	9.39776e-82
Tpt1	4.90699e-86	-1.34105	0.109	0.331	1.07419e-81
Dclk1	2.0425e-85	0.778483	0.644	0.195	4.47124e-81
Tmed9	4.65418e-85	0.953023	0.471	0.073	1.01885e-80
Gm26724	3.14574e-84	1.28936	0.346	0.005	6.88634e-80
Cx3cr1	5.53741e-84	-0.949389	0.008	0.106	1.21219e-79
mt-Nd6	6.83504e-84	-0.947942	0.01	0.116	1.49626e-79
Bcl11a	8.69169e-84	0.913837	0.532	0.12	1.9027e-79
Slc22a17	2.46183e-83	0.714191	0.706	0.241	5.38919e-79
Gm42770	4.12321e-83	1.16438	0.395	0.033	9.02611e-79
Rpl21	4.66361e-83	-1.36959	0.2	0.431	1.02091e-78
Rab11fip2	1.11723e-81	1.05773	0.39	0.033	2.44574e-77
Ank2	1.86635e-81	0.622689	0.794	0.321	4.08564e-77
Snhg14	2.0845e-81	0.641278	0.824	0.377	4.56319e-77
Caly	3.14609e-81	0.956453	0.473	0.085	6.88711e-77
C1qtnf4	5.83865e-81	0.848075	0.579	0.162	1.27814e-76
9530059O14Rik	9.87656e-81	0.883861	0.54	0.133	2.16208e-76
Aldoa	1.12088e-80	-1.32606	0.155	0.381	2.45372e-76
Gm27032	2.63922e-80	1.12227	0.373	0.026	5.77752e-76
Igf2bp3	4.90569e-80	1.2147	0.335	0.005	1.0739e-75
Meg3	4.12952e-79	0.59181	0.999	0.943	9.03993e-75
Atp2c1	4.92883e-79	0.884336	0.475	0.088	1.07897e-74
Gm43341	7.36074e-79	1.132	0.403	0.048	1.61134e-74
Gm43316	2.31651e-78	1.22355	0.354	0.021	5.07107e-74
Atp1a1	1.27428e-77	1.00463	0.436	0.069	2.78952e-73
Cacna1e	1.98177e-77	0.775993	0.602	0.178	4.33829e-73
AC164612.2	6.23446e-77	1.23928	0.33	0.007	1.36479e-72
Rpl36	7.81545e-77	-1.3142	0.087	0.283	1.71088e-72
Fau	2.50966e-76	-1.25965	0.092	0.29	5.49389e-72
Srsf2	4.37e-76	0.751479	0.573	0.159	9.56636e-72
Adgrb1	2.13941e-75	0.722324	0.576	0.157	4.68338e-71
Dalrd3	2.42806e-75	1.00721	0.391	0.047	5.31527e-71
Ttc14	5.78675e-75	0.617838	0.785	0.326	1.26678e-70
Hnrnpl	6.77806e-75	0.819777	0.468	0.088	1.48379e-70
Adgrl3	7.43136e-75	0.978089	0.417	0.062	1.6268e-70
Stxbp5l	8.22211e-75	0.943016	0.431	0.072	1.7999e-70
Gm10115	8.9838e-74	0.989077	0.407	0.059	1.96664e-69
1500004A13Rik	2.14663e-72	0.93381	0.393	0.052	4.6992e-68
Tmcc1	4.59225e-72	0.770372	0.477	0.101	1.00529e-67
Zeb2	7.18778e-72	0.77307	0.597	0.197	1.57348e-67
Sf3b1	1.05258e-71	0.666638	0.566	0.159	2.3042e-67
Mir99ahg	2.80378e-71	0.724599	0.579	0.173	6.13776e-67
Zfp644	3.08483e-71	0.842386	0.429	0.075	6.75301e-67
Dock4	5.53917e-71	0.734694	0.605	0.201	1.21258e-66
Gm43318	9.48009e-71	1.0708	0.357	0.036	2.07529e-66
Ptprd	1.47617e-70	0.728218	0.636	0.23	3.23148e-66
Ddx50	1.80608e-70	0.844336	0.433	0.079	3.95369e-66
Arglu1	5.33851e-70	0.612956	0.721	0.292	1.16865e-65
Ncam1	2.27763e-68	0.663468	0.619	0.211	4.98597e-64
Tra2a	2.40453e-68	0.623762	0.607	0.192	5.26376e-64
Pigk	3.26568e-68	1.05643	0.331	0.023	7.14891e-64
A830018L16Rik	1.55947e-67	1.05955	0.359	0.042	3.41384e-63
Tnik	2.06999e-67	0.675257	0.58	0.178	4.53141e-63
Gm42583	2.66957e-67	0.890056	0.418	0.078	5.84396e-63
Kcna1	2.90755e-67	0.927617	0.365	0.046	6.36491e-63
Abcc5	3.14691e-67	0.806851	0.425	0.08	6.8889e-63
Tacc1	3.26242e-67	0.767785	0.481	0.117	7.14175e-63
A230103L15Rik	9.18584e-67	0.681061	0.547	0.156	2.01087e-62
Atp2b2	1.0334e-66	0.835348	0.436	0.091	2.26222e-62
Mtdh	1.52747e-66	0.743579	0.44	0.09	3.34379e-62
Srsf5	5.96105e-66	0.720918	0.458	0.1	1.30493e-61
Rchy1	7.83067e-66	1.0035	0.315	0.02	1.71421e-61
Negr1	1.94598e-65	0.867111	0.429	0.089	4.25995e-61
Atp2a2	3.1225e-65	0.770209	0.479	0.121	6.83547e-61
Eif2s3y	3.58424e-65	0.95699	0.345	0.038	7.84626e-61
Dtx3	6.02469e-65	0.820379	0.381	0.058	1.31887e-60
B230334C09Rik	6.70757e-65	0.678156	0.491	0.125	1.46835e-60
Rbm5	7.94782e-65	0.619896	0.588	0.187	1.73986e-60
Gm3764	1.99047e-64	0.776966	0.432	0.091	4.35734e-60
Lingo2	2.79778e-64	1.01371	0.348	0.042	6.12462e-60
Arpp21	3.0123e-64	0.648028	0.629	0.227	6.59423e-60
Gm40309	9.01762e-64	1.03112	0.3	0.016	1.97405e-59
Gm37899	1.40404e-63	0.852209	0.396	0.07	3.07359e-59
Syt1	4.96675e-63	0.54082	0.782	0.365	1.08727e-58
Uqcc2	1.07625e-62	-0.9777	0.025	0.141	2.35603e-58
Camk2a	1.13916e-62	0.572779	0.748	0.336	2.49373e-58
Gas5	5.2178e-62	0.681418	0.439	0.099	1.14223e-57
Dpm1	1.3318e-61	0.990178	0.297	0.019	2.91544e-57
Gm14703	3.20032e-61	1.06917	0.269	0.004	7.00583e-57
Gm44562	3.2459e-61	0.83519	0.376	0.063	7.10559e-57
C1qb	8.29043e-61	-1.19038	0.054	0.204	1.81486e-56
Bicd1	8.58494e-61	0.626918	0.494	0.136	1.87933e-56
Taz	1.45222e-60	0.859271	0.327	0.036	3.17905e-56
Shank1	1.56732e-60	0.653052	0.551	0.174	3.43101e-56
Srpk2	3.26842e-60	0.682742	0.453	0.111	7.15489e-56
Elmod1	4.7855e-60	0.780857	0.383	0.072	1.04759e-55
Miat	7.57813e-60	0.520556	0.754	0.347	1.65893e-55
Gm42946	9.35497e-60	1.08845	0.292	0.02	2.0479e-55
Slc12a5	1.64536e-59	0.826121	0.371	0.064	3.60185e-55
Csf2ra	1.75981e-59	0.97786	0.284	0.015	3.85241e-55
Gm44235	2.8917e-59	0.994191	0.29	0.019	6.33023e-55
Mat2a	2.96668e-59	0.67924	0.486	0.135	6.49436e-55
Sf3b3	3.00573e-59	0.851499	0.342	0.048	6.57984e-55
Gm38260	3.06807e-59	0.969112	0.289	0.017	6.71632e-55
Madd	9.6803e-59	0.653719	0.451	0.114	2.11911e-54
Nfib	9.81313e-59	0.616921	0.575	0.195	2.14819e-54
AC154176.2	3.10443e-58	0.923085	0.322	0.038	6.7959e-54
Clock	3.68108e-58	0.802259	0.347	0.053	8.05825e-54
Rpl36a	5.21549e-58	-0.938173	0.027	0.141	1.14172e-53
Atp1b1	5.69732e-58	0.534797	0.784	0.377	1.2472e-53
Bclaf1	1.55245e-57	0.537353	0.552	0.18	3.39846e-53
Tcf4	1.68814e-57	0.511511	0.836	0.433	3.69552e-53
Gm44676	2.34778e-57	0.927514	0.299	0.028	5.13953e-53
Enah	2.91717e-57	0.627205	0.487	0.138	6.38599e-53
Lman2l	3.888e-57	0.625883	0.436	0.106	8.51123e-53
Arf5	4.19563e-57	0.705524	0.354	0.056	9.18465e-53
Ssbp2	4.275e-57	0.892813	0.323	0.042	9.35841e-53
Tmem63b	1.4176e-56	0.749283	0.378	0.074	3.10328e-52
Gm20371	2.03033e-56	1.04217	0.315	0.041	4.4446e-52
Gm42919	5.0994e-56	0.888984	0.316	0.04	1.11631e-51
Sorbs2	9.03699e-56	0.625037	0.532	0.176	1.97829e-51
Slc6a6	9.4315e-56	0.707309	0.39	0.083	2.06465e-51
Chrd	1.15116e-55	0.91738	0.298	0.031	2.52001e-51
Sgip1	2.24454e-55	0.687845	0.424	0.105	4.91352e-51
Arhgef25	2.26731e-55	0.608908	0.46	0.124	4.96337e-51
Vps9d1	3.90491e-55	0.821637	0.312	0.04	8.54823e-51
AC170188.1	6.61338e-55	0.757308	0.38	0.079	1.44774e-50
Leng8	7.09408e-55	0.539747	0.509	0.156	1.55296e-50
Rps25	8.3856e-55	-1.08291	0.054	0.193	1.83569e-50
Lnpk	1.13652e-54	0.845266	0.295	0.03	2.48795e-50
Ptgds	1.26743e-54	0.408679	0.595	0.21	2.77454e-50
Igsf8	2.47676e-54	0.774276	0.34	0.057	5.42187e-50
Psma1	4.14204e-54	0.656886	0.408	0.098	9.06734e-50
Rbm39	7.33197e-54	0.488288	0.655	0.255	1.60504e-49
Gabarapl2	7.78842e-54	0.751846	0.312	0.041	1.70496e-49
P2ry14	9.53678e-54	1.01235	0.243	0.004	2.0877e-49
Zfp950	1.01347e-53	0.645017	0.409	0.098	2.21858e-49
Crebzf	1.63032e-53	0.736896	0.343	0.059	3.56893e-49
Hnrnpr	1.82612e-53	0.56365	0.504	0.156	3.99757e-49
Eef1a1	2.02451e-53	-1.11844	0.196	0.377	4.43186e-49
Slc50a1	2.23028e-53	0.734025	0.329	0.049	4.8823e-49
Adcy1	2.88341e-53	0.663828	0.443	0.125	6.31206e-49
March1	3.20249e-53	0.929375	0.27	0.019	7.01057e-49
Anks1b	4.13396e-53	0.552798	0.51	0.162	9.04965e-49
D10Wsu102e	4.66165e-53	0.87628	0.308	0.042	1.02048e-48
Scai	4.76649e-53	0.713642	0.337	0.057	1.04343e-48
Rab34	5.35524e-53	0.747504	0.321	0.047	1.17231e-48
Scg5	9.76381e-53	0.817197	0.321	0.049	2.1374e-48
Gm43843	1.32883e-52	0.807608	0.317	0.047	2.90893e-48
Hexb	2.34011e-52	-1.11601	0.074	0.226	5.12273e-48
Scmh1	2.51536e-52	0.809555	0.288	0.031	5.50637e-48
Calr	2.72802e-52	0.567999	0.482	0.146	5.9719e-48
Schip1	3.66676e-52	0.87032	0.275	0.025	8.02691e-48
Rpl39	4.39667e-52	-0.980635	0.028	0.136	9.62475e-48
Pabpn1	4.97013e-52	0.537354	0.547	0.192	1.08801e-47
Pcsk2	6.89456e-52	0.628918	0.397	0.094	1.50929e-47
D430042O09Rik	7.05974e-52	0.755167	0.322	0.051	1.54545e-47
Gm38020	8.59364e-52	0.787495	0.304	0.042	1.88123e-47
Bcl11b	9.1899e-52	0.796059	0.336	0.061	2.01176e-47
Fam171b	1.04696e-51	0.749709	0.325	0.053	2.2919e-47
Ralgps1	1.04931e-51	0.805126	0.291	0.033	2.29704e-47
Gng3	2.0687e-51	-1.082	0.066	0.209	4.52859e-47
Dnmt3a	2.85736e-51	0.58912	0.396	0.095	6.25505e-47
Cnrip1	4.88172e-51	0.638044	0.393	0.094	1.06866e-46
Rpl32	6.4304e-51	-1.09143	0.074	0.222	1.40768e-46
A330076H08Rik	6.75433e-51	0.77443	0.344	0.067	1.47859e-46
Sirt7	7.55542e-51	0.717133	0.309	0.044	1.65396e-46
Zcchc18	1.16149e-50	0.556342	0.48	0.148	2.54262e-46
Birc2	1.16449e-50	0.790803	0.272	0.025	2.54918e-46
Myt1l	1.33918e-50	0.524535	0.542	0.188	2.9316e-46
6820431F20Rik	2.03978e-50	0.625236	0.385	0.091	4.46529e-46
C1qc	2.04066e-50	-0.979717	0.033	0.146	4.46722e-46
Rab24	2.17297e-50	0.702873	0.328	0.059	4.75685e-46
Cdc40	2.4459e-50	0.737786	0.328	0.059	5.35433e-46
Tusc3	2.5028e-50	0.823371	0.29	0.037	5.47888e-46
Sptbn1	3.73279e-50	0.514211	0.63	0.257	8.17146e-46
Timm9	7.13429e-50	0.66812	0.325	0.056	1.56177e-45
Slitrk1	9.99241e-50	0.836344	0.275	0.03	2.18744e-45
Mpped2	1.17409e-49	0.771827	0.291	0.038	2.5702e-45
Celf5	1.35409e-49	0.461828	0.587	0.216	2.96424e-45
AC132467.2	1.57557e-49	0.963527	0.231	0.006	3.44909e-45
Map1lc3a	1.86616e-49	-1.19711	0.081	0.229	4.08521e-45
Gm44829	2.15996e-49	0.916259	0.24	0.011	4.72837e-45
Baiap2	3.16572e-49	0.474281	0.673	0.288	6.93007e-45
Abr	5.02013e-49	0.66195	0.344	0.069	1.09896e-44
Tmem59l	5.53404e-49	0.648969	0.368	0.085	1.21146e-44
Nptn	5.66494e-49	0.573107	0.424	0.119	1.24011e-44
Ano3	5.76464e-49	0.901075	0.262	0.025	1.26194e-44
Gm42992	8.26432e-49	0.729098	0.328	0.061	1.80914e-44
Ssr4	1.11482e-48	0.774933	0.279	0.033	2.44045e-44
Mirg	1.64593e-48	0.656726	0.387	0.099	3.60311e-44
Nav2	2.19999e-48	0.541185	0.509	0.174	4.816e-44
Cspp1	2.24991e-48	0.567353	0.425	0.119	4.92527e-44
Tspoap1	2.72386e-48	0.617383	0.364	0.083	5.9628e-44
Zfp266	3.69525e-48	0.75147	0.272	0.031	8.08926e-44
Zswim8	4.40584e-48	0.69274	0.319	0.058	9.64482e-44
Gm44678	4.95214e-48	0.794858	0.287	0.04	1.08407e-43
Gm16105	7.38219e-48	0.899725	0.22	0.004	1.61603e-43
Slc25a23	1.08349e-47	0.518054	0.474	0.15	2.37186e-43
Gatad2b	1.56182e-47	0.616006	0.361	0.082	3.41898e-43
Gm45182	2.20165e-47	0.829469	0.266	0.03	4.81963e-43
Gm45159	3.35606e-47	0.7894	0.298	0.049	7.34675e-43
Mt3	3.54558e-47	-1.16168	0.104	0.258	7.76164e-43
Slit3	4.05645e-47	0.717213	0.31	0.054	8.87998e-43
Gm43485	4.83793e-47	0.90965	0.217	0.004	1.05907e-42
Ddhd2	6.17136e-47	0.663654	0.325	0.064	1.35097e-42
Rogdi	1.40068e-46	0.507846	0.565	0.22	3.06622e-42
Ttc8	1.82621e-46	0.709806	0.286	0.042	3.99776e-42
Ncdn	2.00714e-46	-1.21005	0.172	0.334	4.39384e-42
Zranb2	2.1416e-46	0.443661	0.614	0.245	4.68818e-42
Mast4	3.1374e-46	0.729026	0.302	0.052	6.86809e-42
Nsd3	5.07093e-46	0.542766	0.391	0.104	1.11008e-41
8030445P17Rik	5.39965e-46	0.785444	0.278	0.04	1.18204e-41
Cacnb2	5.92853e-46	0.786725	0.264	0.032	1.29782e-41
Lrrtm3	6.34468e-46	0.989181	0.244	0.021	1.38891e-41
Stx16	7.41508e-46	0.617716	0.319	0.062	1.62323e-41
Gm45176	9.75806e-46	0.682117	0.307	0.056	2.13614e-41
Gm42993	9.81506e-46	0.803716	0.28	0.041	2.14862e-41
Dnajb4	1.22296e-45	0.699546	0.281	0.041	2.67718e-41
Srsf11	1.22413e-45	0.440632	0.651	0.273	2.67975e-41
Tnrc6b	1.38094e-45	0.576611	0.41	0.119	3.02302e-41
Slc25a36	1.41584e-45	0.630753	0.325	0.067	3.09941e-41
Large1	2.38672e-45	0.775832	0.271	0.037	5.22478e-41
Gm44797	2.48125e-45	0.855554	0.229	0.014	5.43169e-41
Gsdme	2.56063e-45	0.842759	0.218	0.007	5.60549e-41
Uhrf2	3.00629e-45	0.689678	0.312	0.061	6.58108e-41
Wscd2	3.65291e-45	0.568558	0.339	0.077	7.99658e-41
Saraf	4.12269e-45	0.656955	0.289	0.044	9.02497e-41
Kcnip4	4.72702e-45	0.739716	0.263	0.032	1.03479e-40
Gls	9.20659e-45	0.397854	0.548	0.201	2.01542e-40
Igsf9b	9.76828e-45	0.813001	0.273	0.04	2.13837e-40
Pid1	1.16923e-44	0.845275	0.251	0.026	2.55957e-40
Pbx1	1.23331e-44	0.537535	0.408	0.12	2.69985e-40
Tcf12	1.66878e-44	0.714912	0.3	0.057	3.65313e-40
Epha4	2.19386e-44	0.507585	0.445	0.143	4.80258e-40
6430590A07Rik	2.61259e-44	0.772665	0.228	0.015	5.71921e-40
Alkbh1	3.76832e-44	0.75193	0.257	0.031	8.24923e-40
Cdc37l1	3.86194e-44	0.548965	0.383	0.104	8.45417e-40
Vps50	4.24897e-44	0.618631	0.29	0.048	9.30142e-40
AC132465.2	5.18515e-44	0.814876	0.246	0.027	1.13508e-39
Lmo7	5.21431e-44	0.576669	0.359	0.089	1.14147e-39
Csmd1	7.26399e-44	0.547701	0.356	0.089	1.59016e-39
Ubap2l	7.68303e-44	0.615744	0.342	0.08	1.68189e-39
Gabra2	9.32585e-44	0.561161	0.389	0.11	2.04152e-39
Rufy3	1.28688e-43	0.517757	0.386	0.108	2.81712e-39
Slc38a9	1.28743e-43	0.701437	0.279	0.044	2.81832e-39
Ppt1	1.35275e-43	0.68813	0.28	0.046	2.9613e-39
Itch	1.39559e-43	0.623002	0.303	0.057	3.05508e-39
Gm37407	1.40721e-43	0.74601	0.249	0.028	3.08052e-39
Rps21	1.54689e-43	-1.21503	0.152	0.308	3.3863e-39
Cstf3	1.68221e-43	0.703483	0.258	0.033	3.68252e-39
C78859	1.88574e-43	0.531933	0.402	0.117	4.12808e-39
Armc9	2.26014e-43	0.685564	0.266	0.037	4.94768e-39
Csf1r	2.26636e-43	-0.809547	0.019	0.103	4.96128e-39
Slc16a11	2.59766e-43	0.767614	0.24	0.023	5.68655e-39
St6galnac5	2.9664e-43	0.531981	0.352	0.085	6.49374e-39
Myef2	3.43018e-43	0.652478	0.278	0.044	7.509e-39
Gm43175	4.57564e-43	0.729381	0.257	0.032	1.00165e-38
Scn3b	5.02515e-43	0.585421	0.349	0.087	1.10006e-38
Csnk1a1	5.13347e-43	0.429496	0.497	0.176	1.12377e-38
Per3	5.57539e-43	0.555279	0.356	0.089	1.22051e-38
Mysm1	5.73386e-43	0.598644	0.302	0.058	1.2552e-38
2010111I01Rik	5.97833e-43	0.589357	0.328	0.074	1.30872e-38
Trpc1	5.9953e-43	0.710818	0.257	0.033	1.31243e-38
Sbno1	6.4883e-43	0.512065	0.406	0.121	1.42035e-38
Rps17	6.59867e-43	-0.947915	0.048	0.164	1.44451e-38
Rbm3	6.69099e-43	0.55611	0.354	0.089	1.46473e-38
Phactr1	7.21332e-43	0.570157	0.37	0.101	1.57907e-38
Ttyh1	8.70284e-43	0.716074	0.284	0.052	1.90514e-38
Atp6v1h	1.03701e-42	0.679448	0.27	0.042	2.27013e-38
Il1rap	1.05035e-42	0.800774	0.275	0.046	2.29932e-38
Gm43320	1.05753e-42	0.749357	0.256	0.033	2.31503e-38
Timp4	1.74946e-42	0.861129	0.195	0.001	3.82973e-38
Csmd3	1.85097e-42	0.548148	0.374	0.104	4.05196e-38
Hook1	2.33369e-42	0.560269	0.334	0.079	5.10867e-38
4930402H24Rik	2.85984e-42	0.516218	0.385	0.11	6.26047e-38
D5Ertd579e	2.9431e-42	0.56909	0.331	0.077	6.44274e-38
Hnrnpdl	3.76678e-42	0.413823	0.441	0.142	8.24585e-38
Senp6	4.13555e-42	0.57376	0.293	0.054	9.05313e-38
N4bp2l2	4.14327e-42	0.431294	0.41	0.125	9.07003e-38
Mef2c	4.2781e-42	0.779343	0.334	0.087	9.3652e-38
Scn2a	4.98278e-42	0.401679	0.545	0.211	1.09078e-37
Cdk14	5.33549e-42	0.519232	0.367	0.101	1.16799e-37
Rgs11	5.50596e-42	0.664046	0.279	0.047	1.20531e-37
Cadm1	6.16692e-42	0.474579	0.48	0.173	1.35e-37
Slc3a2	6.48204e-42	0.680977	0.262	0.038	1.41898e-37
Zfp207	7.54203e-42	0.552281	0.329	0.077	1.65103e-37
Spata7	7.96483e-42	0.639325	0.295	0.058	1.74358e-37
Ankrd33b	1.54617e-41	0.836478	0.216	0.015	3.38471e-37
Pebp1	1.84534e-41	0.461962	0.447	0.148	4.03963e-37
Gabrb3	2.0283e-41	0.607444	0.297	0.061	4.44016e-37
Izumo4	2.72452e-41	0.693618	0.255	0.036	5.96426e-37
Syp	3.83057e-41	0.389613	0.569	0.227	8.3855e-37
Mdga2	4.62922e-41	0.560587	0.31	0.067	1.01338e-36
Ewsr1	5.31513e-41	0.473928	0.365	0.1	1.16354e-36
Tbce	5.54716e-41	0.710992	0.247	0.033	1.21433e-36
App	5.5631e-41	0.407604	0.544	0.216	1.21782e-36
Psmd7	5.97108e-41	0.550906	0.308	0.067	1.30713e-36
Sfswap	6.99067e-41	0.520748	0.379	0.109	1.53033e-36
Lmtk3	9.24855e-41	0.438924	0.432	0.141	2.0246e-36
Dctn4	9.65486e-41	0.553546	0.309	0.066	2.11354e-36
Cdk8	1.31717e-40	0.673879	0.257	0.04	2.88341e-36
Adgrl1	1.35294e-40	0.420077	0.48	0.172	2.96172e-36
Gpm6a	1.41278e-40	0.393525	0.55	0.219	3.09271e-36
Gm44559	1.72161e-40	0.702346	0.252	0.037	3.76877e-36
Il1rapl1	1.85608e-40	0.747243	0.247	0.035	4.06315e-36
Rps23	1.94209e-40	-1.03143	0.081	0.214	4.25144e-36
BC005561	2.40113e-40	0.360916	0.476	0.163	5.25632e-36
Top1	3.21204e-40	0.442467	0.417	0.132	7.03148e-36
Tmem208	3.76112e-40	0.628103	0.236	0.026	8.23347e-36
Chgb	3.98987e-40	0.471931	0.44	0.152	8.73422e-36
Lrpap1	4.07835e-40	0.66831	0.262	0.042	8.92793e-36
Nfat5	4.08564e-40	0.482421	0.423	0.138	8.94386e-36
Fbl	4.98765e-40	0.750881	0.222	0.021	1.09185e-35
Ptn	5.42006e-40	0.572055	0.297	0.061	1.18651e-35
Map4k4	5.46476e-40	0.622942	0.284	0.054	1.19629e-35
Nrbp2	5.90236e-40	0.575267	0.306	0.069	1.29209e-35
Tmsb4x	6.76207e-40	-0.924271	0.435	0.525	1.48029e-35
Galnt11	8.9657e-40	0.704195	0.217	0.019	1.96268e-35
Hs2st1	1.15776e-39	0.72483	0.221	0.021	2.53446e-35
Hmgn3	1.32194e-39	0.56734	0.277	0.051	2.89387e-35
Frmd4a	1.42317e-39	0.482559	0.371	0.106	3.11546e-35
Spaca6	2.0148e-39	0.660725	0.226	0.023	4.41059e-35
Crocc	2.20794e-39	0.765718	0.217	0.02	4.83341e-35
Dennd6b	2.51063e-39	0.558317	0.293	0.061	5.49602e-35
Ralyl	3.38086e-39	0.694495	0.23	0.027	7.40104e-35
Gm19445	3.44484e-39	0.808078	0.201	0.011	7.5411e-35
Ago3	3.69413e-39	0.541911	0.277	0.052	8.08683e-35
Rpl24	3.78423e-39	-0.900728	0.043	0.15	8.28405e-35
Gm37363	3.86452e-39	0.780688	0.2	0.011	8.45981e-35
Ermard	8.0736e-39	0.66265	0.231	0.028	1.76739e-34
Odf2	1.0049e-38	0.564846	0.303	0.07	2.19983e-34
Gm37376	1.1872e-38	0.786531	0.204	0.015	2.5989e-34
Gtpbp2	1.20215e-38	0.65561	0.221	0.022	2.63164e-34
Ctss	1.23262e-38	-0.97441	0.03	0.122	2.69833e-34
Arhgef2	1.24469e-38	0.572786	0.289	0.062	2.72475e-34
Epha7	2.35547e-38	0.532689	0.407	0.137	5.15635e-34
Prnp	2.494e-38	0.428811	0.423	0.14	5.45962e-34
Cabin1	2.70002e-38	0.601758	0.27	0.052	5.9106e-34
Gm42616	3.17214e-38	0.72421	0.198	0.011	6.94413e-34
Ndrg3	3.29038e-38	0.454896	0.362	0.106	7.20298e-34
Adam11	3.32056e-38	0.440708	0.407	0.133	7.26904e-34
Nbea	3.77649e-38	0.354948	0.587	0.244	8.26711e-34
Zfp398	4.96143e-38	0.651828	0.246	0.04	1.08611e-33
Atp13a2	5.58438e-38	0.573001	0.277	0.057	1.22248e-33
Ptprs	6.38681e-38	0.366684	0.569	0.235	1.39814e-33
Gm37077	6.7774e-38	0.669446	0.218	0.023	1.48364e-33
Psmd9	7.4117e-38	0.711385	0.207	0.017	1.6225e-33
Camkv	9.16892e-38	0.352737	0.635	0.288	2.00717e-33
Galnt17	9.60709e-38	0.44448	0.395	0.126	2.10309e-33
Nsf	9.72193e-38	0.36687	0.471	0.173	2.12823e-33
Chfr	1.00011e-37	0.595764	0.243	0.037	2.18934e-33
Tra2b	1.13234e-37	0.463776	0.337	0.091	2.47879e-33
Atxn1	1.28785e-37	0.587561	0.267	0.052	2.81924e-33
Gm43046	1.50902e-37	0.705628	0.207	0.017	3.30338e-33
Tmem243	1.57562e-37	0.761644	0.189	0.009	3.44918e-33
C230071H17Rik	1.64708e-37	0.786493	0.198	0.014	3.60563e-33
Unc80	1.7337e-37	0.378453	0.607	0.265	3.79524e-33
Magi2	1.78943e-37	0.520583	0.315	0.079	3.91723e-33
Rlf	2.35062e-37	0.542071	0.273	0.054	5.14575e-33
Plcb1	2.74694e-37	0.565679	0.298	0.07	6.01333e-33
Rps4x	3.42833e-37	-1.01792	0.065	0.184	7.50496e-33
Pcsk7	4.04041e-37	0.736639	0.183	0.006	8.84486e-33
Cacna2d3	4.63158e-37	0.554948	0.271	0.054	1.0139e-32
Psd3	4.81527e-37	0.527302	0.304	0.074	1.05411e-32
Mrpl41	5.71886e-37	0.535818	0.24	0.037	1.25192e-32
Dlst	6.74658e-37	0.549367	0.272	0.056	1.47689e-32
Mier1	7.54351e-37	0.610574	0.246	0.042	1.65135e-32
Agpat4	8.44565e-37	0.58412	0.27	0.056	1.84884e-32
Pdia6	9.18338e-37	0.525592	0.261	0.049	2.01033e-32
U2surp	1.11589e-36	0.350274	0.435	0.151	2.44279e-32
Rbmx	1.11757e-36	0.624924	0.232	0.033	2.44646e-32
Rrnad1	1.19527e-36	0.600966	0.229	0.032	2.61656e-32
Tmem234	1.38079e-36	0.478567	0.322	0.085	3.0227e-32
Jakmip1	2.44086e-36	0.619425	0.239	0.04	5.34329e-32
Phf3	2.46877e-36	0.474339	0.358	0.108	5.40439e-32
Zfp397	3.13784e-36	0.6046	0.236	0.037	6.86905e-32
Mapk10	4.07004e-36	0.507935	0.291	0.068	8.90973e-32
Strbp	4.52125e-36	0.41904	0.379	0.121	9.89746e-32
Nos1ap	4.81469e-36	0.463866	0.317	0.083	1.05398e-31
Gm44798	5.34593e-36	0.676213	0.199	0.017	1.17028e-31
Lynx1	6.37753e-36	0.473088	0.326	0.089	1.3961e-31
Rps14	9.6581e-36	-0.996697	0.093	0.221	2.11426e-31
AC151831.1	1.00505e-35	0.617879	0.244	0.043	2.20016e-31
Npdc1	1.64031e-35	0.415188	0.395	0.132	3.59081e-31
Zfp329	1.64254e-35	0.514219	0.269	0.057	3.59569e-31
Vps13a	1.7308e-35	0.457846	0.345	0.103	3.78888e-31
Ddx55	2.16553e-35	0.513496	0.3	0.077	4.74057e-31
Brinp1	2.17639e-35	0.619457	0.242	0.042	4.76434e-31
C1qa	2.43021e-35	-0.997382	0.056	0.167	5.31996e-31
Telo2	3.13558e-35	0.550471	0.254	0.048	6.86411e-31
Pkm	3.18086e-35	-1.07261	0.157	0.294	6.96322e-31
Erdr1	3.46078e-35	0.497579	0.377	0.126	7.576e-31
Lrrtm4	3.53233e-35	0.744291	0.235	0.041	7.73262e-31
Gabra4	3.60605e-35	0.73618	0.19	0.015	7.894e-31
Raf1	4.75378e-35	0.610939	0.226	0.035	1.04065e-30
Gm43048	5.32896e-35	0.487825	0.345	0.104	1.16656e-30
Raph1	5.70655e-35	0.509649	0.327	0.095	1.24922e-30
Btbd9	7.57506e-35	0.571757	0.266	0.057	1.65826e-30
Emc3	7.60792e-35	0.616817	0.229	0.036	1.66545e-30
Srsf1	8.0429e-35	0.500235	0.291	0.073	1.76067e-30
Crtc3	8.45493e-35	0.617427	0.238	0.042	1.85087e-30
2900022M07Rik	8.72934e-35	0.398268	0.332	0.096	1.91094e-30
Mapk8ip3	8.88905e-35	0.469364	0.328	0.095	1.9459e-30
Lztfl1	9.23797e-35	0.505669	0.278	0.064	2.02228e-30
A330023F24Rik	1.18028e-34	0.419953	0.323	0.091	2.58374e-30
Srpk1	1.18741e-34	0.500524	0.252	0.048	2.59935e-30
Lrrn2	1.50835e-34	0.587	0.243	0.044	3.30192e-30
Gm44229	1.54825e-34	0.775178	0.204	0.025	3.38927e-30
Rc3h2	1.56869e-34	0.391558	0.343	0.104	3.43403e-30
Mark3	1.61379e-34	0.482445	0.316	0.088	3.53276e-30
Zcchc7	1.67058e-34	0.327823	0.576	0.25	3.65706e-30
Clstn1	1.71059e-34	0.460734	0.334	0.098	3.74465e-30
Clcn3	1.73541e-34	0.445624	0.315	0.088	3.79899e-30
Atp5k	1.87878e-34	-0.879608	0.027	0.11	4.11284e-30
Amn1	2.02339e-34	0.676796	0.206	0.025	4.42941e-30
Gm44257	2.44325e-34	0.669398	0.205	0.025	5.34851e-30
Car11	2.57857e-34	0.479145	0.299	0.079	5.64475e-30
Scn8a	2.63619e-34	0.349112	0.487	0.192	5.77089e-30
Strada	2.69742e-34	0.704496	0.174	0.007	5.90492e-30
Gm4258	2.90463e-34	0.69447	0.178	0.01	6.35854e-30
Dgkg	2.98334e-34	0.447136	0.376	0.124	6.53083e-30
Fam220a	3.05426e-34	0.592443	0.221	0.033	6.68608e-30
AC126804.1	3.28613e-34	0.692144	0.185	0.014	7.19367e-30
Tmx4	3.73422e-34	0.438463	0.302	0.079	8.17458e-30
Chst1	3.85971e-34	0.375386	0.422	0.152	8.44929e-30
5330406M23Rik	4.34894e-34	0.579575	0.243	0.047	9.52026e-30
Lgi1	4.49114e-34	0.439495	0.357	0.114	9.83154e-30
Chuk	4.83323e-34	0.504308	0.266	0.059	1.05804e-29
Kcnma1	5.22536e-34	0.416501	0.386	0.132	1.14388e-29
Arhgap17	7.25618e-34	0.600709	0.218	0.032	1.58845e-29
Sez6	7.54018e-34	0.551295	0.259	0.056	1.65062e-29
Gm37965	7.83976e-34	0.680209	0.207	0.027	1.7162e-29
Atp8a1	8.03655e-34	0.491218	0.279	0.068	1.75928e-29
Rpl13	8.31963e-34	-1.00828	0.254	0.378	1.82125e-29
Ubn2	8.39185e-34	0.350913	0.44	0.162	1.83706e-29
Abi2	8.84025e-34	0.408702	0.346	0.106	1.93522e-29
Pura	8.92319e-34	0.450924	0.316	0.09	1.95338e-29
Rab14	9.84841e-34	0.427794	0.322	0.094	2.15591e-29
Nlgn1	1.08622e-33	0.522315	0.273	0.064	2.37785e-29
Sipa1l1	1.09963e-33	0.437741	0.329	0.096	2.4072e-29
Sipa1l3	1.11798e-33	0.578551	0.264	0.061	2.44736e-29
Gm44675	1.15616e-33	0.55952	0.232	0.041	2.53096e-29
Gm20417	1.45452e-33	0.678084	0.181	0.014	3.18409e-29
Rnf165	1.45675e-33	0.35519	0.359	0.114	3.18897e-29
Rab26	1.48602e-33	0.558191	0.227	0.037	3.25304e-29
Kcnn2	1.69403e-33	0.561094	0.226	0.037	3.7084e-29
Phc3	1.70988e-33	0.570154	0.231	0.041	3.74309e-29
Rcor3	2.04275e-33	0.606882	0.223	0.037	4.47178e-29
Rasl10a	2.27561e-33	0.708607	0.194	0.021	4.98154e-29
Herc1	2.39918e-33	0.311137	0.473	0.182	5.25204e-29
Fam173a	3.02037e-33	0.403069	0.318	0.09	6.6119e-29
Braf	3.02859e-33	0.513355	0.273	0.067	6.62989e-29
AI314180	3.17316e-33	0.417201	0.35	0.111	6.94637e-29
Zfp846	3.22442e-33	0.589554	0.203	0.026	7.05857e-29
Wipf3	3.27834e-33	0.517772	0.277	0.068	7.17661e-29
Gm15594	3.52722e-33	0.736197	0.157	0.001	7.72143e-29
Pdlim7	3.52771e-33	0.348186	0.427	0.156	7.72251e-29
Snhg20	3.55603e-33	0.407254	0.309	0.085	7.7845e-29
Gpr107	3.67843e-33	0.587832	0.211	0.03	8.05246e-29
Aak1	3.72724e-33	0.337386	0.48	0.189	8.15931e-29
Cadm2	3.75184e-33	0.424551	0.396	0.142	8.21316e-29
Slit1	3.83713e-33	0.497563	0.268	0.063	8.39986e-29
Gm37848	3.87001e-33	0.7213	0.161	0.004	8.47184e-29
Taf6	4.46537e-33	0.585092	0.21	0.03	9.77515e-29
Mkln1	4.80801e-33	0.390566	0.394	0.138	1.05252e-28
Sec61a2	5.12332e-33	0.380833	0.402	0.145	1.12155e-28
Chpf2	7.7949e-33	0.499474	0.247	0.052	1.70638e-28
Lingo1	1.02266e-32	0.450544	0.28	0.07	2.23871e-28
Tanc1	1.03561e-32	0.543257	0.275	0.069	2.26706e-28
Rap1gap	1.10394e-32	0.507309	0.262	0.062	2.41663e-28
Kansl3	1.13646e-32	0.499145	0.243	0.048	2.48783e-28
Dot1l	1.26296e-32	0.390054	0.322	0.095	2.76474e-28
Rps28	1.37997e-32	-0.886819	0.046	0.145	3.02089e-28
Gnl3	1.53932e-32	0.562779	0.205	0.028	3.36972e-28
Gm44799	2.01805e-32	0.406812	0.348	0.112	4.41772e-28
C030015E24Rik	2.11914e-32	0.501787	0.291	0.08	4.63901e-28
B830012L14Rik	2.2408e-32	0.508859	0.24	0.048	4.90534e-28
Spock2	2.27945e-32	0.458616	0.308	0.089	4.98994e-28
AC160118.1	2.45591e-32	0.720576	0.151	0	5.37623e-28
Oxa1l	2.59807e-32	0.575424	0.203	0.027	5.68744e-28
Dhps	2.646e-32	0.588933	0.194	0.022	5.79236e-28
Zbtb20	3.17107e-32	0.407722	0.694	0.449	6.94179e-28
Hspa5	3.93516e-32	0.382884	0.346	0.112	8.61446e-28
Plp1	4.16935e-32	0.140432	0.541	0.23	9.12713e-28
1810026B05Rik	4.2234e-32	0.519701	0.21	0.032	9.24545e-28
Mau2	4.60389e-32	0.474861	0.261	0.061	1.00784e-27
Atrn	4.68964e-32	0.577866	0.227	0.042	1.02661e-27
Trim9	5.46129e-32	0.368811	0.423	0.161	1.19553e-27
Epha5	5.71193e-32	0.337293	0.646	0.337	1.2504e-27
Bin1	6.17584e-32	-0.946123	0.306	0.414	1.35195e-27
Dtna	6.20245e-32	0.49005	0.278	0.072	1.35778e-27
Flrt3	6.40419e-32	0.606942	0.21	0.033	1.40194e-27
Gm45153	7.45472e-32	0.63962	0.211	0.033	1.63191e-27
4833420G17Rik	7.55702e-32	0.507557	0.24	0.051	1.65431e-27
Foxp1	8.20542e-32	0.469284	0.275	0.07	1.79625e-27
Eftud2	8.97763e-32	0.54217	0.217	0.037	1.96529e-27
Faah	9.0334e-32	0.335864	0.429	0.161	1.9775e-27
Rpl23	9.40312e-32	-1.00709	0.11	0.234	2.05844e-27
Slitrk5	1.08893e-31	0.516315	0.229	0.043	2.38378e-27
Gm14636	1.0918e-31	0.645965	0.191	0.023	2.39005e-27
Gm44644	1.09688e-31	0.64873	0.155	0.004	2.40117e-27
Ccdc12	1.12952e-31	0.602762	0.197	0.026	2.47263e-27
Mrpl38	1.19581e-31	0.492341	0.236	0.047	2.61775e-27
Gle1	1.19793e-31	0.593676	0.198	0.027	2.62239e-27
AC132465.1	1.37429e-31	0.503854	0.25	0.056	3.00846e-27
Gm44847	1.42867e-31	0.616623	0.193	0.025	3.1275e-27
Ankrd17	1.46465e-31	0.316374	0.394	0.14	3.20626e-27
Phf1	1.51463e-31	0.623176	0.175	0.015	3.31567e-27
Arhgdia	1.54553e-31	-0.901162	0.059	0.163	3.38332e-27
Tigd2	1.55219e-31	0.530415	0.213	0.035	3.3979e-27
0610030E20Rik	1.64358e-31	0.612992	0.179	0.016	3.59796e-27
Msra	1.77227e-31	0.58821	0.194	0.025	3.87967e-27
Papd7	1.81165e-31	0.618794	0.18	0.017	3.96588e-27
Gm45501	1.92642e-31	0.671463	0.174	0.015	4.21713e-27
Gm27803	2.11311e-31	0.687397	0.164	0.01	4.62582e-27
Fut8	2.14175e-31	0.527411	0.229	0.044	4.6885e-27
Sun1	2.19037e-31	0.604279	0.193	0.025	4.79494e-27
Zc3h7a	2.22162e-31	0.451632	0.268	0.066	4.86335e-27
C1ql3	2.44026e-31	0.484131	0.372	0.138	5.34197e-27
Ift20	2.59261e-31	0.378769	0.303	0.088	5.67549e-27
Ptprn	2.59791e-31	0.287089	0.551	0.244	5.68709e-27
Ccnl1	2.8651e-31	0.400914	0.328	0.104	6.27198e-27
Zfp280d	2.89256e-31	0.514936	0.242	0.053	6.33209e-27
Hectd1	3.02402e-31	0.539843	0.223	0.042	6.61987e-27
Nup98	3.14519e-31	0.553374	0.201	0.03	6.88514e-27
Prr7	3.38082e-31	0.604387	0.193	0.025	7.40094e-27
Zfhx2	3.69537e-31	0.371764	0.303	0.087	8.08954e-27
Efnb3	4.06084e-31	0.571563	0.226	0.044	8.88958e-27
Sv2b	4.34108e-31	0.503437	0.258	0.062	9.50306e-27
Pcsk1n	4.45475e-31	0.272553	0.545	0.245	9.75189e-27
Trmt1l	4.74318e-31	0.415982	0.296	0.084	1.03833e-26
Itm2c	5.73631e-31	0.306715	0.385	0.137	1.25574e-26
Gria3	5.84358e-31	0.303162	0.496	0.21	1.27922e-26
Cd81	6.3798e-31	0.326753	0.404	0.151	1.3966e-26
Ilf2	7.24992e-31	0.426376	0.259	0.063	1.58708e-26
Polr3a	7.71474e-31	0.591022	0.175	0.016	1.68883e-26
Man1a2	7.87146e-31	0.486127	0.249	0.058	1.72314e-26
Cisd2	7.92088e-31	0.465487	0.247	0.057	1.73396e-26
Tango2	9.57579e-31	0.447459	0.278	0.074	2.09624e-26
Zfp112	1.17395e-30	0.60732	0.164	0.01	2.5699e-26
Tmem259	1.32269e-30	0.432592	0.264	0.067	2.8955e-26
Stk38	1.52224e-30	0.448621	0.269	0.069	3.33233e-26
Jph4	1.53747e-30	0.403716	0.333	0.108	3.36569e-26
Fyco1	1.85772e-30	0.394692	0.317	0.099	4.06673e-26
Celf4	1.94499e-30	0.337203	0.592	0.283	4.25777e-26
Gm44927	2.12002e-30	0.623166	0.189	0.026	4.64095e-26
Proser1	2.13202e-30	0.53034	0.21	0.036	4.66719e-26
Tyrobp	2.28725e-30	-0.817701	0.027	0.104	5.00702e-26
Gm44680	2.39466e-30	0.674546	0.158	0.009	5.24215e-26
Matk	2.46119e-30	0.294062	0.807	0.462	5.3878e-26
Nedd4l	2.66881e-30	0.446769	0.281	0.078	5.8423e-26
Ccdc107	2.7061e-30	0.476779	0.208	0.035	5.92392e-26
Actl6a	2.73893e-30	0.616603	0.161	0.01	5.99579e-26
Usp7	3.30541e-30	0.474048	0.255	0.064	7.23587e-26
Cnot4	3.43534e-30	0.455137	0.286	0.082	7.52031e-26
Gm44742	3.4831e-30	0.634018	0.173	0.017	7.62486e-26
Ntrk3	3.94695e-30	0.304232	0.44	0.174	8.64026e-26
Cdc42se2	4.23628e-30	0.54942	0.195	0.028	9.27364e-26
Robo2	4.30858e-30	0.610568	0.203	0.035	9.43192e-26
5031425E22Rik	4.32951e-30	0.573981	0.179	0.02	9.47772e-26
Ola1	4.63662e-30	0.554399	0.192	0.026	1.015e-25
Ahsa1	5.34146e-30	0.595848	0.169	0.015	1.1693e-25
Dbn1	5.50489e-30	0.318818	0.412	0.159	1.20508e-25
March7	5.72409e-30	0.450934	0.26	0.067	1.25306e-25
Mtch2	6.06262e-30	0.47894	0.277	0.078	1.32717e-25
Kifc2	6.439e-30	0.281401	0.448	0.18	1.40956e-25
Khdrbs2	7.3871e-30	0.41611	0.258	0.066	1.61711e-25
2610037D02Rik	7.90447e-30	0.55321	0.198	0.031	1.73037e-25
Tomm40	8.16467e-30	0.562626	0.194	0.028	1.78733e-25
Cspg5	8.64428e-30	0.470078	0.282	0.08	1.89232e-25
Ak2	9.04263e-30	0.583915	0.17	0.016	1.97952e-25
Abca2	9.05191e-30	0.418295	0.266	0.07	1.98155e-25
Stx3	9.5657e-30	0.411041	0.249	0.059	2.09403e-25
Gm10419	9.58223e-30	0.365753	0.281	0.078	2.09765e-25
Atp6ap2	9.8046e-30	0.479009	0.258	0.066	2.14633e-25
Rnf182	1.02912e-29	0.615845	0.237	0.054	2.25285e-25
Sppl2b	1.05835e-29	0.503025	0.219	0.043	2.31682e-25
Kcnq2	1.07071e-29	-0.884101	0.36	0.447	2.34389e-25
Ccdc85a	1.22073e-29	0.62363	0.213	0.041	2.67231e-25
Trpc4	1.31715e-29	0.507773	0.224	0.046	2.88337e-25
Dennd5b	1.39214e-29	0.394466	0.304	0.094	3.04754e-25
Rbfox3	1.44554e-29	0.313862	0.436	0.174	3.16442e-25
Arhgap20	1.60129e-29	0.563254	0.232	0.052	3.50538e-25
Far1	2.75717e-29	0.386297	0.283	0.08	6.03572e-25
Ocrl	2.89543e-29	0.502459	0.219	0.044	6.33838e-25
Scg2	3.16437e-29	0.633332	0.202	0.036	6.92713e-25
Pcdh17	3.78806e-29	0.483486	0.247	0.061	8.29245e-25
Cpeb4	3.85248e-29	0.418679	0.272	0.077	8.43347e-25
Htt	4.00545e-29	0.422041	0.282	0.083	8.76832e-25
Sorbs1	4.3173e-29	0.386168	0.315	0.101	9.45099e-25
Cpsf6	5.16261e-29	0.317243	0.34	0.115	1.13015e-24
Pfdn5	5.3334e-29	-0.923914	0.073	0.179	1.16753e-24
Reps2	5.49678e-29	0.500107	0.234	0.054	1.2033e-24
2610203C20Rik	5.54137e-29	0.494759	0.237	0.056	1.21306e-24
Trpm7	5.62739e-29	0.455914	0.242	0.059	1.23189e-24
Zfp157	6.2324e-29	0.468337	0.215	0.042	1.36433e-24
Pkn2	6.5882e-29	0.37724	0.277	0.08	1.44222e-24
Zer1	7.34962e-29	0.335984	0.345	0.119	1.60891e-24
Rspry1	7.93231e-29	0.437641	0.199	0.032	1.73646e-24
Txndc15	8.74114e-29	0.47126	0.211	0.04	1.91352e-24
Synj2bp	9.05972e-29	0.347302	0.27	0.074	1.98326e-24
Eif4g1	9.33918e-29	0.342479	0.332	0.112	2.04444e-24
Gm37060	9.35963e-29	0.596904	0.19	0.03	2.04892e-24
Rabgap1l	9.64971e-29	0.307519	0.352	0.122	2.11242e-24
Gm42840	1.01846e-28	0.559089	0.183	0.026	2.2295e-24
Rps6kb1	1.09487e-28	0.458273	0.242	0.061	2.39677e-24
Grk3	1.09602e-28	0.461786	0.253	0.066	2.39931e-24
Tbl3	1.09703e-28	0.531979	0.174	0.02	2.40151e-24
Gabrg2	1.10529e-28	0.46368	0.24	0.059	2.4196e-24
Gm43018	1.11048e-28	0.643533	0.157	0.012	2.43095e-24
Atxn2	1.12407e-28	0.39919	0.248	0.062	2.46069e-24
Nvl	1.12542e-28	0.305521	0.324	0.106	2.46365e-24
Git2	1.20699e-28	0.524113	0.212	0.042	2.64223e-24
Casc4	1.23879e-28	0.518336	0.205	0.038	2.71183e-24
Zmat4	1.24257e-28	0.668374	0.18	0.025	2.72011e-24
Ptk2	1.30275e-28	0.461675	0.258	0.07	2.85185e-24
Agrn	1.30479e-28	0.455511	0.252	0.066	2.85632e-24
Pcnx2	1.52032e-28	0.46542	0.181	0.023	3.32814e-24
Plekha5	1.53141e-28	0.457997	0.27	0.078	3.35242e-24
Agap1	1.56362e-28	0.58238	0.194	0.032	3.42291e-24
Med4	1.71786e-28	0.55034	0.151	0.009	3.76057e-24
Farsa	1.75474e-28	0.465552	0.217	0.046	3.84129e-24
Hook3	1.84419e-28	0.35796	0.34	0.12	4.03711e-24
Tmem132b	1.90203e-28	0.584052	0.174	0.021	4.16374e-24
Cul4a	2.47449e-28	0.598994	0.164	0.016	5.4169e-24
Emsy	2.60963e-28	0.347452	0.325	0.109	5.71274e-24
Mttp	2.68722e-28	0.608177	0.143	0.005	5.88259e-24
Cadps	3.81108e-28	0.316846	0.396	0.152	8.34283e-24
Birc6	4.04867e-28	0.309493	0.396	0.153	8.86294e-24
Rnf126	4.59591e-28	0.448525	0.212	0.043	1.00609e-23
Ntan1	4.70181e-28	0.538478	0.175	0.022	1.02927e-23
Rps11	4.87666e-28	-0.985384	0.109	0.224	1.06755e-23
Cntn5	4.91017e-28	0.73558	0.164	0.017	1.07488e-23
Atpif1	4.91294e-28	0.315551	0.286	0.085	1.07549e-23
C1ql2	5.17541e-28	0.697362	0.167	0.019	1.13295e-23
Gm43829	5.76864e-28	0.562616	0.183	0.027	1.26281e-23
Dapk1	5.8663e-28	0.484187	0.25	0.067	1.28419e-23
Usp40	6.23483e-28	0.458298	0.231	0.054	1.36487e-23
Actr2	6.39344e-28	0.399158	0.263	0.074	1.39959e-23
Clip3	6.60392e-28	-0.844677	0.05	0.142	1.44566e-23
C230004F18Rik	6.7489e-28	0.44997	0.198	0.036	1.4774e-23
Rnf10	6.8949e-28	0.425952	0.219	0.048	1.50936e-23
Ntng1	7.35148e-28	0.438269	0.309	0.104	1.60931e-23
Slc7a14	7.9531e-28	0.507142	0.22	0.049	1.74101e-23
Gm43174	8.36371e-28	0.566075	0.176	0.025	1.8309e-23
Mrps26	8.55825e-28	0.462463	0.193	0.032	1.87349e-23
Tmed2	9.32014e-28	0.482201	0.201	0.037	2.04027e-23
Tardbp	1.13525e-27	0.331119	0.322	0.109	2.48517e-23
Ccl25	1.21455e-27	0.553277	0.158	0.015	2.65877e-23
Jmjd1c	1.22783e-27	0.306435	0.347	0.124	2.68784e-23
Atp1a3	1.30251e-27	0.257298	0.479	0.209	2.85132e-23
Xkr6	1.38661e-27	0.540466	0.182	0.027	3.03542e-23
Zfp862-ps	1.43312e-27	0.527109	0.159	0.015	3.13725e-23
Angel2	1.45584e-27	0.386251	0.245	0.064	3.18698e-23
Kcnc3	1.54991e-27	0.332878	0.359	0.133	3.39291e-23
Cacna1h	1.58515e-27	0.56144	0.197	0.037	3.47006e-23
Gabbr2	1.62579e-27	0.554314	0.199	0.038	3.55902e-23
Pianp	1.70505e-27	0.507111	0.18	0.026	3.73252e-23
Slc1a2	1.7636e-27	0.358743	0.326	0.114	3.86071e-23
Gria1	1.77583e-27	0.234997	0.627	0.313	3.88748e-23
Selenoi	1.83807e-27	0.536323	0.171	0.022	4.02372e-23
Tub	1.96801e-27	0.359788	0.247	0.067	4.30818e-23
Fbxl6	2.22515e-27	0.525713	0.171	0.022	4.87107e-23
Vmp1	2.36027e-27	0.469315	0.205	0.041	5.16687e-23
Gm45177	2.38603e-27	0.570203	0.148	0.01	5.22325e-23
Creld1	2.5513e-27	0.33224	0.231	0.054	5.58506e-23
Grina	2.5758e-27	0.249344	0.549	0.255	5.63869e-23
Dleu2	2.62538e-27	0.462878	0.213	0.046	5.74722e-23
Ctsd	2.62569e-27	-1.01465	0.168	0.287	5.74791e-23
Ggt7	2.66037e-27	0.378129	0.263	0.074	5.82382e-23
Gpr162	2.77929e-27	0.276883	0.358	0.132	6.08414e-23
Cdh2	2.99878e-27	0.419478	0.242	0.064	6.56463e-23
Tenm2	3.16943e-27	0.413093	0.3	0.099	6.9382e-23
Gm37880	3.17827e-27	0.546329	0.148	0.01	6.95755e-23
Gm37628	3.19041e-27	0.525893	0.179	0.027	6.98413e-23
Cog5	3.19434e-27	0.529192	0.164	0.019	6.99272e-23
Vgf	3.2532e-27	0.58133	0.162	0.017	7.12158e-23
Ints6	3.29898e-27	0.469358	0.23	0.057	7.2218e-23
3830406C13Rik	3.33586e-27	0.513022	0.16	0.016	7.30253e-23
Dennd1a	3.47592e-27	0.435464	0.225	0.053	7.60914e-23
Mir124a-1hg	3.80307e-27	0.277968	0.578	0.277	8.3253e-23
Gnl3l	4.04874e-27	0.435881	0.219	0.049	8.86309e-23
Hdac3	4.25244e-27	0.38778	0.198	0.037	9.30901e-23
Plekhj1	4.25593e-27	0.502286	0.179	0.027	9.31667e-23
Gm44801	4.35553e-27	0.513805	0.191	0.035	9.5347e-23
Clasp2	4.72721e-27	0.291385	0.331	0.116	1.03483e-22
Plk2	5.10489e-27	0.430234	0.207	0.043	1.11751e-22
Ptprk	6.40847e-27	0.575424	0.176	0.026	1.40288e-22
Adam23	6.94559e-27	0.413998	0.242	0.064	1.52046e-22
Atl1	7.11926e-27	0.420942	0.228	0.056	1.55848e-22
Tenm1	7.73152e-27	0.538224	0.211	0.047	1.69251e-22
Lsm7	7.79654e-27	0.362389	0.25	0.068	1.70674e-22
Nae1	7.80566e-27	0.469059	0.186	0.032	1.70874e-22
Gm42942	7.84756e-27	0.65542	0.138	0.006	1.71791e-22
Plpbp	8.51813e-27	0.455367	0.197	0.038	1.8647e-22
Wdr47	9.29691e-27	0.437813	0.22	0.052	2.03519e-22
Ppp6r2	1.24838e-26	0.468834	0.211	0.047	2.73283e-22
Ltk	1.27147e-26	0.546295	0.145	0.01	2.78339e-22
Gcn1l1	1.30853e-26	0.358405	0.29	0.095	2.86451e-22
Pi4ka	1.41002e-26	0.345478	0.274	0.085	3.08667e-22
Rassf8	1.4759e-26	0.621936	0.14	0.007	3.23089e-22
Clasrp	1.49939e-26	0.348303	0.267	0.08	3.28231e-22
Sncb	1.68886e-26	-1.00255	0.141	0.255	3.69709e-22
Nme7	1.78697e-26	0.567316	0.153	0.015	3.91185e-22
Gm43187	2.0303e-26	0.557847	0.164	0.021	4.44453e-22
Brd8	2.13224e-26	0.385068	0.231	0.058	4.66769e-22
Psmd3	2.29582e-26	0.465243	0.182	0.031	5.02579e-22
Fcho1	2.50202e-26	0.471715	0.176	0.027	5.47718e-22
Ndufaf4	2.53534e-26	0.407918	0.199	0.041	5.55012e-22
2310035C23Rik	3.19715e-26	0.363445	0.23	0.059	6.99888e-22
Srsf10	3.35054e-26	0.450694	0.209	0.047	7.33466e-22
Bax	3.36548e-26	0.464752	0.172	0.025	7.36737e-22
Mbtd1	3.79277e-26	0.345866	0.246	0.068	8.30275e-22
3110056K07Rik	4.03604e-26	0.543983	0.151	0.015	8.8353e-22
Bscl2	4.08159e-26	0.433856	0.231	0.059	8.93502e-22
Hivep3	4.33433e-26	0.427445	0.205	0.044	9.48827e-22
Cnih2	4.80599e-26	0.3804	0.252	0.072	1.05208e-21
Snx32	5.14687e-26	0.327896	0.266	0.079	1.1267e-21
Gm43112	5.30961e-26	0.563791	0.144	0.011	1.16233e-21
Asxl2	5.34541e-26	0.430702	0.216	0.051	1.17016e-21
Abraxas2	5.63952e-26	0.479903	0.166	0.022	1.23455e-21
Cck	5.71223e-26	0.177846	0.497	0.226	1.25046e-21
Dlg2.1	6.03443e-26	0.441609	0.23	0.062	1.321e-21
Gm43571	6.06769e-26	0.56998	0.13	0.004	1.32828e-21
Gm42766	6.17528e-26	0.594749	0.128	0.002	1.35183e-21
Adck5	6.17956e-26	0.481403	0.167	0.023	1.35277e-21
Ate1	6.77225e-26	0.518616	0.172	0.026	1.48251e-21
Rims1	7.00173e-26	0.390556	0.27	0.084	1.53275e-21
Etnk1	7.22521e-26	0.243315	0.557	0.262	1.58167e-21
Rsrc2	7.37884e-26	0.313915	0.328	0.119	1.6153e-21
Shisa4	7.71558e-26	0.433331	0.24	0.066	1.68902e-21
4930509H03Rik	7.80821e-26	0.535934	0.139	0.009	1.7093e-21
Gm26518	7.96666e-26	0.605326	0.132	0.005	1.74398e-21
Cds2	8.08596e-26	0.487723	0.184	0.033	1.7701e-21
Pou3f1	8.21665e-26	0.62304	0.139	0.009	1.79871e-21
Sorl1	8.30792e-26	0.432861	0.248	0.072	1.81869e-21
Rps3a1	9.16059e-26	-0.947607	0.1	0.208	2.00534e-21
Mettl26	9.3316e-26	0.50702	0.153	0.016	2.04278e-21
Gm44228	9.33619e-26	0.437156	0.292	0.1	2.04379e-21
Nav3	1.00671e-25	0.403224	0.251	0.074	2.2038e-21
Gm42841	1.02246e-25	0.541931	0.165	0.023	2.23827e-21
Gm45204	1.07823e-25	0.570724	0.138	0.009	2.36036e-21
Dhx36	1.10863e-25	0.379311	0.236	0.064	2.42689e-21
Dcaf17	1.17965e-25	0.52	0.157	0.019	2.58238e-21
Rp9	1.2377e-25	0.407021	0.207	0.046	2.70945e-21
Uqcr10	1.32404e-25	-0.894975	0.068	0.164	2.89845e-21
Fbxw2	1.33695e-25	0.427681	0.197	0.042	2.92672e-21
Ahcyl1	1.42154e-25	0.382309	0.246	0.07	3.11189e-21
Ube2d3	1.43674e-25	0.275074	0.377	0.151	3.14516e-21
Rbm6	1.52793e-25	0.344661	0.283	0.093	3.3448e-21
Disp2	2.11756e-25	0.478429	0.191	0.038	4.63555e-21
Cacna1a	2.30803e-25	0.267179	0.48	0.218	5.0525e-21
Tecpr1	2.37529e-25	0.282247	0.345	0.131	5.19974e-21
Tspan13	2.47211e-25	0.401764	0.249	0.072	5.41171e-21
4933434E20Rik	2.47689e-25	0.39536	0.215	0.053	5.42215e-21
Gapdh	2.4831e-25	-0.967047	0.176	0.287	5.43575e-21
Tnrc6c	2.57366e-25	0.255896	0.683	0.354	5.634e-21
Smchd1	2.82525e-25	0.469876	0.182	0.033	6.18476e-21
Isca2	3.095e-25	0.502201	0.146	0.014	6.77527e-21
Npepps	3.17568e-25	0.382539	0.228	0.059	6.95188e-21
Dpp6	3.31162e-25	0.302766	0.338	0.127	7.24947e-21
Usp14	3.38234e-25	0.403083	0.207	0.048	7.40428e-21
Mef2a	3.62079e-25	0.415895	0.221	0.057	7.92628e-21
Gtf2h5	3.96918e-25	0.469163	0.166	0.025	8.68894e-21
Ncan	4.23791e-25	0.479419	0.177	0.031	9.27722e-21
Cacna1b	4.29813e-25	0.307672	0.279	0.09	9.40904e-21
Jam3	4.57586e-25	0.479121	0.172	0.028	1.0017e-20
Mynn	4.97442e-25	0.55012	0.126	0.004	1.08895e-20
Rfx3	5.11997e-25	0.546316	0.19	0.04	1.12081e-20
Fam171a2	5.53688e-25	0.399439	0.222	0.057	1.21208e-20
Stx1b	6.98546e-25	-0.959201	0.082	0.18	1.52919e-20
Gm44230	6.98546e-25	0.415549	0.301	0.108	1.52919e-20
2900092N22Rik	7.22439e-25	0.615599	0.135	0.01	1.58149e-20
Rpgrip1	7.238e-25	0.539096	0.135	0.009	1.58447e-20
Srcap	7.81343e-25	0.525364	0.154	0.02	1.71044e-20
Gigyf2	8.0667e-25	0.37663	0.229	0.062	1.76588e-20
Gpr85	8.18109e-25	0.56421	0.143	0.014	1.79092e-20
Kdm2a	8.26681e-25	0.343597	0.268	0.085	1.80969e-20
Gm20033	8.5598e-25	0.558604	0.127	0.005	1.87383e-20
Swt1	8.9011e-25	0.375223	0.223	0.058	1.94854e-20
AC153912.2	8.90802e-25	0.523524	0.12	0.001	1.95006e-20
Sirt3	9.38078e-25	0.464566	0.167	0.026	2.05355e-20
Selenos	9.52036e-25	0.494676	0.17	0.028	2.0841e-20
Porcn	9.80807e-25	0.441674	0.198	0.044	2.14708e-20
6330419E04Rik	9.8555e-25	0.56678	0.124	0.004	2.15747e-20
Dnajc1	1.1384e-24	0.388168	0.219	0.057	2.49207e-20
Sept11	1.13929e-24	0.373249	0.24	0.069	2.49402e-20
Abhd16a	1.17493e-24	0.535567	0.132	0.007	2.57203e-20
Mgat4c	1.17895e-24	0.550454	0.164	0.025	2.58085e-20
Ank3	1.20753e-24	0.253247	0.704	0.372	2.64341e-20
Ppib	1.23186e-24	0.298899	0.3	0.105	2.69667e-20
Sez6l	1.23519e-24	0.431888	0.218	0.057	2.70396e-20
Srrm1	1.30544e-24	0.205582	0.455	0.198	2.85774e-20
Ddx17	1.32001e-24	0.241616	0.299	0.104	2.88963e-20
Homer2	1.43803e-24	0.438495	0.182	0.035	3.14799e-20
Phxr4	1.46743e-24	0.726156	0.132	0.009	3.21236e-20
Sept3	1.49215e-24	0.30381	0.289	0.099	3.26646e-20
Pcnx	1.53866e-24	0.473167	0.173	0.031	3.36828e-20
Tbc1d24	1.68279e-24	0.432333	0.187	0.038	3.6838e-20
Thra	1.69447e-24	0.213997	0.447	0.197	3.70936e-20
Fam131a	1.70247e-24	0.425454	0.193	0.042	3.72687e-20
Brd1	1.73555e-24	0.46068	0.165	0.026	3.79929e-20
Dguok	1.77062e-24	0.506062	0.143	0.014	3.87606e-20
Ccpg1	1.93225e-24	0.411964	0.191	0.041	4.22989e-20
Strn3	2.01931e-24	0.333165	0.271	0.089	4.42048e-20
Psmc4	2.10442e-24	0.439139	0.173	0.031	4.60678e-20
Tnpo3	2.2261e-24	0.412571	0.208	0.052	4.87316e-20
Gm43319	2.25039e-24	0.540553	0.134	0.01	4.92634e-20
Kcnh7	2.27771e-24	0.478714	0.204	0.049	4.98613e-20
Mal	2.43417e-24	0.51389	0.161	0.023	5.32863e-20
Rps19	2.53574e-24	-0.926356	0.111	0.216	5.55098e-20
Lrrc4b	2.56053e-24	0.404286	0.217	0.056	5.60526e-20
Zfyve27	2.71459e-24	0.332256	0.231	0.064	5.94251e-20
Tmem132a	2.90634e-24	0.353292	0.307	0.112	6.36228e-20
Leng9	3.05136e-24	0.51712	0.132	0.009	6.67973e-20
Ramp1	3.48959e-24	0.517735	0.144	0.015	7.63906e-20
Pds5a	3.89153e-24	0.38607	0.207	0.051	8.51895e-20
Ppip5k1	3.96732e-24	0.361985	0.241	0.072	8.68485e-20
Letm2	4.02657e-24	0.46843	0.161	0.025	8.81457e-20
Gm45130	4.18565e-24	0.416677	0.194	0.043	9.16282e-20
Klhl2	4.31807e-24	0.385311	0.203	0.048	9.45269e-20
Gba2	4.49058e-24	0.466597	0.15	0.019	9.83034e-20
AC159195.1	4.5437e-24	0.6258	0.116	0.001	9.94662e-20
Slf1	4.61311e-24	0.493364	0.168	0.03	1.00986e-19
Fry	4.92973e-24	0.251784	0.379	0.158	1.07917e-19
Mbd5	4.94081e-24	0.382749	0.193	0.043	1.08159e-19
Gm38116	5.53125e-24	0.534438	0.159	0.025	1.21085e-19
Gm45343	5.70684e-24	0.553951	0.13	0.009	1.24929e-19
Zfp738	5.90527e-24	0.388157	0.172	0.031	1.29272e-19
Ints6l	6.15626e-24	0.298053	0.262	0.084	1.34767e-19
Nrip1	6.20134e-24	0.41112	0.185	0.038	1.35754e-19
Synpr	6.24735e-24	0.558505	0.182	0.038	1.36761e-19
Hsf1	6.43835e-24	0.540671	0.128	0.007	1.40942e-19
Kif5b	6.47166e-24	0.256112	0.296	0.104	1.41671e-19
Abhd18	6.92392e-24	0.426141	0.192	0.043	1.51572e-19
Ppm1g	7.8946e-24	0.424908	0.173	0.031	1.72821e-19
Erg28	8.24317e-24	0.467754	0.153	0.021	1.80451e-19
Prrc2a	8.45949e-24	0.429005	0.189	0.042	1.85187e-19
Ywhaz	8.75897e-24	-0.980427	0.121	0.226	1.91743e-19
Fam69b	8.7834e-24	0.4515	0.187	0.041	1.92277e-19
Gm37731	8.88664e-24	0.528835	0.143	0.016	1.94538e-19
Map4k5	9.33497e-24	0.436557	0.166	0.028	2.04352e-19
Mir124-2hg	9.87133e-24	0.370912	0.227	0.064	2.16093e-19
Ube3c	1.04184e-23	0.339038	0.225	0.062	2.28069e-19
Gpr22	1.07868e-23	0.392238	0.202	0.049	2.36134e-19
Rint1	1.1627e-23	0.57345	0.125	0.007	2.54526e-19
Pcdh9	1.16799e-23	0.245341	0.456	0.209	2.55685e-19
Cacna2d1	1.17525e-23	0.296437	0.329	0.129	2.57273e-19
Meis2	1.17936e-23	0.583699	0.146	0.017	2.58174e-19
C2cd5	1.19305e-23	0.259282	0.352	0.138	2.6117e-19
Vsnl1	1.19573e-23	-0.882911	0.041	0.119	2.61756e-19
Gm43830	1.22227e-23	0.527138	0.143	0.017	2.67568e-19
Spon1	1.23078e-23	0.513696	0.154	0.022	2.6943e-19
Gm19409	1.28788e-23	0.512329	0.151	0.021	2.8193e-19
Atp1a2	1.2896e-23	-1.15459	0.108	0.211	2.82306e-19
Carf	1.30929e-23	0.45768	0.167	0.03	2.86616e-19
Kcnq3	1.42014e-23	0.407897	0.218	0.059	3.10884e-19
Tecr	1.42277e-23	0.201402	0.462	0.206	3.1146e-19
Rapgef4	1.47235e-23	0.43548	0.18	0.037	3.22312e-19
Glt8d1	1.486e-23	0.476024	0.167	0.03	3.253e-19
Polb	1.48686e-23	0.260173	0.332	0.129	3.25489e-19
Cnot3	1.49083e-23	0.375462	0.224	0.063	3.26358e-19
Acot7	1.51106e-23	-0.791175	0.047	0.127	3.30786e-19
Epha10	1.54403e-23	0.411941	0.214	0.057	3.38004e-19
Ap4m1	1.59411e-23	0.522038	0.131	0.01	3.48967e-19
Tsc22d2	1.62952e-23	0.486067	0.16	0.026	3.56719e-19
Gnptg	1.66435e-23	0.406175	0.175	0.035	3.64344e-19
Cbl	1.67726e-23	0.397787	0.192	0.044	3.67169e-19
Fbxl5	1.70183e-23	0.336178	0.224	0.063	3.72548e-19
Chchd10	1.77849e-23	-0.832631	0.047	0.129	3.8933e-19
Slc8a2	1.81993e-23	0.385921	0.238	0.072	3.984e-19
Idh3b	1.91217e-23	0.334538	0.231	0.067	4.18592e-19
Eml2	2.04935e-23	0.449449	0.145	0.017	4.48624e-19
Rfwd2	2.05233e-23	0.390719	0.189	0.043	4.49276e-19
Gabarap	2.07734e-23	-0.85016	0.064	0.153	4.54749e-19
Cx3cl1	2.08393e-23	0.398168	0.2	0.049	4.56193e-19
Gm43879	2.39785e-23	0.469548	0.168	0.031	5.24912e-19
Snhg4	2.44432e-23	0.455705	0.153	0.022	5.35086e-19
Fxyd4	2.69057e-23	0.531061	0.113	0.001	5.88994e-19
Kctd4	2.74578e-23	0.482358	0.186	0.042	6.01079e-19
Csnk1g1	2.84565e-23	0.390782	0.189	0.043	6.2294e-19
Mfsd10	3.41778e-23	0.452314	0.141	0.016	7.48186e-19
Yme1l1	3.50922e-23	0.324817	0.203	0.051	7.68202e-19
Zc3h14	3.5541e-23	0.38766	0.191	0.044	7.78028e-19
Ppp6r3	3.65914e-23	0.315046	0.265	0.09	8.01022e-19
Tmem59	3.76897e-23	0.395895	0.221	0.063	8.25066e-19
Naxd	3.83392e-23	0.41921	0.169	0.031	8.39283e-19
Fbxo41	4.13402e-23	0.407328	0.189	0.043	9.04979e-19
Rpl3	4.35246e-23	-0.944216	0.13	0.234	9.52796e-19
Xpo6	4.38575e-23	0.391102	0.181	0.038	9.60085e-19
Inpp4a	5.02061e-23	0.456069	0.166	0.031	1.09906e-18
Mfsd6	5.13436e-23	0.4524	0.177	0.037	1.12396e-18
Hmgcr	5.19571e-23	0.461804	0.151	0.022	1.13739e-18
Gm44090	5.65821e-23	0.483736	0.159	0.027	1.23864e-18
Phip	5.75217e-23	0.242455	0.43	0.193	1.25921e-18
Rimbp2	5.95734e-23	0.40492	0.194	0.047	1.30412e-18
Atg16l1	6.1302e-23	0.407035	0.181	0.04	1.34196e-18
Sybu	6.2286e-23	0.372652	0.217	0.061	1.3635e-18
Sel1l3	6.53315e-23	0.464636	0.164	0.03	1.43017e-18
Tfdp2	7.00338e-23	0.436591	0.153	0.023	1.53311e-18
Rps10	7.14518e-23	-0.898962	0.09	0.187	1.56415e-18
Ptpra	7.74403e-23	0.38949	0.209	0.057	1.69525e-18
Esyt2	7.90427e-23	0.435285	0.163	0.03	1.73032e-18
Spns1	7.9607e-23	0.372003	0.184	0.041	1.74268e-18
Sec24a	8.20044e-23	0.454612	0.146	0.02	1.79516e-18
Ric3	8.27484e-23	0.412554	0.164	0.03	1.81144e-18
Ostc	9.10668e-23	0.421074	0.152	0.022	1.99354e-18
AC124742.1	9.56028e-23	0.518015	0.11	0.001	2.09284e-18
Dennd4a	9.59332e-23	0.33191	0.21	0.057	2.10007e-18
Rnf207	9.84407e-23	0.523755	0.12	0.006	2.15497e-18
Lage3	1.00713e-22	0.451595	0.149	0.021	2.2047e-18
Jph1	1.0807e-22	0.507279	0.158	0.027	2.36576e-18
Stmn4	1.08321e-22	0.443203	0.178	0.038	2.37125e-18
Dopey1	1.11857e-22	0.276477	0.287	0.103	2.44867e-18
Map2	1.2631e-22	0.206197	0.498	0.232	2.76505e-18
Ireb2	1.32292e-22	0.415401	0.177	0.038	2.896e-18
Nbeal1	1.38467e-22	0.357132	0.218	0.062	3.03118e-18
Gm42974	1.39733e-22	0.488011	0.129	0.011	3.0589e-18
Trim44	1.39746e-22	0.296332	0.221	0.062	3.05919e-18
Chkb	1.40104e-22	0.391526	0.167	0.032	3.06702e-18
B230209E15Rik	1.58401e-22	0.45643	0.148	0.022	3.46755e-18
Aig1	1.60711e-22	0.470742	0.165	0.032	3.51812e-18
Naa35	1.6486e-22	0.432764	0.181	0.041	3.60894e-18
Cyfip1	1.79661e-22	0.37361	0.218	0.063	3.93296e-18
Strn4	1.9322e-22	0.255529	0.291	0.106	4.22978e-18
Acsl1	1.93546e-22	0.471678	0.131	0.012	4.23692e-18
Nptxr	1.93827e-22	0.326405	0.295	0.11	4.24307e-18
Ptpre	2.02693e-22	0.385492	0.241	0.078	4.43714e-18
Arfgef1	2.1733e-22	0.354692	0.23	0.07	4.75757e-18
Wsb1	2.4865e-22	0.291083	0.217	0.062	5.44319e-18
Rapgef5	2.5338e-22	0.413298	0.191	0.047	5.54674e-18
Sirt5	2.58652e-22	0.490294	0.119	0.006	5.66216e-18
Gm43361	2.81025e-22	0.510201	0.108	0.001	6.15192e-18
4932438A13Rik	2.93476e-22	0.289051	0.259	0.088	6.42449e-18
Lsm3	3.1899e-22	0.499874	0.12	0.007	6.98302e-18
Ppp1r37	3.27468e-22	0.262327	0.258	0.087	7.16861e-18
6030458C11Rik	3.50368e-22	0.435601	0.136	0.016	7.66991e-18
Pde4d	3.72511e-22	0.468948	0.165	0.032	8.15465e-18
Chpt1	3.83184e-22	0.349085	0.186	0.044	8.38828e-18
Dcaf8	3.91753e-22	0.307696	0.264	0.093	8.57587e-18
Trio	3.96719e-22	0.222816	0.269	0.094	8.68458e-18
Gsk3b	3.98573e-22	0.235479	0.298	0.11	8.72516e-18
Lhfpl4	4.30141e-22	0.407601	0.148	0.022	9.41621e-18
Gm19938	4.68546e-22	0.250433	0.318	0.126	1.02569e-17
Pcgf5	4.76227e-22	0.505324	0.128	0.012	1.04251e-17
Guf1	4.8198e-22	0.366744	0.197	0.052	1.0551e-17
Pak6	4.83569e-22	0.511846	0.148	0.023	1.05858e-17
Pan3	4.83951e-22	0.322638	0.227	0.069	1.05942e-17
AC130661.1	5.06525e-22	0.523252	0.124	0.01	1.10883e-17
Rell2	5.09846e-22	0.291027	0.188	0.044	1.1161e-17
Dgkh	5.14608e-22	0.312778	0.336	0.14	1.12653e-17
Mapk8	5.48693e-22	0.315148	0.236	0.074	1.20114e-17
A230050P20Rik	6.0784e-22	0.293	0.236	0.075	1.33062e-17
Gm26609	6.08101e-22	0.543589	0.109	0.002	1.33119e-17
St7	6.10551e-22	0.438106	0.147	0.022	1.33656e-17
Edil3	6.19351e-22	0.4072	0.207	0.058	1.35582e-17
Cwf19l2	6.65191e-22	0.453847	0.152	0.026	1.45617e-17
Pde6a	6.70125e-22	0.542077	0.104	0	1.46697e-17
Nsd1	6.80876e-22	0.213487	0.347	0.142	1.49051e-17
Ablim2	6.86094e-22	0.292514	0.259	0.089	1.50193e-17
A830036E02Rik	6.98805e-22	0.5366	0.137	0.017	1.52975e-17
Tox4	7.06723e-22	0.432594	0.143	0.021	1.54709e-17
Tmem167	7.4019e-22	0.34727	0.179	0.041	1.62035e-17
Gm43880	7.41659e-22	0.468149	0.145	0.022	1.62356e-17
Grm7	8.11175e-22	0.390493	0.204	0.057	1.77574e-17
Gm37238	8.14805e-22	0.502226	0.116	0.006	1.78369e-17
Rap2b	8.42041e-22	0.369759	0.165	0.032	1.84331e-17
Rpl8	8.42808e-22	-0.934415	0.119	0.219	1.84499e-17
Agk	8.88788e-22	0.408411	0.135	0.016	1.94565e-17
Rpl19	9.12326e-22	-0.953747	0.165	0.266	1.99717e-17
Gm45264	9.74841e-22	0.478912	0.142	0.021	2.13402e-17
Zfp612	1.03219e-21	0.3826	0.167	0.035	2.25956e-17
Ccdc47	1.07417e-21	0.335154	0.202	0.056	2.35146e-17
C130071C03Rik	1.07727e-21	0.321086	0.246	0.083	2.35826e-17
Pick1	1.09847e-21	0.366851	0.178	0.041	2.40467e-17
Mri1	1.13898e-21	0.458334	0.12	0.009	2.49334e-17
Fubp3	1.15132e-21	0.399534	0.153	0.026	2.52035e-17
Sntg1	1.17297e-21	0.418306	0.16	0.031	2.56774e-17
Sumo2	1.20485e-21	0.312953	0.231	0.073	2.63754e-17
Ano8	1.21491e-21	0.445622	0.14	0.02	2.65956e-17
Cdk12	1.233e-21	0.271918	0.255	0.087	2.69916e-17
Gm12027	1.25259e-21	0.522456	0.103	0	2.74204e-17
Enox1	1.37731e-21	0.416993	0.147	0.023	3.01507e-17
Gm43359	1.38622e-21	0.436577	0.141	0.02	3.03458e-17
Chn1	1.39355e-21	0.141121	0.357	0.151	3.05062e-17
Itpr1	1.42862e-21	0.342407	0.242	0.079	3.12739e-17
Pmm2	1.44003e-21	0.457495	0.141	0.021	3.15238e-17
Atf6b	1.49671e-21	0.426177	0.144	0.022	3.27645e-17
Rpl17	1.65224e-21	-0.884365	0.113	0.211	3.61693e-17
Asph	1.67532e-21	0.315038	0.207	0.058	3.66743e-17
Spata2	1.6991e-21	0.531513	0.125	0.012	3.71949e-17
Hps4	1.70115e-21	0.319702	0.199	0.053	3.72398e-17
Pde2a	1.77856e-21	0.470287	0.124	0.011	3.89344e-17
Ydjc	1.84204e-21	0.474594	0.118	0.009	4.03241e-17
Adgrl2	1.88109e-21	0.50037	0.124	0.011	4.1179e-17
Sptan1	1.89503e-21	0.173623	0.443	0.204	4.14842e-17
Cdk10	2.02868e-21	-0.8345	0.086	0.178	4.44098e-17
Dlk2	2.11403e-21	0.422095	0.137	0.019	4.62783e-17
Gm38380	2.16244e-21	0.487696	0.125	0.012	4.7338e-17
Soga3	2.25326e-21	0.214191	0.284	0.104	4.93261e-17
Ctu2	2.44147e-21	0.36954	0.133	0.016	5.34462e-17
Mafg	2.53086e-21	0.340315	0.203	0.057	5.5403e-17
Wdr13	2.6396e-21	0.356091	0.196	0.053	5.77835e-17
Gm37211	2.64265e-21	0.442417	0.145	0.023	5.78503e-17
Cryzl1	2.73058e-21	0.361427	0.182	0.044	5.97752e-17
Selenom	2.77577e-21	0.363506	0.196	0.052	6.07643e-17
Hivep2	2.80379e-21	0.246709	0.289	0.11	6.13777e-17
Ecsit	2.86675e-21	0.403459	0.142	0.021	6.2756e-17
Gm38365	2.89653e-21	0.501992	0.128	0.015	6.3408e-17
Gtpbp4	3.03075e-21	0.371819	0.185	0.046	6.63462e-17
Ptov1	3.22586e-21	0.203317	0.267	0.094	7.06174e-17
Trpc5	3.25473e-21	0.439654	0.139	0.02	7.12494e-17
Ncald	3.4199e-21	0.363601	0.215	0.064	7.48651e-17
Nfia	3.4669e-21	0.416661	0.197	0.054	7.58938e-17
Gin1	3.55418e-21	0.422488	0.139	0.02	7.78047e-17
Mmp16	3.63541e-21	0.379272	0.217	0.067	7.95827e-17
Gm43413	3.65046e-21	0.500259	0.107	0.004	7.99122e-17
Rps27a	3.70833e-21	-0.89453	0.13	0.23	8.1179e-17
Gabrb1	3.74133e-21	0.20927	0.379	0.167	8.19014e-17
Susd4	4.29697e-21	0.361735	0.188	0.048	9.40649e-17
Cope	4.57236e-21	0.358255	0.176	0.042	1.00094e-16
Tmem179	4.59005e-21	0.301696	0.209	0.061	1.00481e-16
Usp15	4.64856e-21	0.268415	0.234	0.077	1.01762e-16
Atp5a1	5.37023e-21	-0.915536	0.106	0.201	1.1756e-16
Npc1	5.58407e-21	0.439478	0.159	0.032	1.22241e-16
CAAA01194877.1	5.66367e-21	0.568514	0.141	0.022	1.23983e-16
Cnot1	5.69349e-21	0.365787	0.188	0.049	1.24636e-16
Tmod1	5.71177e-21	0.439559	0.158	0.032	1.25036e-16
Gm43321	6.00294e-21	0.497904	0.129	0.016	1.3141e-16
Gm9856	6.06362e-21	0.428081	0.126	0.014	1.32739e-16
Rplp2	6.27326e-21	-0.795892	0.077	0.166	1.37328e-16
Tet3	6.44795e-21	0.318999	0.202	0.058	1.41152e-16
Snw1	7.00125e-21	0.401607	0.163	0.035	1.53264e-16
Atr	7.11012e-21	0.377557	0.153	0.028	1.55648e-16
Ranbp10	7.20803e-21	0.425596	0.131	0.016	1.57791e-16
Ncor1	7.33631e-21	0.238138	0.37	0.162	1.60599e-16
Sys1	7.74601e-21	0.364821	0.163	0.035	1.69568e-16
Gm44800	8.23043e-21	0.411909	0.147	0.026	1.80172e-16
Kcnk2	8.78375e-21	0.44881	0.185	0.048	1.92285e-16
Nsun7	8.88509e-21	0.414021	0.156	0.031	1.94503e-16
Sez6l2	8.94903e-21	0.225861	0.285	0.109	1.95903e-16
Slc16a2	8.99603e-21	0.44584	0.145	0.025	1.96932e-16
Gm26652	9.22522e-21	0.511475	0.117	0.01	2.01949e-16
Nudcd3	1.07728e-20	0.22651	0.285	0.108	2.35827e-16
Ubp1	1.10599e-20	0.32709	0.188	0.049	2.42111e-16
Rhobtb2	1.13328e-20	0.410736	0.154	0.031	2.48086e-16
Astn1	1.13479e-20	0.35631	0.177	0.043	2.48418e-16
Macrod2	1.1392e-20	0.344754	0.198	0.057	2.49381e-16
B230216N24Rik	1.17024e-20	0.505222	0.136	0.02	2.56178e-16
Man1a	1.17135e-20	0.434093	0.141	0.022	2.56419e-16
Aatk	1.1745e-20	0.272842	0.229	0.074	2.57111e-16
Cdc7	1.23566e-20	0.411821	0.136	0.02	2.70498e-16
Ccdc174	1.25343e-20	0.340205	0.21	0.063	2.74388e-16
Tmem181a	1.27062e-20	0.386691	0.174	0.042	2.78151e-16
Uqcrq	1.27071e-20	-0.681987	0.034	0.101	2.78172e-16
Capn15	1.44771e-20	0.382468	0.159	0.033	3.16917e-16
Sbf2	1.45299e-20	0.335982	0.225	0.073	3.18074e-16
Cldn11	1.46844e-20	0.49583	0.122	0.012	3.21457e-16
Slc1a1	1.52988e-20	0.275778	0.22	0.069	3.34906e-16
Bace1	1.56566e-20	0.434132	0.153	0.03	3.42738e-16
Rpl11	1.59923e-20	-0.855812	0.088	0.179	3.50088e-16
Phka2	1.60163e-20	0.344151	0.176	0.043	3.50613e-16
Lrpprc	1.64381e-20	0.358451	0.153	0.03	3.59846e-16
Dicer1	1.64947e-20	0.286879	0.256	0.093	3.61086e-16
Glg1	1.66833e-20	0.334387	0.221	0.07	3.65214e-16
Iqsec3	1.7998e-20	0.336184	0.197	0.057	3.93993e-16
Zfp512	1.87898e-20	0.267613	0.214	0.066	4.11328e-16
Eno1	2.00165e-20	0.317986	0.174	0.042	4.3818e-16
Rasgrp1	2.12078e-20	0.292375	0.221	0.069	4.6426e-16
Eps15	2.12812e-20	0.350091	0.165	0.037	4.65866e-16
Xpr1	2.15221e-20	0.334867	0.234	0.079	4.71141e-16
Slc12a6	2.1555e-20	0.321412	0.175	0.042	4.71861e-16
Gm42991	2.41368e-20	0.490373	0.128	0.017	5.28379e-16
Ep300	2.61621e-20	0.3437	0.206	0.063	5.72715e-16
Ckmt1	2.66558e-20	0.331096	0.188	0.051	5.83523e-16
Ccnl2	2.68101e-20	0.15392	0.401	0.18	5.86899e-16
Adgra1	2.68604e-20	0.413791	0.192	0.054	5.88001e-16
Exoc6b	2.77341e-20	0.278341	0.236	0.079	6.07128e-16
Tcaf1	2.89028e-20	0.24205	0.256	0.09	6.32711e-16
Entpd6	3.25848e-20	0.351286	0.154	0.031	7.13313e-16
Vti1a	3.27952e-20	0.425904	0.138	0.022	7.17919e-16
Zzef1	3.32492e-20	0.338334	0.199	0.058	7.27858e-16
Foxj3	3.65252e-20	0.407789	0.131	0.019	7.99573e-16
Ift122	3.91026e-20	0.415197	0.124	0.015	8.55995e-16
Kdm3b	3.95696e-20	0.414699	0.144	0.026	8.66219e-16
Dbi	3.99772e-20	-0.782596	0.046	0.119	8.7514e-16
Rtn4r	4.02539e-20	0.417689	0.151	0.03	8.81198e-16
Lncpint	4.02597e-20	0.30781	0.175	0.043	8.81324e-16
Sparc	4.06935e-20	-0.715228	0.036	0.104	8.90821e-16
Mtg2	4.29196e-20	0.429074	0.137	0.022	9.39552e-16
Kcng2	4.29279e-20	0.493169	0.106	0.005	9.39735e-16
Fam53b	4.30018e-20	0.424892	0.136	0.021	9.41353e-16
Atraid	4.38358e-20	0.421903	0.14	0.023	9.5961e-16
Rprml	4.43617e-20	0.415822	0.126	0.016	9.71122e-16
Crym	4.48149e-20	0.351009	0.166	0.038	9.81043e-16
2810403A07Rik	4.48401e-20	0.376994	0.163	0.037	9.81595e-16
Gm44679	4.71351e-20	0.416953	0.139	0.023	1.03183e-15
Gm38148	5.01533e-20	0.423155	0.126	0.016	1.09791e-15
Gm42447	5.04572e-20	0.38573	0.148	0.028	1.10456e-15
Pdk1	5.06657e-20	0.372217	0.151	0.03	1.10912e-15
Ccni	5.07136e-20	0.261243	0.224	0.072	1.11017e-15
Unc13b	5.21101e-20	0.370358	0.168	0.041	1.14074e-15
Sorcs2	5.62894e-20	0.459756	0.13	0.019	1.23223e-15
Rexo1	5.9599e-20	0.331735	0.171	0.042	1.30468e-15
Psmd11	6.03915e-20	0.31663	0.186	0.051	1.32203e-15
Sec14l1	6.24844e-20	0.299141	0.202	0.059	1.36785e-15
Afg3l1	6.6831e-20	0.407092	0.138	0.023	1.463e-15
Miga1	6.77629e-20	0.374293	0.17	0.042	1.4834e-15
Gm42995	6.81408e-20	0.500389	0.119	0.014	1.49167e-15
Hnrnpa2b1	6.92481e-20	0.156635	0.435	0.204	1.51591e-15
4732440D04Rik	7.57385e-20	0.4552	0.115	0.011	1.65799e-15
Hmbox1	7.63546e-20	0.44548	0.129	0.019	1.67148e-15
Mfsd4a	7.67383e-20	0.353325	0.18	0.048	1.67988e-15
Dld	7.95898e-20	0.358936	0.139	0.023	1.7423e-15
Rbm28	8.06995e-20	0.180163	0.28	0.108	1.76659e-15
Tnfrsf25	8.19346e-20	0.378431	0.147	0.028	1.79363e-15
Cstf2	8.25697e-20	0.34797	0.177	0.047	1.80753e-15
Creg2	8.64076e-20	0.400038	0.13	0.019	1.89155e-15
Lin7b	8.98976e-20	0.355328	0.146	0.027	1.96795e-15
Mto1	9.05483e-20	0.431066	0.122	0.015	1.98219e-15
3110080E11Rik	9.0622e-20	0.352513	0.148	0.028	1.98381e-15
4930431P19Rik	9.22046e-20	0.471315	0.106	0.006	2.01845e-15
Gm45263	9.32629e-20	0.38567	0.149	0.03	2.04162e-15
Slco3a1	9.48248e-20	0.397257	0.15	0.031	2.07581e-15
Ppwd1	9.64036e-20	0.414783	0.142	0.026	2.11037e-15
Nprl2	1.00293e-19	0.421034	0.107	0.006	2.19551e-15
Hdgf	1.07781e-19	0.23422	0.202	0.059	2.35943e-15
Pwwp2a	1.10763e-19	0.295667	0.194	0.057	2.4247e-15
Spag9	1.11526e-19	0.196771	0.289	0.115	2.44142e-15
3110021N24Rik	1.13354e-19	0.465214	0.113	0.01	2.48143e-15
Gm37204	1.17834e-19	0.420893	0.133	0.021	2.57949e-15
Gm10033	1.27118e-19	0.35101	0.157	0.035	2.78275e-15
Sept4	1.31862e-19	0.411461	0.133	0.021	2.88658e-15
Camkk1	1.32082e-19	0.30587	0.18	0.048	2.8914e-15
Dus3l	1.32698e-19	0.343859	0.155	0.033	2.90489e-15
Rbfox2	1.3307e-19	0.196731	0.267	0.099	2.91303e-15
Pcnx3	1.37542e-19	0.419306	0.115	0.011	3.01094e-15
Gm44242	1.38255e-19	0.505982	0.135	0.023	3.02655e-15
Kcna4	1.39919e-19	0.437969	0.119	0.014	3.06297e-15
Gm37331	1.51403e-19	0.386756	0.133	0.021	3.31437e-15
Cfl2	1.52117e-19	0.364846	0.152	0.032	3.33e-15
Stx6	1.54286e-19	0.357279	0.143	0.027	3.37748e-15
Ttc4	1.60492e-19	0.304819	0.198	0.059	3.51332e-15
Pclo	1.60826e-19	-0.937526	0.29	0.365	3.52063e-15
Ring1	1.6374e-19	0.269619	0.167	0.04	3.58443e-15
Ttc5	1.65582e-19	0.398526	0.121	0.015	3.62476e-15
CT572985.1	1.67146e-19	0.392097	0.142	0.026	3.659e-15
Rtn4	1.70863e-19	0.165168	0.43	0.204	3.74036e-15
Dock10	1.76557e-19	0.461152	0.208	0.068	3.86501e-15
Fam92a	1.79442e-19	0.327416	0.149	0.03	3.92816e-15
Ryr2	1.83441e-19	0.168448	0.549	0.279	4.01571e-15
Gm45179	1.85993e-19	0.307405	0.197	0.058	4.07157e-15
B230206I08Rik	1.87667e-19	0.369441	0.158	0.036	4.10823e-15
Gm37629	1.89429e-19	0.412215	0.138	0.025	4.14679e-15
Rapgef6	1.89564e-19	0.224333	0.268	0.103	4.14974e-15
Syt5	1.97161e-19	0.37148	0.157	0.035	4.31605e-15
5430400D12Rik	2.11989e-19	0.437101	0.104	0.006	4.64065e-15
Slc7a6os	2.16282e-19	0.430509	0.12	0.015	4.73464e-15
Gnb2	2.22625e-19	0.179748	0.287	0.112	4.87348e-15
Traip	2.22646e-19	0.314857	0.161	0.037	4.87394e-15
Dvl1	2.25356e-19	0.205389	0.24	0.084	4.93327e-15
Exosc7	2.25526e-19	0.411777	0.118	0.014	4.93699e-15
Runx2	2.3042e-19	0.429263	0.123	0.016	5.04413e-15
Zfyve26	2.35901e-19	0.374255	0.137	0.023	5.16412e-15
Lrp11	2.4181e-19	0.473668	0.125	0.017	5.29347e-15
Qtrt1	2.42144e-19	0.40019	0.123	0.016	5.30077e-15
Atp6v0a1	2.44163e-19	-0.80158	0.32	0.386	5.34497e-15
Mpc2	2.51906e-19	0.338658	0.178	0.048	5.51447e-15
Arhgef7	2.57069e-19	0.332747	0.181	0.049	5.62751e-15
Gm42972	2.57326e-19	0.408485	0.146	0.03	5.63313e-15
Copa	2.61877e-19	0.254445	0.211	0.068	5.73275e-15
Cep164	2.78678e-19	0.319314	0.171	0.043	6.10054e-15
Rpl35a	2.83323e-19	-0.804212	0.126	0.221	6.20222e-15
Scfd1	3.00073e-19	0.389016	0.154	0.035	6.5689e-15
Zdhhc8	3.02948e-19	0.388567	0.15	0.031	6.63184e-15
Gm46123	3.0629e-19	0.474763	0.13	0.021	6.705e-15
Itfg1	3.08193e-19	0.30557	0.184	0.052	6.74665e-15
Spns2	3.08345e-19	0.385456	0.134	0.022	6.74998e-15
Plekhg5	3.09285e-19	0.303568	0.178	0.048	6.77056e-15
Itfg2	3.16277e-19	0.409148	0.125	0.017	6.92361e-15
Ccar1	3.21654e-19	0.231316	0.292	0.119	7.04133e-15
Gm42443	3.22142e-19	0.485295	0.105	0.007	7.05202e-15
Snrnp48	3.40128e-19	0.147929	0.417	0.195	7.44575e-15
Rasal2	3.61168e-19	0.296482	0.211	0.068	7.90632e-15
2810013P06Rik	3.62921e-19	0.437287	0.11	0.01	7.9447e-15
Pdhb	3.63401e-19	0.203898	0.245	0.088	7.9552e-15
Cntnap5a	3.81437e-19	0.382109	0.22	0.075	8.35003e-15
Fgfr1op2	3.89583e-19	0.270476	0.19	0.056	8.52836e-15
B3gat1	3.89619e-19	0.27947	0.215	0.072	8.52916e-15
Dkk3	3.95403e-19	0.296184	0.165	0.04	8.65577e-15
Selenok	3.96398e-19	0.303298	0.188	0.053	8.67755e-15
Gm38393	4.00606e-19	0.327448	0.157	0.036	8.76967e-15
Nin	4.09796e-19	0.239525	0.231	0.082	8.97084e-15
Gm43362	4.14958e-19	0.308512	0.165	0.041	9.08385e-15
Carmil3	4.4243e-19	0.317774	0.195	0.059	9.68523e-15
Gnaq	4.99766e-19	0.309266	0.21	0.068	1.09404e-14
Faim	5.04622e-19	0.352569	0.142	0.027	1.10467e-14
Gm14296	5.06119e-19	0.403856	0.128	0.02	1.10795e-14
P4htm	5.2735e-19	0.310544	0.173	0.046	1.15442e-14
Nob1	5.35363e-19	0.416835	0.11	0.01	1.17196e-14
Kcnj9	5.39558e-19	0.351962	0.163	0.04	1.18115e-14
Tmem80	5.42211e-19	0.413014	0.12	0.016	1.18695e-14
Tada3	5.62792e-19	0.367091	0.124	0.017	1.23201e-14
Mgat4b	5.63742e-19	0.375416	0.132	0.022	1.23409e-14
Zfand2b	5.64912e-19	0.418457	0.118	0.015	1.23665e-14
Aph1a	5.66083e-19	0.366541	0.126	0.019	1.23921e-14
Hnrnpll	5.69434e-19	0.321211	0.157	0.036	1.24655e-14
Snx21	6.05149e-19	0.347282	0.159	0.037	1.32473e-14
Gm43788	6.0671e-19	0.452531	0.107	0.009	1.32815e-14
Gm42440	6.1525e-19	0.460406	0.12	0.016	1.34684e-14
Frmd4b	6.427e-19	0.469679	0.142	0.028	1.40693e-14
Slc2a3	6.4379e-19	0.358276	0.144	0.03	1.40932e-14
Arhgef1	6.65687e-19	0.310516	0.177	0.048	1.45726e-14
Pstk	6.81423e-19	0.303677	0.146	0.03	1.4917e-14
Utp14a	7.59778e-19	0.380966	0.131	0.022	1.66323e-14
Psap	8.34342e-19	0.139093	0.614	0.334	1.82646e-14
AC164978.1	9.14415e-19	0.246738	0.229	0.08	2.00175e-14
Rsbn1l	9.2558e-19	0.225432	0.203	0.064	2.02619e-14
Mmd2	9.26424e-19	0.285675	0.186	0.054	2.02803e-14
Fgd4	1.00574e-18	0.28328	0.18	0.051	2.20168e-14
Polg	1.01164e-18	0.295129	0.191	0.058	2.21458e-14
Hnrnpa3	1.03226e-18	0.229605	0.233	0.083	2.25973e-14
Slc35f4	1.05066e-18	0.440497	0.101	0.006	2.3e-14
Mga	1.05748e-18	0.25186	0.235	0.084	2.31492e-14
Rnf111	1.07156e-18	0.354332	0.138	0.026	2.34574e-14
Zfp260	1.07173e-18	0.309559	0.172	0.047	2.34611e-14
Arcn1	1.11882e-18	0.35112	0.146	0.031	2.44921e-14
Rpl14	1.13243e-18	-0.904646	0.133	0.224	2.479e-14
Nsg1	1.13332e-18	0.389198	0.168	0.044	2.48095e-14
Prpf31	1.16274e-18	0.407904	0.106	0.009	2.54536e-14
Pgrmc1	1.17213e-18	0.193004	0.302	0.127	2.56591e-14
Caap1	1.24294e-18	0.38987	0.114	0.014	2.72093e-14
Txndc9	1.253e-18	0.381532	0.14	0.028	2.74293e-14
Cit	1.33497e-18	0.405739	0.264	0.11	2.92239e-14
Ppp5c	1.3354e-18	0.37439	0.117	0.015	2.92332e-14
Rps26	1.39512e-18	-0.767755	0.061	0.138	3.05407e-14
D330023K18Rik	1.4035e-18	0.426184	0.103	0.007	3.0724e-14
Sclt1	1.44809e-18	0.318445	0.16	0.04	3.17002e-14
Pias4	1.45583e-18	0.376464	0.139	0.027	3.18697e-14
B4gat1	1.46224e-18	0.294696	0.164	0.041	3.201e-14
Zdhhc21	1.49698e-18	0.384555	0.137	0.026	3.27704e-14
Gm43885	1.49996e-18	0.398535	0.121	0.017	3.28356e-14
Rpn1	1.56945e-18	0.348114	0.158	0.038	3.43569e-14
Riok1	1.64908e-18	0.218754	0.236	0.085	3.61001e-14
Arfgef3	1.66907e-18	0.212976	0.251	0.095	3.65375e-14
Rasgrf1	1.68702e-18	0.122447	0.336	0.146	3.69305e-14
Maz	1.71327e-18	0.363366	0.141	0.028	3.75053e-14
Dcun1d5	1.76071e-18	0.277201	0.152	0.035	3.85436e-14
Mbnl2	1.79153e-18	0.141638	0.335	0.147	3.92185e-14
Wac	1.79316e-18	0.301128	0.19	0.058	3.92541e-14
Ikbkb	1.84515e-18	0.298101	0.189	0.058	4.03921e-14
Gm37180	1.85229e-18	0.397084	0.117	0.015	4.05485e-14
Prdx6	1.90915e-18	0.281938	0.157	0.037	4.17933e-14
Emc7	1.94406e-18	0.389634	0.144	0.031	4.25573e-14
Islr2	1.96417e-18	0.390736	0.143	0.03	4.29976e-14
Ociad2	2.02372e-18	0.303944	0.168	0.044	4.43012e-14
Gm42843	2.05639e-18	0.370401	0.127	0.021	4.50165e-14
Fibp	2.08476e-18	0.302453	0.152	0.035	4.56374e-14
C130023A14Rik	2.1872e-18	0.325724	0.154	0.036	4.78801e-14
Zdhhc6	2.2842e-18	0.376664	0.12	0.017	5.00033e-14
Runx1t1	2.35296e-18	0.283607	0.171	0.046	5.15086e-14
Myl6	2.41509e-18	-0.900009	0.185	0.272	5.28686e-14
Gm28791	2.45714e-18	0.418637	0.12	0.017	5.37893e-14
Gabrb2	2.46464e-18	0.378285	0.118	0.016	5.39534e-14
Rnpep	2.49995e-18	0.251692	0.189	0.057	5.47264e-14
Acaca	2.67422e-18	0.332741	0.171	0.047	5.85413e-14
Socs2	2.72034e-18	0.233164	0.206	0.067	5.95509e-14
Atf7ip	2.73057e-18	0.25549	0.187	0.056	5.97749e-14
Mapk8ip1	2.78028e-18	0.15583	0.273	0.109	6.08632e-14
Chid1	2.88134e-18	0.354671	0.16	0.041	6.30754e-14
Rabac1	3.10008e-18	0.249122	0.244	0.091	6.78638e-14
Med13l	3.11935e-18	0.243916	0.201	0.066	6.82858e-14
Erp29	3.17792e-18	0.263989	0.186	0.056	6.95678e-14
Sox8	3.18955e-18	0.416046	0.129	0.022	6.98224e-14
Ndfip2	3.33956e-18	0.365088	0.147	0.033	7.31064e-14
Ksr2	3.35515e-18	0.379456	0.135	0.026	7.34476e-14
Gm43696	3.35827e-18	0.407536	0.112	0.014	7.35158e-14
Tmem165	3.42896e-18	0.395666	0.112	0.014	7.50633e-14
Dstyk	3.45279e-18	0.351037	0.151	0.036	7.5585e-14
Gm26890	3.51933e-18	0.403078	0.126	0.021	7.70417e-14
Wdr20	3.54606e-18	0.40211	0.108	0.011	7.76268e-14
Cdh10	3.56111e-18	0.407033	0.125	0.021	7.79563e-14
Tmem145	3.64711e-18	0.358959	0.158	0.04	7.98389e-14
Gpatch8	3.66777e-18	0.16454	0.311	0.131	8.02911e-14
Clk4	3.6903e-18	0.157474	0.261	0.101	8.07843e-14
Ppm1e	3.72777e-18	0.302936	0.162	0.042	8.16047e-14
Fam193a	3.74718e-18	0.199348	0.204	0.067	8.20296e-14
Tsen2	3.78391e-18	0.407775	0.108	0.011	8.28337e-14
Sppl2a	3.89692e-18	0.3484	0.149	0.035	8.53075e-14
Mbd6	4.07865e-18	0.328123	0.16	0.041	8.92857e-14
Tmem175	4.18667e-18	0.373651	0.103	0.009	9.16503e-14
Dnaja1	4.34135e-18	0.161564	0.257	0.099	9.50366e-14
Tial1	4.3486e-18	0.119025	0.33	0.142	9.51952e-14
Sec11c	4.47825e-18	0.419899	0.129	0.023	9.80335e-14
Zfp445	4.79624e-18	0.125539	0.286	0.116	1.04995e-13
Agfg2	4.96579e-18	0.310106	0.159	0.041	1.08706e-13
Tspan3	4.98489e-18	0.219137	0.227	0.082	1.09124e-13
Gde1	5.00114e-18	0.267013	0.19	0.058	1.0948e-13
Cd47	5.08046e-18	0.215673	0.246	0.094	1.11216e-13
Supt20	5.12872e-18	0.226388	0.216	0.074	1.12273e-13
Pdzd2	5.16654e-18	0.499939	0.122	0.02	1.13101e-13
Ptpru	5.19501e-18	0.370798	0.117	0.016	1.13724e-13
Mical2	5.37849e-18	0.114678	0.571	0.304	1.17741e-13
F730043M19Rik	5.44548e-18	0.311541	0.183	0.056	1.19207e-13
Susd6	5.48606e-18	0.375121	0.105	0.01	1.20095e-13
Matr3	5.76704e-18	0.0882841	0.415	0.198	1.26246e-13
Tbc1d1	6.2441e-18	0.40401	0.111	0.014	1.3669e-13
Gm42448	6.31985e-18	0.433615	0.102	0.009	1.38348e-13
Chchd2	6.31996e-18	-0.751153	0.079	0.161	1.3835e-13
Hap1	6.34867e-18	0.240359	0.283	0.117	1.38979e-13
Mdm4	6.54221e-18	0.232722	0.214	0.074	1.43216e-13
Psme4	6.58052e-18	0.323803	0.166	0.046	1.44054e-13
Scarb1	6.61894e-18	0.369912	0.118	0.017	1.44895e-13
Syngr1	6.74133e-18	-0.787493	0.077	0.158	1.47575e-13
Sv2a	7.11874e-18	0.165458	0.398	0.19	1.55836e-13
Tef	7.12446e-18	0.138885	0.309	0.131	1.55962e-13
March2	7.12982e-18	0.317354	0.155	0.038	1.56079e-13
Prkar1b	7.56744e-18	-0.745147	0.055	0.127	1.65659e-13
Ina	8.22289e-18	0.315544	0.157	0.04	1.80007e-13
Trappc4	8.60101e-18	0.359665	0.111	0.014	1.88285e-13
Galnt18	8.70301e-18	0.381443	0.118	0.017	1.90518e-13
Gigyf1	8.71181e-18	0.232912	0.262	0.105	1.9071e-13
Eny2	8.95066e-18	0.263639	0.176	0.052	1.95939e-13
Ypel3	9.00479e-18	0.142653	0.24	0.089	1.97124e-13
Lyst	9.06683e-18	0.303166	0.218	0.078	1.98482e-13
Chst2	9.22602e-18	0.402506	0.111	0.014	2.01967e-13
Gm38073	9.3985e-18	0.631259	0.112	0.015	2.05743e-13
Eif2d	1.01795e-17	0.356509	0.124	0.021	2.2284e-13
Slc24a2	1.02882e-17	0.145973	0.375	0.174	2.25219e-13
Lmbrd1	1.0486e-17	0.25482	0.188	0.058	2.29549e-13
Hirip3	1.05561e-17	0.37798	0.11	0.014	2.31084e-13
2900002M20Rik	1.06339e-17	0.377176	0.106	0.011	2.32788e-13
Ccsap	1.09163e-17	0.384538	0.129	0.025	2.38968e-13
Zfp30	1.09441e-17	0.368697	0.115	0.016	2.39578e-13
Prpf39	1.14561e-17	0.206445	0.233	0.087	2.50785e-13
Me3	1.18087e-17	0.286764	0.186	0.058	2.58505e-13
Ipo4	1.23636e-17	0.357124	0.118	0.017	2.70653e-13
Ube2e2	1.23967e-17	0.244005	0.201	0.067	2.71375e-13
Pcdh10	1.26358e-17	0.362226	0.154	0.038	2.7661e-13
Unc5c	1.32304e-17	0.213823	0.203	0.068	2.89627e-13
Chka	1.32833e-17	0.0885428	0.553	0.288	2.90786e-13
Erc2	1.34756e-17	0.205021	0.391	0.192	2.94994e-13
Gm44745	1.38059e-17	0.371556	0.103	0.01	3.02225e-13
Ncoa7	1.39362e-17	0.255572	0.198	0.066	3.05077e-13
Gm44831	1.40125e-17	0.265973	0.177	0.053	3.06748e-13
Senp7	1.44765e-17	0.300186	0.183	0.057	3.16906e-13
Sat2	1.45777e-17	0.408828	0.103	0.01	3.1912e-13
Ssr1	1.46402e-17	0.328827	0.168	0.048	3.20488e-13
Man2b1	1.51412e-17	0.19578	0.192	0.062	3.31457e-13
Fndc4	1.52411e-17	0.186802	0.207	0.069	3.33643e-13
Nisch	1.52992e-17	0.116594	0.504	0.257	3.34914e-13
Ralgapa2	1.62349e-17	0.30012	0.182	0.056	3.55398e-13
Dgkd	1.6249e-17	0.337328	0.146	0.035	3.55706e-13
Spcs2	1.63283e-17	0.334814	0.137	0.028	3.57444e-13
Slc38a2	1.64791e-17	0.293355	0.162	0.044	3.60744e-13
Klhl3	1.64813e-17	0.190642	0.223	0.08	3.60791e-13
Gm37706	1.73171e-17	0.403377	0.108	0.014	3.79088e-13
Apod	1.73416e-17	0.237449	0.165	0.044	3.79626e-13
Ptprn2	1.7743e-17	0.376571	0.114	0.016	3.88411e-13
Clasp1	1.79073e-17	0.2303	0.197	0.066	3.92009e-13
Srsf3	1.87005e-17	0.21035	0.206	0.072	4.09374e-13
Dmxl1	1.9298e-17	0.21223	0.254	0.101	4.22452e-13
Coq5	1.937e-17	0.346291	0.127	0.023	4.24029e-13
Stx1a	2.00522e-17	0.376591	0.113	0.016	4.38963e-13
Btrc	2.03806e-17	0.361013	0.125	0.022	4.46151e-13
Gas7	2.06734e-17	0.292157	0.169	0.048	4.52562e-13
Zkscan3	2.07425e-17	0.245702	0.224	0.083	4.54075e-13
Ubl5	2.07576e-17	-0.711472	0.05	0.12	4.54404e-13
Lrp6	2.17353e-17	0.32558	0.144	0.033	4.75808e-13
Colgalt1	2.17517e-17	0.283428	0.166	0.047	4.76167e-13
Atxn10	2.21623e-17	-0.716826	0.05	0.12	4.85155e-13
Rab3gap1	2.22903e-17	0.276767	0.158	0.042	4.87956e-13
Stim2	2.27127e-17	0.333002	0.15	0.037	4.97203e-13
Slc6a17	2.34127e-17	0.144382	0.298	0.127	5.12527e-13
Pgam1	2.37519e-17	-0.78558	0.062	0.136	5.19954e-13
Fam13c	2.38229e-17	0.332218	0.145	0.035	5.21506e-13
Atp11b	2.3932e-17	0.232248	0.211	0.073	5.23895e-13
Cdc23	2.52257e-17	0.352764	0.113	0.016	5.52216e-13
Gtf2i	2.55171e-17	0.157419	0.229	0.084	5.58595e-13
Sox11	2.72179e-17	0.305533	0.192	0.063	5.95827e-13
Ptdss2	2.74553e-17	0.241662	0.185	0.058	6.01024e-13
Uvssa	2.82137e-17	0.417002	0.108	0.014	6.17626e-13
D130040H23Rik	2.83982e-17	0.35817	0.123	0.022	6.21664e-13
Anks3	2.8431e-17	0.341107	0.144	0.035	6.22384e-13
Gm38043	2.94644e-17	0.40281	0.106	0.012	6.45006e-13
Gm42767	3.06091e-17	0.364595	0.11	0.015	6.70064e-13
6330415B21Rik	3.08374e-17	0.313466	0.153	0.04	6.75061e-13
Echdc2	3.28936e-17	0.351365	0.113	0.016	7.20074e-13
Hnrnpu	3.34214e-17	0.0915809	0.502	0.253	7.31627e-13
Sparcl1	3.359e-17	0.283825	0.261	0.108	7.3532e-13
C2cd2l	3.42627e-17	0.340122	0.134	0.028	7.50044e-13
Ccdc66	3.54926e-17	0.33935	0.152	0.04	7.76969e-13
Car10	3.78756e-17	0.44321	0.137	0.031	8.29135e-13
Parp1	3.83801e-17	0.284984	0.145	0.035	8.40178e-13
Babam2	3.94305e-17	0.342115	0.117	0.019	8.63172e-13
Zmynd11	4.10949e-17	0.105012	0.368	0.172	8.99609e-13
Gpbp1	4.56301e-17	0.251173	0.147	0.036	9.98889e-13
Gm43847	4.56541e-17	0.379697	0.12	0.021	9.99413e-13
Fut9	4.66098e-17	0.262278	0.219	0.082	1.02034e-12
Zfp512b	4.67972e-17	0.271326	0.173	0.052	1.02444e-12
Dido1	5.12391e-17	0.326654	0.151	0.04	1.12168e-12
Fto	5.1315e-17	0.298184	0.199	0.069	1.12334e-12
Nsd2	5.1341e-17	0.21878	0.223	0.084	1.12391e-12
Lamtor4	5.23389e-17	0.222784	0.179	0.054	1.14575e-12
Tenm4	5.25163e-17	0.216171	0.257	0.104	1.14963e-12
Rbm26	5.40613e-17	0.250019	0.215	0.079	1.18346e-12
Csnk1g3	5.47954e-17	0.301976	0.155	0.041	1.19953e-12
Phf14	5.70344e-17	0.197802	0.283	0.121	1.24854e-12
Ppp1r12c	5.70481e-17	0.235946	0.193	0.064	1.24884e-12
Uvrag	5.79768e-17	0.353074	0.139	0.032	1.26917e-12
Tmem57	6.04352e-17	0.236964	0.2	0.069	1.32299e-12
Gpr158	6.09589e-17	0.367877	0.124	0.023	1.33445e-12
Rnf150	6.14638e-17	0.311984	0.146	0.036	1.3455e-12
Trafd1	6.33223e-17	0.393771	0.115	0.019	1.38619e-12
Sntb2	6.49288e-17	0.302322	0.195	0.067	1.42136e-12
Slc25a51	6.60857e-17	0.261115	0.155	0.041	1.44668e-12
Scn3a	6.88729e-17	0.279903	0.192	0.064	1.5077e-12
Rabgap1	7.07488e-17	0.257984	0.209	0.075	1.54876e-12
Dnttip1	7.08254e-17	0.350134	0.107	0.014	1.55044e-12
Uqcr11	7.1001e-17	-0.679229	0.04	0.103	1.55428e-12
Mtm1	7.32086e-17	0.392585	0.104	0.012	1.60261e-12
Zfp322a	7.42019e-17	0.265783	0.16	0.044	1.62435e-12
Rpl26	7.47894e-17	-0.898685	0.181	0.266	1.63722e-12
Usp29	7.63326e-17	0.350089	0.157	0.043	1.671e-12
Vezt	7.80506e-17	0.225513	0.234	0.09	1.70861e-12
Clmn	7.87814e-17	0.295927	0.159	0.044	1.7246e-12
Kcnd2	7.90977e-17	0.280094	0.182	0.058	1.73153e-12
Serinc1	7.91237e-17	0.117381	0.485	0.25	1.7321e-12
Nop56	7.96775e-17	0.123966	0.312	0.138	1.74422e-12
Gm43874	7.9903e-17	0.405408	0.103	0.012	1.74916e-12
Ccnt1	8.05273e-17	0.270907	0.179	0.057	1.76282e-12
Hook2	8.29111e-17	0.351831	0.13	0.027	1.81501e-12
Gm37677	8.33341e-17	0.393255	0.117	0.02	1.82427e-12
Sphkap	8.4195e-17	0.247434	0.221	0.084	1.84311e-12
Nfrkb	8.52999e-17	0.363732	0.13	0.028	1.8673e-12
Rictor	8.79511e-17	0.237614	0.193	0.066	1.92534e-12
Cdh11	9.11568e-17	0.287942	0.157	0.043	1.99551e-12
Cs	9.38426e-17	0.346845	0.147	0.038	2.05431e-12
Ei24	9.47556e-17	0.291425	0.141	0.033	2.0743e-12
Arih1	9.57737e-17	0.298849	0.137	0.031	2.09658e-12
Arid4b	9.81086e-17	0.179478	0.255	0.104	2.1477e-12
Poldip3	1.00191e-16	0.299252	0.136	0.031	2.19328e-12
Zbtb38	1.0077e-16	0.271578	0.201	0.07	2.20596e-12
AC156025.2	1.03652e-16	0.337092	0.127	0.026	2.26904e-12
Atf7	1.04412e-16	0.387671	0.12	0.022	2.28569e-12
Thap3	1.05713e-16	0.274169	0.157	0.043	2.31415e-12
March6	1.06315e-16	0.227463	0.201	0.07	2.32734e-12
Pip5k1b	1.06941e-16	0.354303	0.137	0.031	2.34105e-12
Tm9sf4	1.11027e-16	0.321218	0.137	0.032	2.43048e-12
Cald1	1.12576e-16	0.399594	0.193	0.068	2.46441e-12
Mcmbp	1.14739e-16	0.329807	0.136	0.031	2.51175e-12
Prdm15	1.15221e-16	0.34189	0.125	0.025	2.52231e-12
Tacc2	1.1572e-16	0.25713	0.208	0.075	2.53323e-12
Srrt	1.19635e-16	0.22307	0.222	0.084	2.61893e-12
E4f1	1.2198e-16	0.284267	0.134	0.03	2.67026e-12
Mrps5	1.22525e-16	0.345224	0.141	0.035	2.68219e-12
Rnf157	1.23056e-16	0.234028	0.189	0.064	2.69382e-12
Cacna1c	1.28365e-16	0.307375	0.162	0.047	2.81004e-12
St7l	1.2886e-16	0.355165	0.111	0.017	2.82088e-12
Hecw1	1.33175e-16	0.284886	0.214	0.08	2.91532e-12
Nipa2	1.33901e-16	0.378271	0.122	0.023	2.93123e-12
Tex261	1.41784e-16	0.338402	0.118	0.021	3.10378e-12
Naca	1.43883e-16	-0.795994	0.064	0.136	3.14973e-12
Gps1	1.47598e-16	0.283082	0.135	0.031	3.23107e-12
Atxn7l3b	1.55022e-16	0.198884	0.195	0.066	3.39358e-12
Cyld	1.703e-16	0.282234	0.16	0.046	3.72804e-12
Gpcpd1	1.71147e-16	0.215378	0.162	0.047	3.74658e-12
Dlg1	1.75233e-16	0.285146	0.151	0.041	3.83602e-12
Jtb	1.80988e-16	0.33665	0.109	0.016	3.962e-12
Zfp692	1.84526e-16	0.295302	0.141	0.035	4.03945e-12
Tmem41b	1.8712e-16	0.321464	0.124	0.025	4.09624e-12
Tmem245	1.88927e-16	0.224399	0.181	0.058	4.1358e-12
Gbf1	1.90506e-16	0.311191	0.112	0.017	4.17037e-12
Kat6b	1.91243e-16	0.235506	0.194	0.067	4.18651e-12
Zfp871	1.93101e-16	0.301384	0.143	0.036	4.22717e-12
Abhd14b	1.93337e-16	0.295228	0.122	0.023	4.23233e-12
Pip5k1a	1.93933e-16	0.226235	0.191	0.064	4.2454e-12
Clstn3	1.96594e-16	0.200404	0.238	0.094	4.30364e-12
Grb14	1.99953e-16	0.339133	0.119	0.022	4.37717e-12
Lrrc4c	2.03228e-16	0.336764	0.144	0.037	4.44887e-12
Got2	2.11791e-16	0.216821	0.152	0.041	4.63631e-12
Pogz	2.12344e-16	0.342528	0.141	0.036	4.64842e-12
Rnf13	2.1623e-16	0.366304	0.108	0.016	4.73349e-12
Fbxl2	2.30511e-16	0.328343	0.114	0.02	5.04611e-12
Limch1	2.36016e-16	0.266865	0.165	0.049	5.16663e-12
Ubac2	2.42251e-16	0.311534	0.113	0.019	5.30312e-12
Cdh8	2.47006e-16	0.292806	0.157	0.044	5.4072e-12
Chga	2.59287e-16	0.324974	0.149	0.04	5.67605e-12
Gm16286	2.60256e-16	0.21539	0.146	0.037	5.69727e-12
Fmnl1	2.64014e-16	0.259731	0.158	0.044	5.77953e-12
Rpl34	2.65679e-16	-0.779971	0.085	0.163	5.81597e-12
Setd5	2.73518e-16	0.183998	0.225	0.088	5.98758e-12
Mus81	2.75219e-16	0.32779	0.117	0.021	6.02481e-12
Gpaa1	2.84409e-16	0.298813	0.134	0.031	6.226e-12
Eif5	2.86621e-16	0.206322	0.188	0.064	6.27443e-12
Kansl1l	2.89235e-16	0.343806	0.117	0.021	6.33165e-12
A230057D06Rik.2	2.96193e-16	0.268099	0.158	0.044	6.48396e-12
Gm42970	2.99036e-16	0.168872	0.284	0.125	6.54621e-12
Zfp553	3.07586e-16	0.366594	0.104	0.014	6.73337e-12
Hinfp	3.07976e-16	0.320511	0.119	0.022	6.7419e-12
Rnf170	3.24216e-16	0.30102	0.133	0.031	7.09741e-12
Gabra5	3.30744e-16	0.38185	0.103	0.014	7.24033e-12
Pde4dip	3.37293e-16	0.234551	0.194	0.068	7.38367e-12
P3h3	3.40854e-16	0.288218	0.14	0.035	7.46163e-12
Enpp5	3.43313e-16	0.249869	0.161	0.047	7.51547e-12
Vwa5b2	3.46957e-16	0.318976	0.168	0.052	7.59523e-12
Arl6ip5	3.51359e-16	0.308792	0.115	0.02	7.69159e-12
Hmbs	3.51796e-16	0.351873	0.121	0.023	7.70117e-12
Dpp8	3.58092e-16	0.285492	0.144	0.037	7.83898e-12
Smc6	3.61555e-16	0.252683	0.169	0.052	7.91479e-12
Pkd2	3.63469e-16	0.294107	0.144	0.037	7.95671e-12
Fam57b	3.7147e-16	0.119473	0.226	0.085	8.13185e-12
Mbtps1	3.78524e-16	0.364876	0.114	0.02	8.28628e-12
Mllt10	3.84847e-16	0.335448	0.15	0.042	8.42469e-12
Tmem55b	3.92922e-16	0.29931	0.133	0.031	8.60145e-12
Gm37254	3.93639e-16	0.326693	0.12	0.023	8.61715e-12
Hcn1	4.25572e-16	0.236971	0.192	0.066	9.31619e-12
Gm37728	4.33704e-16	0.36072	0.119	0.023	9.49421e-12
Frrs1l	4.3999e-16	0.134302	0.26	0.109	9.63182e-12
Ildr2	4.50565e-16	0.214382	0.183	0.061	9.86332e-12
Mettl17	4.64466e-16	0.309896	0.136	0.033	1.01676e-11
AC124446.1	4.72505e-16	0.344554	0.113	0.02	1.03436e-11
Rhou	4.96198e-16	0.302683	0.131	0.03	1.08623e-11
Kansl1	5.06156e-16	0.250408	0.158	0.046	1.10803e-11
Ndel1	5.12405e-16	0.302534	0.12	0.023	1.1217e-11
Fip1l1	5.28394e-16	0.212404	0.178	0.058	1.15671e-11
Mplkip	5.40121e-16	0.360744	0.102	0.014	1.18238e-11
Csnk2a2	5.61861e-16	0.292372	0.126	0.027	1.22997e-11
Actr1b	5.6458e-16	0.185627	0.178	0.058	1.23592e-11
Tmem150c	5.76309e-16	0.262553	0.147	0.04	1.2616e-11
Dpf1	5.95069e-16	0.227502	0.185	0.063	1.30267e-11
Mprip	5.98095e-16	0.0849518	0.302	0.135	1.30929e-11
Bub3	5.99805e-16	0.289539	0.133	0.031	1.31303e-11
Scap	6.05592e-16	0.307826	0.15	0.042	1.3257e-11
Rsu1	6.21077e-16	0.258934	0.137	0.033	1.3596e-11
Iqce	6.32107e-16	0.250483	0.166	0.051	1.38375e-11
Ptprj	6.34417e-16	0.297194	0.136	0.033	1.3888e-11
H2afy	6.41174e-16	0.202135	0.206	0.077	1.40359e-11
Taok1	6.51674e-16	0.174939	0.229	0.089	1.42658e-11
Arl6ip1	6.64302e-16	0.0700111	0.33	0.153	1.45422e-11
Prkcsh	6.67647e-16	0.229804	0.196	0.07	1.46155e-11
Ptpn1	6.73125e-16	0.200013	0.171	0.053	1.47354e-11
Mindy3	7.05897e-16	0.364343	0.116	0.022	1.54528e-11
Plxna1	7.09993e-16	0.268374	0.122	0.025	1.55425e-11
Cep70	7.14774e-16	0.261928	0.152	0.043	1.56471e-11
Ptcd3	7.27223e-16	0.334339	0.116	0.022	1.59196e-11
Gm44518	7.38985e-16	0.390363	0.102	0.015	1.61771e-11
Gpr137c	7.44359e-16	0.390719	0.107	0.017	1.62948e-11
Camta1	7.47521e-16	0.14385	0.244	0.1	1.6364e-11
Helz	7.63924e-16	0.239925	0.202	0.073	1.67231e-11
Txndc11	7.83055e-16	0.327883	0.142	0.038	1.71419e-11
Ppp1r10	7.834e-16	0.294112	0.128	0.028	1.71494e-11
Kdm2b	8.47382e-16	0.31728	0.135	0.033	1.855e-11
Pfn1	9.15468e-16	-0.762724	0.054	0.12	2.00405e-11
Fat3	9.66709e-16	0.315617	0.136	0.035	2.11622e-11
Slc25a14	9.89963e-16	0.383232	0.103	0.015	2.16713e-11
Aifm3	1.01743e-15	0.145281	0.237	0.095	2.22725e-11
Kdm6b	1.02241e-15	0.280134	0.161	0.049	2.23816e-11
Grik5	1.02894e-15	-0.79157	0.323	0.372	2.25245e-11
Gm37859	1.03598e-15	0.359843	0.11	0.019	2.26786e-11
Tspan7	1.04421e-15	0.23999	0.228	0.091	2.28589e-11
Srcin1	1.05789e-15	0.0933849	0.4	0.198	2.31583e-11
Ptchd4	1.06018e-15	0.43325	0.12	0.025	2.32083e-11
Nt5c	1.06766e-15	0.326728	0.104	0.016	2.33721e-11
Nom1	1.08505e-15	0.304782	0.121	0.025	2.37529e-11
Rin1	1.11849e-15	0.248226	0.126	0.027	2.44849e-11
Sdk2	1.15927e-15	0.389669	0.109	0.019	2.53776e-11
Orc4	1.18676e-15	0.300614	0.132	0.032	2.59793e-11
CT010467.1	1.2148e-15	-0.793929	0.256	0.325	2.65933e-11
Dvl2	1.21625e-15	0.309823	0.136	0.035	2.6625e-11
Cry2	1.22185e-15	0.234653	0.186	0.064	2.67474e-11
Nudcd1	1.22738e-15	0.313945	0.103	0.015	2.68686e-11
Tmod2	1.22849e-15	0.155175	0.232	0.093	2.68929e-11
Mllt6	1.24681e-15	0.275319	0.165	0.052	2.72939e-11
Minpp1	1.26286e-15	0.334429	0.11	0.019	2.76453e-11
Timm44	1.29701e-15	0.165688	0.186	0.064	2.83929e-11
Mef2d	1.32852e-15	0.322746	0.139	0.036	2.90827e-11
Slc4a4	1.39738e-15	0.32816	0.166	0.053	3.059e-11
Kcnj4	1.43761e-15	0.370985	0.107	0.017	3.14708e-11
Dcaf13	1.44624e-15	0.351697	0.112	0.021	3.16596e-11
Pcmt1	1.46128e-15	0.273075	0.16	0.049	3.19888e-11
Fmn2	1.48546e-15	0.30536	0.126	0.028	3.25183e-11
Grid2	1.4879e-15	0.350677	0.119	0.025	3.25716e-11
Wnk1	1.48885e-15	0.143736	0.352	0.168	3.25924e-11
Thyn1	1.49999e-15	0.31225	0.102	0.015	3.28364e-11
Btbd7	1.54143e-15	0.225821	0.148	0.041	3.37435e-11
Dscaml1	1.71059e-15	0.255872	0.147	0.041	3.74466e-11
Kcnh3	1.71923e-15	0.346076	0.127	0.03	3.76357e-11
Gm43481	1.79366e-15	0.347939	0.101	0.015	3.9265e-11
Tmed10	1.94378e-15	0.226463	0.176	0.059	4.25514e-11
Wasl	1.98704e-15	0.309669	0.121	0.026	4.34984e-11
Gm42768	2.00354e-15	0.364916	0.111	0.021	4.38596e-11
Srsf7	2.09852e-15	0.167799	0.19	0.068	4.59388e-11
Prune2	2.15057e-15	0.30492	0.134	0.033	4.70782e-11
Os9	2.196e-15	0.19733	0.167	0.053	4.80726e-11
St6galnac3	2.33916e-15	0.338786	0.136	0.036	5.12066e-11
Fchsd2	2.34508e-15	0.309147	0.125	0.028	5.13362e-11
Rheb	2.38619e-15	0.289816	0.12	0.026	5.22361e-11
Tmem260	2.414e-15	0.28719	0.135	0.035	5.28449e-11
Fam60a	2.4189e-15	0.313906	0.125	0.028	5.29522e-11
Cops5	2.42355e-15	0.292429	0.125	0.028	5.30539e-11
Rnf187	2.42913e-15	-0.773547	0.09	0.166	5.31761e-11
Mrpl4	2.4837e-15	0.265032	0.124	0.027	5.43708e-11
Homer1	2.52022e-15	0.237554	0.189	0.068	5.51702e-11
Cdc42bpa	2.54968e-15	0.0759469	0.421	0.214	5.58151e-11
Cbx1	2.56053e-15	0.232875	0.128	0.03	5.60525e-11
Tbck	2.58877e-15	0.288082	0.112	0.021	5.66708e-11
Cul5	2.63663e-15	0.239384	0.154	0.046	5.77185e-11
Sec61a1	2.68101e-15	0.171587	0.197	0.073	5.86899e-11
Slc12a9	2.68464e-15	0.295138	0.122	0.027	5.87694e-11
Prkca	2.73118e-15	0.166313	0.228	0.091	5.97882e-11
Fsd1	2.79626e-15	0.27431	0.136	0.035	6.12128e-11
Adcy9	2.86139e-15	0.205216	0.187	0.066	6.26387e-11
Gm43445	2.92417e-15	0.332333	0.114	0.022	6.4013e-11
Bet1l	2.93568e-15	0.316371	0.105	0.017	6.4265e-11
Hnrnph1	2.99278e-15	0.0422302	0.333	0.157	6.55149e-11
Fam193b	3.00074e-15	0.0931271	0.288	0.129	6.56892e-11
Cnnm1	3.01798e-15	0.241491	0.187	0.068	6.60666e-11
Gaa	3.1263e-15	0.199471	0.212	0.082	6.84379e-11
Avl9	3.15499e-15	0.319213	0.101	0.015	6.90658e-11
Fam126b	3.17416e-15	0.168083	0.24	0.1	6.94856e-11
Dmd	3.22096e-15	0.148794	0.28	0.125	7.051e-11
Ago4	3.29011e-15	0.369489	0.102	0.016	7.20238e-11
Gpr45	3.31336e-15	0.271919	0.125	0.028	7.25327e-11
Mrps17	3.43502e-15	0.263905	0.12	0.026	7.51961e-11
Lrrtm1	3.57241e-15	0.297681	0.12	0.026	7.82037e-11
Rere	3.59949e-15	0.157775	0.193	0.069	7.87964e-11
Nlgn3	3.65798e-15	0.259651	0.139	0.037	8.00768e-11
Nagk	3.81884e-15	0.254097	0.133	0.033	8.35982e-11
Rpp21	3.82123e-15	0.331791	0.104	0.017	8.36505e-11
Dpm2	3.91131e-15	0.251233	0.141	0.038	8.56225e-11
Tmx2	3.94407e-15	0.179624	0.182	0.063	8.63395e-11
Smyd4	4.0618e-15	0.32479	0.102	0.016	8.89168e-11
Srrm4	4.1756e-15	0.247512	0.177	0.062	9.1408e-11
Pcdh8	4.36833e-15	0.386779	0.121	0.027	9.5627e-11
Tyro3	4.38541e-15	0.246033	0.118	0.025	9.6001e-11
Msh3	4.57179e-15	0.324612	0.113	0.022	1.00081e-10
Plekha1	4.74401e-15	0.215516	0.195	0.073	1.03851e-10
Scn1b	4.79547e-15	0.0723882	0.277	0.122	1.04978e-10
Dok6	4.96841e-15	0.326542	0.106	0.019	1.08764e-10
Tmbim6	5.0454e-15	0.227142	0.158	0.049	1.10449e-10
Mark2	5.16637e-15	0.172801	0.197	0.073	1.13097e-10
Abca5	5.18752e-15	0.270363	0.153	0.047	1.1356e-10
Adarb1	5.21873e-15	0.202231	0.181	0.063	1.14243e-10
Foxg1	5.30946e-15	0.264819	0.136	0.036	1.16229e-10
Pgp	5.31276e-15	0.247064	0.111	0.021	1.16302e-10
Atxn2l	5.408e-15	0.201802	0.191	0.07	1.18387e-10
Tmem87b	5.45082e-15	0.345262	0.113	0.023	1.19324e-10
Vldlr	5.55499e-15	0.283817	0.144	0.041	1.21604e-10
Tmem131l	5.59116e-15	0.311072	0.108	0.02	1.22396e-10
Osbp2	5.86412e-15	0.165084	0.207	0.08	1.28371e-10
Emc4	5.89698e-15	0.334274	0.114	0.023	1.29091e-10
Gm26853	5.9688e-15	0.31201	0.116	0.025	1.30663e-10
Syt14	6.05307e-15	0.240745	0.139	0.038	1.32508e-10
Ftl1	6.20304e-15	-0.807659	0.098	0.174	1.35791e-10
Epn2	6.24485e-15	0.189177	0.19	0.069	1.36706e-10
Gm20342	6.25746e-15	0.28191	0.146	0.043	1.36982e-10
Chd9	6.38614e-15	0.0898302	0.291	0.133	1.39799e-10
Sema5a	6.42966e-15	0.338465	0.157	0.049	1.40752e-10
Cnr1	6.7896e-15	0.341085	0.116	0.025	1.48631e-10
Qrich1	6.87451e-15	0.300659	0.116	0.025	1.5049e-10
Plpp3	6.89757e-15	0.349044	0.104	0.017	1.50995e-10
Rprd2	7.04428e-15	0.246699	0.148	0.043	1.54206e-10
Anapc16	7.283e-15	0.306883	0.114	0.023	1.59432e-10
Bzw2	7.69183e-15	0.279312	0.112	0.022	1.68382e-10
Thbs3	7.70942e-15	0.315818	0.103	0.017	1.68767e-10
Higd1a	7.81421e-15	0.209616	0.126	0.03	1.71061e-10
Rps15a	7.93166e-15	-0.828118	0.109	0.187	1.73632e-10
Marf1	8.2604e-15	0.199147	0.162	0.052	1.80828e-10
Kmt5b	8.71705e-15	0.266773	0.146	0.043	1.90825e-10
Mpp6	8.87837e-15	0.197802	0.148	0.043	1.94356e-10
Pnma3	8.91092e-15	0.267001	0.112	0.022	1.95069e-10
Adam15	1.00815e-14	0.137288	0.232	0.096	2.20695e-10
Ap2a1	1.0243e-14	0.193458	0.188	0.068	2.24231e-10
Dab2ip	1.05221e-14	0.292815	0.111	0.022	2.3034e-10
Slc30a5	1.07038e-14	0.34597	0.102	0.017	2.34317e-10
Tulp4	1.11933e-14	0.130146	0.242	0.103	2.45032e-10
Thsd7a	1.13249e-14	0.402891	0.118	0.027	2.47914e-10
Mink1	1.135e-14	0.178511	0.193	0.072	2.48462e-10
Ncoa2	1.18679e-14	0.254442	0.16	0.052	2.59801e-10
Nceh1	1.21875e-14	0.234896	0.168	0.057	2.66796e-10
Wwc2	1.29524e-14	0.287995	0.126	0.031	2.8354e-10
Arpc5l	1.30309e-14	0.254412	0.128	0.032	2.85259e-10
Gm19817	1.31674e-14	0.236403	0.142	0.041	2.88248e-10
R3hdm4	1.32275e-14	0.0827687	0.346	0.169	2.89563e-10
Cbx3	1.33033e-14	0.188533	0.15	0.046	2.91222e-10
Cltb	1.40333e-14	0.191716	0.181	0.066	3.07203e-10
Txndc16	1.44112e-14	0.255149	0.129	0.033	3.15475e-10
Gm42971	1.45574e-14	0.255759	0.126	0.032	3.18675e-10
Cyc1	1.47025e-14	0.194918	0.151	0.046	3.21853e-10
Gapvd1	1.47308e-14	0.183494	0.201	0.078	3.22471e-10
Usp19	1.50729e-14	0.238916	0.159	0.052	3.29962e-10
Gm20172	1.51861e-14	0.249842	0.131	0.035	3.32439e-10
Mtf2	1.57456e-14	0.193854	0.184	0.067	3.44687e-10
Brinp2	1.60235e-14	0.256727	0.139	0.04	3.5077e-10
Mfsd11	1.6031e-14	0.232043	0.138	0.038	3.50935e-10
2300009A05Rik	1.68326e-14	0.258575	0.123	0.03	3.68483e-10
Jak1	1.69132e-14	0.247663	0.154	0.048	3.70248e-10
Ccdc84	1.72177e-14	0.310941	0.107	0.021	3.76913e-10
Hjurp	1.78537e-14	0.240063	0.159	0.052	3.90836e-10
Sfi1	1.81415e-14	0.292413	0.116	0.026	3.97135e-10
Abhd8	1.87189e-14	0.225933	0.133	0.036	4.09775e-10
Tsc1	1.89029e-14	0.14999	0.16	0.052	4.13803e-10
Ccz1	1.89403e-14	0.276968	0.118	0.027	4.14623e-10
5031439G07Rik	1.95456e-14	0.161413	0.189	0.07	4.27873e-10
Prdx2	1.97174e-14	0.207892	0.164	0.056	4.31634e-10
Smim14	1.9731e-14	0.2278	0.139	0.04	4.31932e-10
Rpl37a	2.03085e-14	-0.940933	0.169	0.245	4.44573e-10
Mccc1	2.07767e-14	0.293757	0.105	0.02	4.54823e-10
Kdm5a	2.08963e-14	0.254959	0.158	0.052	4.57441e-10
Nfkb1	2.13511e-14	0.300652	0.113	0.025	4.67396e-10
Ddost	2.15247e-14	0.281659	0.116	0.026	4.71198e-10
Ctdspl2	2.17591e-14	0.316638	0.121	0.03	4.76328e-10
Dmtn	2.22112e-14	0.0973701	0.279	0.129	4.86226e-10
Ccdc88c	2.22717e-14	0.1742	0.187	0.069	4.8755e-10
Cdk5	2.24129e-14	0.177764	0.173	0.061	4.9064e-10
Sugp1	2.39099e-14	0.27238	0.13	0.035	5.23412e-10
Tmem201	2.39173e-14	0.227288	0.177	0.064	5.23575e-10
Ubr2	2.41875e-14	0.215949	0.166	0.057	5.29489e-10
Mib2	2.45868e-14	0.249799	0.132	0.036	5.3823e-10
Clptm1	2.51014e-14	0.237675	0.132	0.036	5.49496e-10
Slc2a4rg-ps	2.51714e-14	0.27179	0.105	0.02	5.51027e-10
Gm37529	2.52728e-14	0.249554	0.166	0.058	5.53246e-10
Snrpa	2.5672e-14	0.215714	0.133	0.036	5.61986e-10
Nit1	2.58446e-14	0.298738	0.117	0.027	5.65764e-10
Atat1	2.60154e-14	0.180808	0.158	0.051	5.69502e-10
Cnksr2	2.61315e-14	0.173306	0.202	0.079	5.72044e-10
Ppil2	2.67369e-14	0.150288	0.203	0.079	5.85297e-10
Lrp1	2.74793e-14	0.128746	0.24	0.104	6.01549e-10
Klhl12	2.75997e-14	0.278179	0.109	0.022	6.04184e-10
Rock2	2.77669e-14	0.0861224	0.358	0.179	6.07844e-10
Vgll4	2.79486e-14	0.373594	0.108	0.022	6.11824e-10
Carmil1	2.79561e-14	0.350781	0.14	0.042	6.11987e-10
Nmt2	2.83423e-14	0.0907016	0.258	0.115	6.20441e-10
Micu3	2.89216e-14	0.214673	0.135	0.037	6.33123e-10
Lztr1	2.89249e-14	0.264092	0.139	0.041	6.33194e-10
Pdcd7	2.92726e-14	0.312623	0.107	0.021	6.40806e-10
Zfp451	2.94509e-14	0.12161	0.162	0.053	6.44709e-10
Zfp672	2.94939e-14	0.233061	0.121	0.03	6.45652e-10
Acin1	3.00555e-14	0.0713475	0.282	0.129	6.57946e-10
Kcnab1	3.31073e-14	0.304473	0.114	0.026	7.24752e-10
Mthfsd	3.32766e-14	0.21824	0.129	0.035	7.28457e-10
Ralgapa1	3.51445e-14	0.144809	0.223	0.093	7.69349e-10
Aff4	3.56593e-14	0.15713	0.203	0.08	7.80617e-10
Phf24	3.59966e-14	0.188177	0.189	0.073	7.88002e-10
Jpt1	3.62071e-14	0.17113	0.132	0.036	7.9261e-10
Pak7	3.6368e-14	0.246446	0.147	0.046	7.96131e-10
Fgfr1	3.70511e-14	0.274364	0.121	0.03	8.11086e-10
CT009757.2	4.00561e-14	0.283832	0.112	0.025	8.76869e-10
Rps6kb2	4.20305e-14	0.0850827	0.257	0.114	9.2009e-10
Ankrd10	4.43059e-14	0.1219	0.208	0.083	9.69901e-10
Kif1b	4.49825e-14	0.0764061	0.424	0.221	9.84711e-10
Thrap3	4.52081e-14	0.16571	0.158	0.052	9.89651e-10
Nrg3	4.57129e-14	0.231285	0.133	0.037	1.0007e-09
Ythdc2	4.59512e-14	0.232337	0.174	0.063	1.00592e-09
Micu1	4.63357e-14	0.298059	0.107	0.022	1.01433e-09
4933439C10Rik	4.7279e-14	0.164313	0.163	0.056	1.03499e-09
AI593442	4.82077e-14	0.258882	0.141	0.042	1.05531e-09
Cpne4	4.87885e-14	0.276148	0.14	0.042	1.06803e-09
Ap1s1	4.93631e-14	-0.709412	0.055	0.117	1.08061e-09
Unc45a	5.0876e-14	0.23085	0.121	0.03	1.11373e-09
Hmg20a	5.09721e-14	0.150367	0.159	0.053	1.11583e-09
Mmp17	5.10821e-14	0.216392	0.172	0.062	1.11824e-09
Dopey2	5.14135e-14	0.231309	0.125	0.032	1.12549e-09
Mrps10	5.22258e-14	0.297491	0.101	0.019	1.14327e-09
Ndufs1	5.28431e-14	0.236259	0.136	0.04	1.15679e-09
Crbn	5.34076e-14	0.215995	0.126	0.033	1.16915e-09
Wdr18	5.37638e-14	0.232078	0.127	0.033	1.17694e-09
Nufip2	5.45631e-14	0.117193	0.219	0.091	1.19444e-09
Ccdc148	5.50694e-14	0.21487	0.106	0.021	1.20552e-09
Ptpn5	5.6748e-14	0.153862	0.196	0.077	1.24227e-09
Gtf2a2	5.72274e-14	0.313066	0.109	0.023	1.25276e-09
Tmed4	5.79241e-14	0.234557	0.115	0.026	1.26802e-09
Gm36952	5.88327e-14	0.218728	0.145	0.044	1.28791e-09
Fastk	6.05389e-14	0.219044	0.126	0.033	1.32526e-09
Camk2b	6.09029e-14	0.0433438	0.549	0.305	1.33323e-09
Clcn7	6.14911e-14	0.330484	0.11	0.025	1.3461e-09
Ncapd3	6.15159e-14	0.235219	0.132	0.037	1.34664e-09
Commd4	6.20521e-14	0.221233	0.132	0.037	1.35838e-09
Ppp1r14b	6.21222e-14	0.194635	0.125	0.032	1.35992e-09
Hadha	6.21288e-14	0.20538	0.138	0.041	1.36006e-09
H2afz	6.28771e-14	0.159254	0.202	0.08	1.37644e-09
Tm2d3	6.32084e-14	0.252559	0.118	0.028	1.3837e-09
Gse1	6.55628e-14	0.283811	0.117	0.028	1.43524e-09
2700081O15Rik	6.90367e-14	0.272642	0.113	0.026	1.51128e-09
D430041D05Rik	7.22335e-14	0.202862	0.156	0.052	1.58126e-09
Mcf2l	7.43576e-14	0.0333064	0.371	0.187	1.62776e-09
Ptk2b	7.84511e-14	0.109731	0.231	0.1	1.71737e-09
Asap1	7.90383e-14	0.208349	0.138	0.041	1.73023e-09
Dnajb14	7.93074e-14	0.257527	0.149	0.048	1.73612e-09
Safb2	8.07441e-14	0.067107	0.372	0.19	1.76757e-09
Pibf1	8.15706e-14	0.244675	0.113	0.026	1.78566e-09
2510002D24Rik	8.1662e-14	0.284895	0.109	0.023	1.78766e-09
Fermt2	8.49581e-14	0.162575	0.181	0.068	1.85982e-09
Xrn2	8.66521e-14	0.231573	0.113	0.026	1.8969e-09
Dgkz	8.82296e-14	0.132035	0.332	0.166	1.93143e-09
Dbndd2	9.09145e-14	0.210055	0.13	0.036	1.99021e-09
Man2a2	9.24483e-14	0.108869	0.25	0.111	2.02378e-09
Pcnp	9.942e-14	0.232249	0.133	0.038	2.1764e-09
Gmpr2	9.99471e-14	0.221311	0.121	0.031	2.18794e-09
Bhlhe41	1.00323e-13	0.324484	0.107	0.023	2.19617e-09
Fam155a	1.03688e-13	0.254589	0.136	0.041	2.26983e-09
Stx5a	1.04413e-13	0.0544841	0.25	0.11	2.2857e-09
Kdsr	1.04578e-13	0.227601	0.139	0.042	2.28931e-09
Syncrip	1.08139e-13	0.194959	0.164	0.058	2.36726e-09
Dcx	1.10129e-13	0.305479	0.116	0.028	2.41083e-09
Phb2	1.10173e-13	0.2316	0.117	0.028	2.4118e-09
Knop1	1.10704e-13	0.226383	0.143	0.044	2.42343e-09
Actn1	1.11489e-13	0.168384	0.186	0.072	2.44061e-09
Tmeff2	1.146e-13	0.255464	0.125	0.033	2.50871e-09
Xrn1	1.16784e-13	0.175908	0.18	0.068	2.55651e-09
Kif21b	1.19928e-13	0.264261	0.119	0.03	2.62534e-09
Gm43889	1.21086e-13	0.312534	0.109	0.025	2.6507e-09
Pxk	1.22229e-13	0.304124	0.106	0.023	2.67572e-09
2610005L07Rik	1.22286e-13	0.235189	0.139	0.043	2.67697e-09
Ksr1	1.2425e-13	0.259881	0.13	0.037	2.71996e-09
Pfn2	1.29058e-13	0.110635	0.176	0.064	2.82522e-09
Uimc1	1.2938e-13	0.323304	0.102	0.021	2.83226e-09
Jmjd6	1.30514e-13	0.271716	0.107	0.023	2.85708e-09
Nrd1	1.31613e-13	0.09303	0.239	0.106	2.88115e-09
Adss	1.33265e-13	0.205154	0.139	0.042	2.91731e-09
Meis3	1.34757e-13	0.228239	0.106	0.022	2.94997e-09
Cers6	1.36936e-13	0.247464	0.137	0.042	2.99766e-09
Faim2	1.38339e-13	0.118165	0.261	0.121	3.02838e-09
Gm37999	1.38678e-13	0.196611	0.139	0.042	3.03579e-09
Stxbp5	1.40086e-13	0.192578	0.172	0.063	3.06661e-09
Cr1l	1.43133e-13	0.276757	0.112	0.026	3.13331e-09
Gm43322	1.43677e-13	0.120781	0.247	0.11	3.14524e-09
Agtpbp1	1.46163e-13	0.112909	0.232	0.101	3.19966e-09
Ahctf1	1.4736e-13	0.210006	0.151	0.051	3.22585e-09
Zfand5	1.47991e-13	0.171893	0.159	0.054	3.23967e-09
Ndufs3	1.50564e-13	0.207269	0.151	0.051	3.29599e-09
Nrn1	1.50745e-13	0.245631	0.133	0.04	3.29996e-09
Clstn2	1.51211e-13	0.257952	0.131	0.038	3.31017e-09
Kcnc1	1.53874e-13	0.168075	0.26	0.122	3.36847e-09
Iqgap1	1.55724e-13	0.143845	0.18	0.068	3.40896e-09
Xylt1	1.56143e-13	0.292426	0.105	0.022	3.41813e-09
Upf1	1.57832e-13	0.273428	0.109	0.025	3.45511e-09
AI480526	1.61054e-13	0.171432	0.155	0.052	3.52562e-09
Kcnk1	1.68452e-13	0.27081	0.132	0.038	3.68759e-09
Zfp821	1.75709e-13	0.293313	0.112	0.027	3.84644e-09
Selenoo	1.83979e-13	0.261436	0.107	0.023	4.02749e-09
Rims2	1.84056e-13	0.0863983	0.24	0.106	4.02918e-09
Taf15	1.85724e-13	0.243262	0.137	0.042	4.06568e-09
Zbtb16	1.89797e-13	0.244331	0.129	0.037	4.15485e-09
Msmo1	1.90875e-13	0.267373	0.117	0.03	4.17845e-09
Otub1	1.93375e-13	-0.723502	0.065	0.129	4.23318e-09
Rps16	1.94586e-13	-0.784949	0.087	0.157	4.25967e-09
Plxna2	1.99251e-13	0.182738	0.164	0.058	4.36181e-09
Tatdn1	2.10733e-13	0.273752	0.102	0.021	4.61316e-09
Acap2	2.11745e-13	0.0993805	0.23	0.1	4.6353e-09
Ddhd1	2.14031e-13	0.165728	0.163	0.058	4.68536e-09
Pgbd5	2.19548e-13	0.198315	0.178	0.068	4.80612e-09
Rai1	2.23367e-13	0.175845	0.141	0.044	4.88973e-09
Hsf2	2.31905e-13	0.256654	0.118	0.031	5.07663e-09
Tecpr2	2.37353e-13	0.308503	0.11	0.026	5.19589e-09
Palmd	2.38798e-13	0.215056	0.119	0.031	5.22754e-09
Cxxc4	2.39062e-13	0.300348	0.102	0.021	5.2333e-09
Lamp1	2.46683e-13	0.164513	0.187	0.073	5.40013e-09
Rhot1	2.54124e-13	0.229404	0.129	0.037	5.56304e-09
Itga8	2.55184e-13	0.292183	0.104	0.022	5.58623e-09
Tle2	2.62998e-13	0.267195	0.128	0.037	5.75728e-09
Stmn3	2.63902e-13	0.132048	0.299	0.146	5.77707e-09
Nalcn	2.64043e-13	0.197423	0.127	0.036	5.78016e-09
Zfas1	2.72487e-13	0.226437	0.104	0.022	5.96502e-09
Tle1	2.73427e-13	0.318198	0.109	0.026	5.9856e-09
Rps5	2.79126e-13	-0.720554	0.071	0.137	6.11035e-09
Iglon5	2.79938e-13	0.243298	0.106	0.023	6.12813e-09
Usp20	2.8067e-13	0.204478	0.147	0.048	6.14415e-09
Cdh13	2.85197e-13	0.36319	0.105	0.023	6.24325e-09
Tet2	2.8521e-13	0.13368	0.18	0.069	6.24352e-09
Cirbp	2.85291e-13	0.204924	0.135	0.041	6.2453e-09
Chic2	2.87012e-13	0.23973	0.118	0.031	6.28299e-09
Camk2g	2.90829e-13	0.247774	0.131	0.038	6.36653e-09
Atxn7l1	2.96345e-13	0.326408	0.109	0.026	6.4873e-09
Banp	3.02719e-13	0.185712	0.175	0.066	6.62683e-09
Pfkl	3.13088e-13	0.109609	0.185	0.072	6.8538e-09
Gm12122	3.14943e-13	0.283588	0.127	0.037	6.89441e-09
Naa15	3.15942e-13	0.211424	0.16	0.057	6.91629e-09
Trerf1	3.18091e-13	0.116244	0.246	0.111	6.96334e-09
Ryk	3.30769e-13	0.287726	0.111	0.027	7.24086e-09
Map6	3.47081e-13	0.132615	0.156	0.053	7.59795e-09
Grik2	3.48302e-13	0.148134	0.211	0.09	7.62469e-09
Uty	3.71669e-13	0.28419	0.105	0.023	8.13621e-09
[truncated: 1,289 more rows]

## Sheet: Microglia
	p_val	avg_logFC	pct.1	pct.2	p_val_adj
Meg3	0	2.6231	0.944	0.235	0
Snhg11	0	2.42393	0.713	0.12	0
mt-Rnr2	0	-1.34803	0.925	1	0
Rps29	0	-1.47546	0.77	0.961	0
mt-Rnr1	0	-1.683	0.486	0.985	0
Lars2	0	-2.11319	0.053	0.813	0
Mir6236	0	-2.23645	0.057	0.872	0
Ttr	0	-2.42099	0.337	0.997	0
Gm42418	0	-3.00943	0.767	1	0
Rps28	1.12283e-272	-1.52518	0.323	0.868	2.45799e-268
mt-Nd3	4.18679e-266	-1.38548	0.452	0.954	9.1653e-262
Rps27	9.90466e-240	-1.2365	0.545	0.899	2.16823e-235
Hbb-bs	4.80856e-213	0.0594076	0.039	0.628	1.05264e-208
Rpl39	3.70063e-210	-1.18219	0.523	0.881	8.10106e-206
Rpl38	9.86211e-200	-1.1986	0.357	0.836	2.15891e-195
mt-Co1	9.92427e-195	-0.785374	0.969	0.998	2.17252e-190
Rps21	2.31313e-188	-0.980345	0.669	0.925	5.06367e-184
Malat1	1.34119e-180	0.689204	1	0.95	2.93599e-176
mt-Atp6	5.64355e-178	-0.837551	0.981	0.999	1.23543e-173
Ly6h	7.46017e-177	1.36204	0.343	0.017	1.63311e-172
Plp1	2.14492e-176	1.47482	0.599	0.186	4.69545e-172
CT010467.1	5.79808e-174	-1.01836	0.152	0.704	1.26926e-169
Rpl37	1.5197e-173	-0.998106	0.605	0.888	3.32677e-169
Rpl37a	2.66122e-168	-0.927677	0.651	0.906	5.82567e-164
Rpl27	9.95802e-168	-1.08706	0.176	0.701	2.17991e-163
Gria2	1.73442e-167	1.57549	0.463	0.09	3.79682e-163
Zfp36	2.76341e-162	-2.20181	0.063	0.536	6.04938e-158
mt-Cytb	8.71631e-159	-0.73506	0.97	0.997	1.90809e-154
Rpl41	8.38044e-156	-0.849408	0.666	0.911	1.83456e-151
Atp1b1	1.55264e-155	1.35526	0.442	0.085	3.39888e-151
Rpl35	1.14023e-149	-0.984957	0.323	0.784	2.49609e-145
Cck	6.65112e-148	1.2179	0.311	0.023	1.456e-143
Ptgds	4.10913e-147	1.17266	0.602	0.227	8.9953e-143
mt-Nd1	5.09068e-143	-0.734274	0.889	0.994	1.1144e-138
Rnaset2a	1.37229e-140	-0.897945	0.116	0.597	3.00408e-136
Ubb	5.40907e-138	-0.830063	0.486	0.832	1.1841e-133
Rplp2	2.70477e-137	-0.848413	0.587	0.871	5.92101e-133
mt-Co3	5.00622e-137	-0.714677	0.989	1	1.09591e-132
mt-Nd5	2.86888e-135	-0.840791	0.344	0.821	6.28027e-131
mt-Co2	4.32007e-135	-0.661671	0.973	0.998	9.45707e-131
Rtn1	8.42371e-133	1.39861	0.601	0.31	1.84403e-128
Rnaset2b	8.35549e-130	-0.809378	0.108	0.574	1.8291e-125
mt-Nd4l	1.24836e-129	-0.885528	0.205	0.689	2.73278e-125
B2m	2.07809e-129	-0.758807	0.582	0.878	4.54914e-125
mt-Nd2	5.28286e-128	-0.68025	0.919	0.996	1.15647e-123
Hk2	4.56995e-126	-0.881956	0.173	0.632	1.00041e-121
Aplp1	1.78253e-119	1.1028	0.326	0.051	3.90215e-115
Rpl13a	1.55117e-116	-0.78295	0.14	0.588	3.39567e-112
Jun	3.37435e-114	-2.16384	0.187	0.559	7.38679e-110
Rpl36al	1.92046e-113	-0.793956	0.13	0.565	4.20408e-109
Gpm6a	3.39997e-113	1.05166	0.292	0.038	7.44288e-109
mt-Nd4	1.21861e-112	-0.596394	0.946	0.994	2.66766e-108
Pcsk1n	1.59645e-110	1.10659	0.283	0.037	3.49479e-106
Enpp2	8.53799e-110	-0.929096	0.14	0.574	1.86905e-105
Rpl5	1.05395e-103	-0.76335	0.439	0.797	2.3072e-99
Gm42826	8.26726e-103	-0.579706	0.072	0.46	1.80979e-98
Mal	5.6073e-101	1.00527	0.228	0.019	1.22749e-96
Rpl36a	7.166e-100	-0.7776	0.334	0.738	1.56871e-95
Rps23	1.81396e-99	-0.649902	0.693	0.885	3.97095e-95
Socs3	2.38068e-97	-1.65803	0.042	0.372	5.21155e-93
Uba52	1.60417e-96	-0.657235	0.046	0.396	3.51168e-92
mt-Atp8	1.17791e-95	-0.722814	0.025	0.351	2.57857e-91
H2-T23	1.51636e-94	-0.547278	0.105	0.499	3.31946e-90
Fos	9.56963e-92	-2.21893	0.009	0.303	2.09489e-87
Caly	2.74699e-90	0.931376	0.198	0.015	6.01343e-86
Prnp	1.05206e-88	0.916925	0.251	0.038	2.30306e-84
AC121965.1	1.9045e-88	-0.679391	0.08	0.43	4.16913e-84
Rps7	3.27004e-88	-0.711493	0.499	0.809	7.15844e-84
Syt1	3.80745e-88	0.965809	0.262	0.044	8.3349e-84
Rian	3.16678e-86	1.03305	0.196	0.016	6.93241e-82
Rpl35a	6.24638e-86	-0.582768	0.744	0.895	1.36739e-81
Rpl36	8.69741e-85	-0.656025	0.506	0.811	1.90395e-80
Junb	5.83269e-84	-1.75152	0.304	0.603	1.27683e-79
Nell2	7.04889e-84	0.760427	0.169	0.008	1.54307e-79
Tomm7	8.11847e-84	-0.626924	0.101	0.458	1.77721e-79
Opcml	2.23247e-83	0.922589	0.184	0.013	4.8871e-79
Ost4	7.87692e-83	-0.582082	0.087	0.434	1.72434e-78
Hist1h1e	8.26735e-83	-0.709258	0.016	0.298	1.80981e-78
Jund	2.59634e-82	-1.44522	0.296	0.616	5.68366e-78
Rps25	3.97007e-82	-0.634718	0.538	0.828	8.69088e-78
Rpl24	1.78415e-81	-0.646214	0.334	0.725	3.90569e-77
Atp5e	1.9964e-81	-0.667718	0.23	0.618	4.37032e-77
Nrxn1	1.27059e-80	0.969228	0.222	0.032	2.78145e-76
Egr1	5.15581e-80	-1.61759	0.036	0.317	1.12866e-75
Gpm6b	1.22592e-79	0.960967	0.277	0.062	2.68365e-75
Nmt1	1.43792e-77	-0.507984	0.19	0.572	3.14776e-73
Rplp1	4.31576e-77	-0.496184	0.9	0.958	9.44763e-73
Snrpf	1.44844e-75	-0.519503	0.041	0.331	3.17078e-71
Snrpg	1.71014e-75	-0.535918	0.057	0.359	3.74366e-71
Rps27rt	2.12241e-75	-0.514137	0.022	0.293	4.64617e-71
Grm5	2.77904e-75	0.783547	0.173	0.015	6.08359e-71
Scg5	4.08229e-75	0.783121	0.154	0.008	8.93655e-71
Hba-a1	9.65726e-75	-0.249536	0.008	0.26	2.11407e-70
Rps12	1.97362e-74	-0.537273	0.775	0.903	4.32045e-70
Rpl34	7.81672e-74	-0.543178	0.661	0.868	1.71116e-69
Lsamp	2.70105e-72	0.766813	0.168	0.015	5.91287e-68
AC160336.1	4.36034e-72	-0.523877	0.104	0.428	9.54522e-68
Nrcam	7.3615e-72	0.714196	0.166	0.014	1.61151e-67
Rpl39-ps	1.07243e-71	-0.575788	0.068	0.366	2.34765e-67
Ndufa3	1.1812e-70	-0.49012	0.081	0.39	2.58576e-66
Gria1	3.63339e-70	0.786442	0.212	0.035	7.95385e-66
Ier5	3.82722e-70	-0.964201	0.262	0.574	8.37816e-66
Ccl4	3.09149e-68	-1.6438	0.014	0.251	6.76759e-64
Gm26778	5.85518e-68	-0.429699	0.017	0.261	1.28176e-63
Usmg5	2.11492e-67	-0.631705	0.078	0.374	4.62978e-63
Scn2a	3.61341e-67	0.739223	0.188	0.027	7.91012e-63
Cebpb	4.72448e-67	-0.708925	0.238	0.576	1.03424e-62
Grin2a	5.95102e-67	0.976418	0.172	0.02	1.30274e-62
Rps17	8.62356e-67	-0.525621	0.354	0.714	1.88778e-62
Dclk1	1.05313e-66	0.861291	0.178	0.023	2.30541e-62
Plek	1.9827e-66	-0.471171	0.177	0.523	4.34033e-62
Rpl23a	2.42645e-66	-0.533015	0.424	0.757	5.31174e-62
Rpl10	3.12334e-66	-0.497214	0.714	0.886	6.83731e-62
Sft2d1	5.92867e-66	-0.506035	0.332	0.68	1.29784e-61
Rps15	6.22052e-66	-0.505945	0.57	0.837	1.36173e-61
Ndufa1	1.47656e-65	-0.503457	0.057	0.332	3.23235e-61
Btg1	9.42693e-65	-0.661662	0.334	0.645	2.06365e-60
Atp5k	3.06558e-64	-0.53626	0.089	0.384	6.71086e-60
Atp6v0b	3.59748e-64	0.552877	0.798	0.739	7.87525e-60
Gm11808	9.90932e-64	-0.509915	0.042	0.297	2.16925e-59
Ptn	1.84612e-63	0.905512	0.237	0.055	4.04133e-59
Atf3	2.04619e-63	-1.34553	0.023	0.253	4.47931e-59
Ier2	5.63931e-63	-1.32866	0.033	0.267	1.2345e-58
Epha4	2.32249e-62	0.712772	0.161	0.019	5.08415e-58
St13	4.32238e-62	-0.502233	0.226	0.574	9.46212e-58
Slc1a2	1.58842e-61	1.00608	0.267	0.077	3.47722e-57
Tpt1	5.20109e-61	-0.435592	0.876	0.945	1.13857e-56
C1qtnf4	8.055e-61	0.769744	0.172	0.025	1.76332e-56
Slc24a2	1.16944e-60	0.666633	0.159	0.019	2.56002e-56
Rpl31	4.40644e-60	-0.464055	0.239	0.592	9.64614e-56
Slc17a7	9.92783e-60	0.760832	0.276	0.081	2.1733e-55
Hba-a2	1.19871e-59	-0.160956	0.008	0.216	2.62409e-55
Cspg5	2.68178e-59	0.840116	0.168	0.024	5.87068e-55
Rsrp1	3.46194e-59	0.575268	0.76	0.692	7.57854e-55
Dusp1	3.70881e-59	-1.26332	0.011	0.218	8.11896e-55
Slc15a3	1.41658e-58	-0.512362	0.117	0.406	3.10105e-54
Hist1h2bc	1.51716e-58	-0.642349	0.089	0.357	3.32121e-54
Icam5	2.51886e-58	0.579339	0.123	0.007	5.51404e-54
Rps26	4.92951e-58	-0.57312	0.521	0.789	1.07912e-53
Cldn11	1.13681e-57	0.642741	0.155	0.019	2.48858e-53
Elmod1	1.19931e-57	0.610542	0.135	0.011	2.6254e-53
mt-Nd6	1.98013e-57	-0.470598	0.027	0.249	4.33469e-53
Cd302	1.34944e-56	-0.389407	0.147	0.459	2.95406e-52
Cttnbp2	1.63936e-56	0.778813	0.172	0.028	3.58873e-52
Chgb	2.02129e-56	0.640924	0.14	0.014	4.4248e-52
Ptprd	2.91807e-56	0.805984	0.185	0.035	6.38794e-52
Zfp36l1	6.34307e-56	-0.765369	0.283	0.584	1.38856e-51
Eif3j1	1.75001e-55	-0.381056	0.086	0.355	3.83095e-51
Fam171b	7.96582e-55	0.605984	0.134	0.013	1.7438e-50
Atp2b2	8.82116e-55	0.644202	0.154	0.022	1.93104e-50
Ccdc152	1.8763e-54	-0.410753	0.021	0.229	4.10742e-50
Olfm1	2.07971e-54	0.71366	0.216	0.052	4.55269e-50
Thy1	1.51885e-53	0.675422	0.148	0.02	3.32491e-49
B230334C09Rik	4.0323e-53	0.494303	0.112	0.006	8.82711e-49
Syp	8.47038e-53	0.753383	0.181	0.036	1.85425e-48
Rps15a	8.29757e-52	-0.467195	0.683	0.868	1.81642e-47
Stmn3	1.3869e-51	0.649542	0.146	0.02	3.03606e-47
Hmgb1	1.75276e-51	-0.479678	0.389	0.699	3.83698e-47
Hist1h1d	2.02282e-51	-0.713455	0.002	0.177	4.42816e-47
Kcna1	2.36577e-51	0.447029	0.105	0.005	5.17891e-47
Rpl30	4.11952e-51	-0.444474	0.762	0.891	9.01805e-47
Gpr183	4.74623e-51	-0.452071	0.226	0.535	1.039e-46
Cox7c	7.89527e-51	-0.380751	0.292	0.632	1.72835e-46
Fau	2.00395e-50	-0.393856	0.841	0.927	4.38684e-46
Syt11	2.18411e-50	0.857743	0.296	0.119	4.78124e-46
Ptprn	5.938e-50	0.657065	0.144	0.021	1.29989e-45
Ncam1	9.25995e-50	0.655293	0.165	0.03	2.0271e-45
Nfkbia	1.294e-49	-0.929271	0.161	0.416	2.83269e-45
Ccl3	1.42914e-49	-1.27338	0.026	0.216	3.12852e-45
Dlgap1	1.8615e-49	0.72527	0.164	0.031	4.07501e-45
Tmem258	2.18292e-49	-0.335487	0.118	0.39	4.77863e-45
Rps6	2.35384e-49	-0.426973	0.536	0.803	5.15278e-45
Bhlhe41	3.19583e-49	-0.430049	0.217	0.515	6.99598e-45
Hist1h1c	3.23896e-49	-0.813184	0.086	0.313	7.09041e-45
Cd81	3.56585e-49	0.343285	0.936	0.914	7.80601e-45
Rpl22	4.06739e-49	-0.483628	0.504	0.775	8.90393e-45
9530059O14Rik	5.48807e-49	0.517278	0.107	0.007	1.20139e-44
Lrp1b	1.44218e-48	0.639301	0.122	0.013	3.15707e-44
Cox17	1.93706e-48	-0.326068	0.087	0.334	4.24043e-44
Arpp21	2.87458e-48	0.691573	0.147	0.023	6.29274e-44
Pdia4	5.69668e-48	-0.323946	0.105	0.366	1.24706e-43
Adgrb3	5.89781e-48	0.520053	0.116	0.011	1.29109e-43
Btg2	6.41431e-48	-1.19526	0.298	0.542	1.40416e-43
Cpe	7.46825e-48	0.759605	0.269	0.097	1.63487e-43
Nsg2	1.29473e-47	0.579957	0.14	0.021	2.8343e-43
Gm26669	2.1759e-47	-0.412989	0.039	0.241	4.76326e-43
Npl	3.51387e-47	-0.285392	0.04	0.245	7.69221e-43
Miat	6.962e-47	0.656635	0.174	0.038	1.52405e-42
Grin2b	1.63233e-46	0.707825	0.205	0.056	3.57334e-42
Lrfn5	3.39928e-46	0.487833	0.107	0.009	7.44137e-42
Gm44560	3.58276e-46	0.47655	0.105	0.008	7.84302e-42
Fcho2	4.11268e-46	-0.317595	0.193	0.49	9.00306e-42
Itgam	4.2052e-46	-0.383646	0.394	0.69	9.20561e-42
Abi1	5.78256e-46	-0.220649	0.11	0.37	1.26586e-41
Ly86	8.58585e-46	-0.330173	0.786	0.901	1.87953e-41
Mir124a-1hg	8.60539e-46	0.556225	0.139	0.021	1.88381e-41
Cadm2	1.2986e-45	0.544778	0.136	0.02	2.84277e-41
Cox6b1	2.20595e-45	-0.336161	0.226	0.542	4.82904e-41
Tm9sf2	2.75284e-45	-0.260881	0.176	0.471	6.02624e-41
Npdc1	4.21538e-45	0.591522	0.136	0.022	9.22789e-41
2010107E04Rik	7.73324e-45	-0.401542	0.131	0.392	1.69288e-40
Dusp6	8.17046e-45	-0.365378	0.262	0.563	1.78859e-40
Hspa1a	8.39932e-45	-1.15248	0.005	0.163	1.8387e-40
Ubl5	9.65097e-45	-0.369704	0.207	0.51	2.11269e-40
Mob1a	1.28374e-44	-0.252999	0.123	0.385	2.81023e-40
Gria3	1.74524e-44	0.508	0.121	0.015	3.8205e-40
Tcf7l2	3.32388e-44	-0.244793	0.111	0.364	7.2763e-40
Rgs1	5.21515e-44	-0.7914	0.045	0.235	1.14165e-39
Frrs1l	5.74729e-44	0.496249	0.114	0.013	1.25814e-39
Dip2b	6.23652e-44	-0.321809	0.232	0.535	1.36524e-39
Apod	8.03957e-44	0.710005	0.174	0.042	1.75994e-39
Hbb-bt	9.11355e-44	0.244395	0.011	0.174	1.99505e-39
Adgrb1	1.85955e-43	0.533217	0.124	0.017	4.07074e-39
Runx1	6.04852e-43	-0.33024	0.242	0.532	1.32408e-38
Cops9	7.13101e-43	-0.312521	0.131	0.387	1.56105e-38
Hspa1b	9.38633e-43	-1.26494	0.008	0.161	2.05476e-38
Lst1	1.08056e-42	-0.334249	0.122	0.369	2.36545e-38
Sat1	1.74345e-42	-0.563108	0.515	0.718	3.81658e-38
Ccrl2	1.77015e-42	-0.44934	0.011	0.17	3.87503e-38
Tspan14	6.33207e-42	-0.238413	0.147	0.416	1.38615e-37
Kctd12	6.68834e-42	-0.568585	0.565	0.72	1.46415e-37
Paip2	6.76646e-42	-0.302283	0.161	0.435	1.48125e-37
Rnf112	8.25529e-42	0.440331	0.109	0.012	1.80717e-37
Hmgb2	1.09231e-41	-0.35907	0.052	0.247	2.39118e-37
Ntrk3	1.13465e-41	0.535961	0.126	0.02	2.48387e-37
Tuba1b	1.25989e-41	-0.346417	0.298	0.601	2.75803e-37
Stmn4	1.2953e-41	0.604997	0.116	0.015	2.83555e-37
Faim2	2.60631e-41	0.53994	0.118	0.017	5.70546e-37
Hpgd	3.7424e-41	-0.382792	0.443	0.71	8.19248e-37
B4galt1	7.37902e-41	-0.274673	0.177	0.452	1.61534e-36
Fkbp5	1.03697e-40	-0.350502	0.115	0.345	2.27002e-36
Scn8a	1.94314e-40	0.496948	0.116	0.016	4.25373e-36
Fcgr2b	3.43763e-40	-0.267453	0.178	0.454	7.52532e-36
Gabrb1	5.21067e-40	0.496272	0.121	0.019	1.14067e-35
Prkcd	7.38569e-40	-0.215911	0.191	0.478	1.6168e-35
Rps18	7.95985e-40	-0.422445	0.614	0.818	1.74249e-35
Sdcbp	1.2893e-39	-0.34437	0.277	0.578	2.82242e-35
Rnf130	2.68875e-39	-0.275697	0.271	0.579	5.88594e-35
Atp1a3	2.99521e-39	0.590231	0.138	0.028	6.55681e-35
Pcdh9	3.39987e-39	0.513646	0.136	0.027	7.44265e-35
Adcy1	5.3042e-39	0.48825	0.113	0.016	1.16114e-34
H3f3b	8.94269e-39	-0.933805	0.668	0.794	1.95765e-34
Nsg1	1.12499e-38	0.508027	0.102	0.012	2.46271e-34
Gm45223	1.1251e-38	-0.359298	0.19	0.449	2.46296e-34
Atp2b1	2.20776e-38	0.774459	0.559	0.498	4.833e-34
Sem1	3.35075e-38	-0.287885	0.191	0.466	7.33512e-34
Arsb	4.10475e-38	-0.240683	0.209	0.49	8.98571e-34
Sdhd	4.57218e-38	-0.214552	0.052	0.238	1.0009e-33
Rab8b	4.73616e-38	-0.213984	0.111	0.342	1.03679e-33
Bicd1	8.90968e-38	0.46054	0.117	0.019	1.95042e-33
Nfkbiz	1.1564e-37	-0.543277	0.027	0.185	2.53147e-33
Mrpl52	1.31338e-37	-0.29708	0.22	0.505	2.87512e-33
Fam105a	1.41405e-37	-0.318755	0.394	0.676	3.0955e-33
A930007I19Rik	1.62843e-37	-0.216183	0.002	0.133	3.56479e-33
Ier3	2.09448e-37	-0.62604	0.026	0.18	4.58503e-33
Ifnar2	2.11986e-37	-0.268224	0.237	0.529	4.64058e-33
Map2	2.14023e-37	0.536921	0.121	0.021	4.68517e-33
Hnrnpc	2.31114e-37	-0.241515	0.138	0.384	5.05931e-33
H2-D1	2.38627e-37	-0.278565	0.305	0.606	5.22379e-33
Fosb	3.11147e-37	-0.710257	0.003	0.135	6.81133e-33
Rpl22l1	3.28224e-37	-0.282324	0.168	0.427	7.18515e-33
BC028528	3.30415e-37	-0.251843	0.076	0.278	7.23312e-33
Ap1b1	4.26057e-37	-0.23498	0.075	0.275	9.32681e-33
Pet100	6.19124e-37	-0.212847	0.067	0.259	1.35532e-32
Snhg14	6.96169e-37	0.764543	0.162	0.044	1.52398e-32
Arpc4	8.25994e-37	-0.251637	0.28	0.586	1.80818e-32
Rhob	8.29521e-37	-0.563757	0.654	0.756	1.81591e-32
Gm3764	8.4338e-37	0.620504	0.111	0.017	1.84624e-32
Adap2os	8.46585e-37	-0.285316	0.263	0.552	1.85326e-32
Pfkfb3	9.06142e-37	-0.252956	0.047	0.222	1.98364e-32
Pdcd4	1.16124e-36	-0.251451	0.108	0.328	2.54206e-32
Cx3cr1	1.35107e-36	-0.381889	0.786	0.835	2.95764e-32
Lyz2	1.53989e-36	-0.312405	0.24	0.513	3.37097e-32
Slc36a1	2.42819e-36	-0.19116	0.099	0.316	5.31555e-32
Auts2	2.54841e-36	0.714527	0.159	0.042	5.57872e-32
Erh	3.38855e-36	-0.252611	0.049	0.224	7.41788e-32
Gm43305	3.88908e-36	-0.232986	0.084	0.287	8.5136e-32
P4hb	4.17116e-36	-0.212026	0.143	0.386	9.13108e-32
Siglech	5.01887e-36	-0.315835	0.709	0.84	1.09868e-31
Ank3	5.58147e-36	0.590712	0.159	0.042	1.22184e-31
Rps16	6.00974e-36	-0.325512	0.698	0.875	1.31559e-31
Washc4	7.08452e-36	-0.177232	0.16	0.414	1.55087e-31
Entpd1	7.51867e-36	-0.330394	0.374	0.651	1.64591e-31
Fmnl1	7.66625e-36	-0.19936	0.122	0.351	1.67822e-31
Gm1821	8.96567e-36	-0.257758	0.007	0.139	1.96268e-31
Serinc3	9.1895e-36	-0.2766	0.813	0.864	2.01167e-31
Samsn1	1.19636e-35	-0.235547	0.178	0.439	2.61896e-31
Celf5	1.39009e-35	0.480267	0.114	0.019	3.04304e-31
Zcchc18	1.49173e-35	0.481181	0.106	0.016	3.26556e-31
Sparcl1	1.57706e-35	0.604851	0.19	0.062	3.45235e-31
Cacna1e	2.58097e-35	0.446798	0.108	0.017	5.65001e-31
Myadm	2.94399e-35	-0.184223	0.05	0.223	6.44468e-31
Rnf5	3.04735e-35	-0.227079	0.028	0.181	6.67095e-31
Tnfaip3	3.24398e-35	-0.400876	0.027	0.176	7.10139e-31
Uqcr11	4.10888e-35	-0.266384	0.193	0.456	8.99476e-31
Rpl26	6.86076e-35	-0.367157	0.74	0.877	1.50189e-30
Unc80	8.26006e-35	0.477759	0.11	0.018	1.80821e-30
Nfib	8.66828e-35	0.714505	0.147	0.037	1.89757e-30
Gm42031	9.24463e-35	-0.222885	0.066	0.25	2.02374e-30
Cdk2ap1	1.01669e-34	-0.196691	0.136	0.37	2.22564e-30
Rps20	1.13454e-34	-0.356898	0.685	0.85	2.48361e-30
Gm20417	1.52226e-34	-0.222391	0.071	0.258	3.33239e-30
Pik3cg	1.596e-34	-0.192548	0.13	0.361	3.49381e-30
Tbc1d5	1.99911e-34	-0.207318	0.09	0.293	4.37626e-30
Rps8	2.14522e-34	-0.342808	0.777	0.887	4.6961e-30
Tle4	3.15789e-34	-0.19486	0.108	0.321	6.91293e-30
Tmem191c	4.02541e-34	0.62249	0.136	0.032	8.81202e-30
Tmco1	5.6773e-34	-0.239363	0.241	0.518	1.24282e-29
Grcc10	6.04603e-34	-0.242076	0.059	0.235	1.32354e-29
Gm17066	6.37459e-34	-0.191347	0.032	0.183	1.39546e-29
0610010K14Rik	9.54627e-34	-0.217658	0.047	0.213	2.08977e-29
1500015O10Rik	1.17744e-33	-0.469694	0.007	0.131	2.57754e-29
Pcbp2	1.40363e-33	-0.228803	0.213	0.481	3.07268e-29
Myl12b	1.92987e-33	-0.205401	0.237	0.521	4.22469e-29
Nsa2	2.46976e-33	-0.312112	0.199	0.45	5.40656e-29
Hspa8	2.54004e-33	-0.356779	0.682	0.826	5.5604e-29
Ndufa2	2.66694e-33	-0.283474	0.224	0.492	5.83819e-29
Mrps21	2.73488e-33	-0.271108	0.097	0.296	5.98692e-29
Snhg8	3.44953e-33	-0.195842	0.083	0.274	7.55136e-29
Cox6a1	4.08933e-33	-0.207075	0.184	0.436	8.95196e-29
Spata13	4.47516e-33	-0.207378	0.09	0.288	9.79658e-29
Snrpe	4.70168e-33	-0.215474	0.105	0.313	1.02924e-28
Tec	4.80009e-33	-0.190538	0.048	0.212	1.05079e-28
Slc11a1	6.00374e-33	-0.189142	0.135	0.362	1.31428e-28
Hspe1	6.23232e-33	-0.288137	0.241	0.51	1.36432e-28
Unc50	1.21464e-32	-0.173364	0.146	0.378	2.65898e-28
Cap1	1.2432e-32	-0.137025	0.159	0.401	2.72149e-28
Eef1b2	1.34066e-32	-0.344937	0.452	0.727	2.93483e-28
Nrxn2	1.42381e-32	0.550525	0.146	0.039	3.11687e-28
Man2b2	1.99238e-32	-0.196763	0.069	0.247	4.36153e-28
Nfam1	2.30411e-32	-0.164779	0.1	0.304	5.04394e-28
Ttyh1	2.43539e-32	0.430044	0.111	0.021	5.3313e-28
Capza1	2.58725e-32	-0.208529	0.117	0.33	5.66375e-28
Rpl27a	3.03021e-32	-0.336276	0.82	0.907	6.63344e-28
Pabpc1	3.43391e-32	-0.252714	0.328	0.614	7.51718e-28
Snhg6	3.4707e-32	-0.222601	0.006	0.125	7.5977e-28
Myl12a	3.70614e-32	-0.212914	0.122	0.335	8.1131e-28
Tnfrsf1b	3.90652e-32	-0.178161	0.098	0.297	8.55176e-28
Rps27l	4.18552e-32	-0.254967	0.14	0.36	9.16252e-28
Romo1	4.36746e-32	-0.268301	0.094	0.286	9.56081e-28
Sec61g	5.09529e-32	-0.258094	0.018	0.15	1.11541e-27
Celf4	5.81289e-32	0.650769	0.143	0.039	1.2725e-27
Hprt	7.07523e-32	-0.187758	0.15	0.379	1.54884e-27
Sez6l2	7.49443e-32	0.484079	0.109	0.021	1.64061e-27
Cmpk1	8.70934e-32	-0.189635	0.088	0.278	1.90656e-27
Upf2	1.15196e-31	-0.226352	0.047	0.204	2.52176e-27
Tmem128	1.29295e-31	-0.167058	0.088	0.279	2.8304e-27
Glul	1.43966e-31	-0.36756	0.521	0.728	3.15155e-27
Cox6c	1.57488e-31	-0.280365	0.257	0.532	3.44758e-27
Anapc13	1.65448e-31	-0.235581	0.113	0.317	3.62182e-27
Gng5	2.01055e-31	-0.313352	0.388	0.67	4.40129e-27
Id2	2.20896e-31	-0.60356	0.057	0.212	4.83564e-27
Sarnp	2.7944e-31	-0.221674	0.084	0.268	6.11722e-27
Ncstn	2.89166e-31	-0.152414	0.098	0.295	6.33013e-27
Naa20	3.75203e-31	-0.168028	0.075	0.252	8.21357e-27
Phpt1	5.07961e-31	-0.223482	0.015	0.141	1.11198e-26
Hnrnpa3	5.31667e-31	-0.216803	0.28	0.555	1.16387e-26
Picalm	5.89764e-31	-0.328623	0.491	0.71	1.29105e-26
Abca1	5.89778e-31	-0.173797	0.204	0.453	1.29108e-26
Itgb2	6.34551e-31	-0.165647	0.231	0.501	1.3891e-26
Stk17b	6.70708e-31	-0.209571	0.06	0.225	1.46825e-26
Chmp4b	8.74627e-31	-0.190709	0.163	0.397	1.91465e-26
Snap25	8.8152e-31	0.527119	0.136	0.035	1.92974e-26
Rbpj	1.02483e-30	-0.15579	0.074	0.25	2.24347e-26
Nckap5l	1.02806e-30	-0.171203	0.033	0.176	2.25052e-26
Bst2	1.39112e-30	-0.193995	0.155	0.382	3.04531e-26
Rpl12	1.40112e-30	-0.31594	0.615	0.813	3.0672e-26
Rpl32	1.6019e-30	-0.345788	0.714	0.851	3.50673e-26
Tab2	1.85821e-30	-0.17029	0.18	0.424	4.0678e-26
Anks1b	1.96815e-30	0.390863	0.103	0.019	4.30847e-26
Hsp90aa1	2.34432e-30	-0.331036	0.295	0.558	5.13196e-26
Plpp3	2.39754e-30	0.555216	0.154	0.048	5.24846e-26
Tnik	2.95129e-30	0.475082	0.115	0.025	6.46067e-26
Snrpb2	3.2764e-30	-0.198778	0.083	0.263	7.17236e-26
Nrxn3	3.48012e-30	0.449137	0.107	0.021	7.61833e-26
Adam10	3.53127e-30	-0.179074	0.28	0.561	7.73031e-26
Gem	4.06574e-30	-0.442349	0.006	0.117	8.90032e-26
Tmed7	4.21485e-30	-0.159199	0.194	0.445	9.22672e-26
Cd300c2	4.49696e-30	-0.279032	0.452	0.718	9.8443e-26
Pros1	4.79836e-30	-0.169131	0.252	0.523	1.05041e-25
Ptges3	4.81365e-30	-0.250323	0.179	0.414	1.05376e-25
Rps19	5.91685e-30	-0.320491	0.648	0.833	1.29526e-25
Rpl37rt	6.43272e-30	-0.228909	0.015	0.135	1.40819e-25
Dock8	8.10449e-30	-0.170205	0.197	0.447	1.77415e-25
Soat1	8.89039e-30	-0.117993	0.086	0.267	1.9462e-25
Chst1	1.06364e-29	0.625352	0.178	0.066	2.32842e-25
Lrp5	1.24312e-29	-0.194213	0.024	0.154	2.72132e-25
Atp9a	1.30759e-29	0.510671	0.124	0.031	2.86245e-25
Rpl7a	1.31739e-29	-0.280366	0.506	0.753	2.88389e-25
Il21r	1.32842e-29	-0.159299	0.172	0.409	2.90805e-25
Rpl10-ps3	1.33609e-29	-0.281927	0.007	0.118	2.92483e-25
Gm45222	1.46992e-29	-0.16935	0.037	0.179	3.2178e-25
Gm26870	1.63885e-29	-0.391102	0.003	0.11	3.58762e-25
Mcl1	1.72664e-29	-0.385745	0.316	0.561	3.77978e-25
Rdx	1.78981e-29	-0.205311	0.195	0.436	3.91807e-25
B430010I23Rik	1.91328e-29	-0.184457	0.138	0.347	4.18836e-25
Notch2	1.98846e-29	-0.116098	0.144	0.365	4.35293e-25
Sv2a	2.03739e-29	0.65806	0.202	0.084	4.46004e-25
Tcea1	2.25795e-29	-0.165873	0.119	0.319	4.94288e-25
Uqcrq	2.26448e-29	-0.236395	0.178	0.408	4.95717e-25
Actr2	2.30804e-29	-0.222078	0.327	0.605	5.05253e-25
Tns3	2.39156e-29	-0.133475	0.131	0.343	5.23537e-25
Ptma	2.42942e-29	-0.326999	0.537	0.764	5.31824e-25
Skil	2.45863e-29	-0.266895	0.302	0.561	5.38219e-25
Tma7	2.52041e-29	-0.20604	0.202	0.446	5.51744e-25
Cntn1	2.52603e-29	0.420467	0.102	0.02	5.52974e-25
Tmf1	2.82069e-29	-0.106633	0.13	0.339	6.17477e-25
Ddx21	2.96607e-29	-0.178437	0.085	0.262	6.49302e-25
Cebpa	3.63586e-29	-0.282788	0.302	0.561	7.95927e-25
Sema4d	4.53868e-29	-0.130216	0.146	0.365	9.93562e-25
Mcfd2	4.72896e-29	-0.114346	0.134	0.347	1.03522e-24
Xlr	4.79168e-29	-0.191582	0.087	0.264	1.04895e-24
Slc39a1	6.50773e-29	-0.144676	0.126	0.329	1.42461e-24
Kalrn	6.5944e-29	0.531882	0.117	0.028	1.44358e-24
Edem1	6.82943e-29	-0.144477	0.183	0.42	1.49503e-24
Tbca	7.0505e-29	-0.178989	0.172	0.405	1.54342e-24
Ctnnd1	9.29046e-29	-0.129745	0.052	0.204	2.03378e-24
Gabra2	1.06122e-28	0.445255	0.118	0.029	2.32313e-24
Camk2a	1.34729e-28	0.65832	0.157	0.052	2.94935e-24
Nfkbid	1.52673e-28	-0.274435	0.016	0.134	3.34217e-24
Vkorc1	1.8686e-28	-0.167835	0.108	0.298	4.09055e-24
Rpl23	1.87648e-28	-0.302367	0.777	0.893	4.10779e-24
Tmsb10	2.04581e-28	-0.22013	0.144	0.349	4.47848e-24
Gtf2a1	2.05737e-28	-0.17393	0.066	0.227	4.50378e-24
Nsun6	2.09229e-28	-0.139899	0.028	0.158	4.58024e-24
Hsd17b11	2.17205e-28	-0.136468	0.174	0.41	4.75483e-24
Slc7a8	3.12639e-28	-0.144156	0.198	0.443	6.84399e-24
Ppp1r15a	3.89733e-28	-0.331652	0.023	0.145	8.53164e-24
Ywhaz	4.41943e-28	-0.16907	0.233	0.488	9.67458e-24
Lgals8	4.48429e-28	-0.18748	0.08	0.249	9.81655e-24
Ndufb4	4.69449e-28	-0.193202	0.152	0.369	1.02767e-23
Scp2	4.98857e-28	-0.196967	0.113	0.305	1.09205e-23
Sorbs2	5.13324e-28	0.324279	0.113	0.026	1.12372e-23
Ntrk2	5.34157e-28	0.547922	0.157	0.052	1.16932e-23
Hypk	5.84435e-28	-0.136841	0.059	0.213	1.27939e-23
Gm38843	7.387e-28	-0.247189	0.019	0.137	1.61709e-23
Pcnp	7.86564e-28	-0.105214	0.135	0.342	1.72187e-23
Irf2bp2	7.95078e-28	-0.315041	0.298	0.543	1.7405e-23
Ier3ip1	8.89582e-28	-0.121977	0.154	0.371	1.94738e-23
Dazap2	9.04739e-28	-0.194261	0.142	0.351	1.98056e-23
Dpm3	9.96836e-28	-0.157455	0.116	0.308	2.18217e-23
Arl4c	1.01887e-27	-0.259293	0.279	0.527	2.2304e-23
Gfm2	1.13843e-27	-0.115361	0.107	0.294	2.49213e-23
Uqcr10	1.44605e-27	-0.212137	0.16	0.373	3.16555e-23
Csnk2a1	1.45043e-27	-0.0928597	0.12	0.318	3.17513e-23
Rbm26	1.5012e-27	-0.135584	0.208	0.452	3.28628e-23
Chmp3	1.56247e-27	-0.162001	0.117	0.309	3.4204e-23
C5ar2	1.68924e-27	-0.157105	0.098	0.277	3.69791e-23
Csf3r	2.59178e-27	-0.130673	0.238	0.498	5.67367e-23
Hipk1	2.64793e-27	-0.129749	0.084	0.255	5.79658e-23
Dram2	3.00305e-27	-0.0856338	0.148	0.363	6.57397e-23
Susd6	3.63745e-27	-0.123847	0.076	0.24	7.96274e-23
Akna	3.86806e-27	-0.144696	0.072	0.233	8.46756e-23
Dync1i2	3.95482e-27	-0.211706	0.272	0.521	8.65751e-23
Rbbp4	4.006e-27	-0.162016	0.162	0.38	8.76954e-23
Ap2b1	4.17719e-27	-0.126747	0.087	0.257	9.14429e-23
Cd52	4.94661e-27	-0.171171	0.18	0.397	1.08286e-22
Rin2	7.4636e-27	-0.112127	0.153	0.366	1.63386e-22
Rpl6	8.28423e-27	-0.311212	0.711	0.853	1.8135e-22
Csde1	8.79127e-27	-0.111485	0.213	0.46	1.9245e-22
Ms4a6d	9.1892e-27	-0.178063	0.161	0.378	2.01161e-22
Hnrnpa1	9.61586e-27	-0.155665	0.138	0.338	2.10501e-22
Wipf1	1.01893e-26	-0.103145	0.082	0.25	2.23055e-22
Adgrb2	1.17304e-26	0.441277	0.133	0.039	2.56791e-22
Klf4	1.29692e-26	-0.301808	0.009	0.111	2.83908e-22
Dstn	1.53327e-26	-0.256183	0.231	0.473	3.35649e-22
Trmt10a	1.87635e-26	-0.165916	0.025	0.144	4.10753e-22
Apoe	1.94984e-26	0.320007	0.729	0.635	4.2684e-22
Uqcrh	2.14197e-26	-0.206405	0.295	0.563	4.68899e-22
Nck1	2.72019e-26	-0.135707	0.082	0.247	5.95476e-22
Rnf44	2.8351e-26	-0.182541	0.033	0.159	6.20631e-22
Cept1	2.90837e-26	-0.111238	0.13	0.329	6.36672e-22
Txn1	2.94251e-26	-0.185122	0.069	0.222	6.44145e-22
Tsc22d3	3.52567e-26	-0.230984	0.172	0.378	7.71804e-22
Smim26	3.87596e-26	-0.188912	0.035	0.162	8.48487e-22
Zswim6	4.29019e-26	-0.157444	0.096	0.267	9.39165e-22
B930036N10Rik	4.72948e-26	-0.198248	0.005	0.102	1.03533e-21
Slc12a6	4.84936e-26	-0.106371	0.165	0.38	1.06157e-21
Grk2	5.08447e-26	-0.145508	0.175	0.395	1.11304e-21
Rab31	5.49594e-26	-0.162477	0.049	0.187	1.20312e-21
Sept2	5.65825e-26	-0.129517	0.157	0.371	1.23865e-21
Cd48	5.73535e-26	-0.128201	0.12	0.309	1.25553e-21
Fxr1	5.915e-26	-0.143174	0.148	0.351	1.29485e-21
Adam17	6.33535e-26	-0.0982783	0.16	0.373	1.38687e-21
Gcnt1	6.4142e-26	-0.0530116	0.163	0.383	1.40413e-21
Slc22a17	8.14611e-26	0.688119	0.323	0.208	1.78326e-21
Eif2s2	8.24002e-26	-0.22297	0.244	0.483	1.80382e-21
Aftph	8.86131e-26	-0.0939032	0.16	0.374	1.93983e-21
C1qc	8.94945e-26	-0.173277	0.945	0.969	1.95912e-21
Rbm4b	9.03251e-26	0.765868	0.31	0.203	1.97731e-21
Foxj2	9.40508e-26	-0.147224	0.034	0.16	2.05887e-21
Sf1	9.61664e-26	-0.106999	0.107	0.288	2.10518e-21
Ndufb3	9.79445e-26	-0.152476	0.137	0.332	2.1441e-21
Rpl17	9.81329e-26	-0.294541	0.735	0.868	2.14823e-21
Sdf2l1	9.85706e-26	-0.16047	0.176	0.395	2.15781e-21
Prpsap2	1.05488e-25	-0.102535	0.105	0.284	2.30924e-21
Rgmb	1.09916e-25	-0.142842	0.048	0.185	2.40616e-21
Man1a	1.31355e-25	-0.144504	0.172	0.388	2.8755e-21
Cd300a	1.38614e-25	-0.0674103	0.146	0.352	3.0344e-21
Ppp1r10	1.70869e-25	-0.114332	0.15	0.352	3.7405e-21
Kdelr2	1.71709e-25	-0.0399851	0.148	0.357	3.75888e-21
Enah	1.77473e-25	0.396725	0.109	0.027	3.88506e-21
Tgif1	1.79457e-25	-0.126621	0.055	0.196	3.92848e-21
Dhx15	1.88287e-25	-0.133565	0.113	0.295	4.12179e-21
Vwa5a	1.91583e-25	-0.16901	0.082	0.243	4.19395e-21
Fam111a	2.09584e-25	-0.157579	0.076	0.231	4.58799e-21
Spcs3	2.12685e-25	-0.124767	0.091	0.258	4.6559e-21
Gm26917	2.50016e-25	-0.216338	0.136	0.322	5.47309e-21
Mrpl33	2.99994e-25	-0.202494	0.059	0.201	6.56717e-21
Wdr89	3.2484e-25	-0.190227	0.025	0.139	7.11107e-21
Nars	3.89964e-25	-0.179177	0.243	0.485	8.53669e-21
Gpbp1l1	3.98092e-25	-0.123196	0.099	0.271	8.71462e-21
Cebpz	4.09149e-25	-0.190502	0.229	0.464	8.95667e-21
Baz1a	4.58846e-25	-0.12162	0.071	0.222	1.00446e-20
Med30	5.19431e-25	-0.147461	0.041	0.169	1.13709e-20
Pik3cd	5.35443e-25	-0.0741069	0.101	0.275	1.17214e-20
Sgk1	6.28932e-25	-0.443559	0.343	0.557	1.3768e-20
2410006H16Rik	7.74153e-25	-0.15054	0.142	0.336	1.6947e-20
Gm20634	8.50775e-25	-0.221841	0.007	0.101	1.86243e-20
Pan3	8.80789e-25	-0.162109	0.207	0.436	1.92813e-20
Minos1	9.32567e-25	-0.190801	0.168	0.374	2.04148e-20
Gm2000	9.85189e-25	-0.21628	0.01	0.108	2.15668e-20
Gm37606	1.0501e-24	-0.13312	0.075	0.227	2.29877e-20
Ddx18	1.05346e-24	-0.130007	0.111	0.289	2.30613e-20
Mt1	1.25632e-24	-0.279811	0.155	0.345	2.75022e-20
Ube2j1	1.26595e-24	-0.0867163	0.075	0.227	2.77129e-20
Srsf9	1.35668e-24	-0.154999	0.307	0.574	2.96992e-20
Psma5	1.36054e-24	-0.0617178	0.107	0.282	2.97836e-20
Cpeb2	1.56365e-24	-0.132293	0.044	0.172	3.42298e-20
Gm15500	1.70191e-24	-0.194799	0.059	0.198	3.72564e-20
Klf6	1.71375e-24	-0.476791	0.201	0.393	3.75158e-20
Atxn2l	1.71482e-24	-0.0776105	0.115	0.294	3.75391e-20
Cfh	1.76626e-24	-0.255129	0.497	0.728	3.86653e-20
Metap2	2.13229e-24	-0.123542	0.18	0.394	4.6678e-20
Znrf2	2.22821e-24	-0.0780186	0.105	0.278	4.87777e-20
Bola2	2.25299e-24	-0.148646	0.075	0.227	4.93201e-20
Brd2	2.33212e-24	-0.165549	0.166	0.37	5.10524e-20
Ttc14	2.35259e-24	0.658386	0.505	0.477	5.15006e-20
Hist1h4d	2.57412e-24	-0.179518	0.015	0.116	5.63501e-20
Nptxr	2.65262e-24	0.438197	0.107	0.028	5.80684e-20
Ndfip2	3.22368e-24	-0.0688907	0.166	0.376	7.05695e-20
Gpx4	3.37526e-24	-0.183223	0.243	0.48	7.38878e-20
Cetn3	3.79869e-24	-0.131761	0.112	0.286	8.31571e-20
Rp2	4.01152e-24	-0.0911636	0.137	0.331	8.78161e-20
Gm45546	4.40352e-24	-0.136359	0.015	0.115	9.63975e-20
M6pr	4.76899e-24	-0.074903	0.157	0.363	1.04398e-19
Plppr4	5.54138e-24	0.525295	0.154	0.058	1.21306e-19
Sft2d2	6.00248e-24	-0.0827987	0.111	0.286	1.314e-19
Sla	6.23401e-24	-0.109178	0.146	0.343	1.36469e-19
Nuak1	6.35567e-24	-0.147748	0.118	0.294	1.39132e-19
Sp3	6.63812e-24	-0.112715	0.105	0.276	1.45315e-19
Akap13	6.87848e-24	-0.181436	0.312	0.558	1.50577e-19
Syk	6.8983e-24	-0.116944	0.126	0.309	1.51011e-19
Ndufv3	6.96505e-24	-0.167584	0.121	0.296	1.52472e-19
Klf2	7.62078e-24	-0.735064	0.053	0.177	1.66827e-19
Pum2	7.71553e-24	-0.125796	0.187	0.404	1.68901e-19
Ykt6	7.8257e-24	-0.084356	0.086	0.243	1.71312e-19
Irf1	7.94064e-24	-0.145015	0.045	0.171	1.73829e-19
Tlr7	9.12173e-24	-0.0995893	0.177	0.391	1.99684e-19
Eif3c	1.1558e-23	-0.142994	0.214	0.441	2.53017e-19
Rbm47	1.20682e-23	-0.108685	0.107	0.279	2.64186e-19
Atp5g3	1.3087e-23	-0.15609	0.107	0.275	2.86488e-19
Klhl9	1.51554e-23	-0.147693	0.123	0.304	3.31767e-19
Gna12	1.53091e-23	-0.0473866	0.166	0.376	3.35132e-19
Hk3	1.55582e-23	-0.121875	0.033	0.149	3.40585e-19
Tmem243	1.78091e-23	-0.115615	0.168	0.375	3.8986e-19
U2af2	1.78863e-23	-0.0707093	0.117	0.295	3.91549e-19
Fli1	1.84279e-23	-0.0905232	0.222	0.461	4.03405e-19
Tap2	1.97769e-23	-0.0897044	0.069	0.214	4.32937e-19
Zfand5	1.99275e-23	-0.153796	0.208	0.424	4.36232e-19
Hnmt	2.07259e-23	-0.110497	0.065	0.205	4.53712e-19
Snrnp70	2.24906e-23	0.550992	0.598	0.603	4.92341e-19
1810037I17Rik	2.43209e-23	-0.131623	0.13	0.31	5.3241e-19
Dusp7	2.56151e-23	-0.117587	0.19	0.405	5.6074e-19
Nek7	2.80965e-23	-0.109548	0.202	0.426	6.15062e-19
Nfya	2.85409e-23	-0.137571	0.053	0.184	6.24788e-19
Ppp1r9b	2.96928e-23	-0.109076	0.087	0.242	6.50004e-19
Zfp691	2.99764e-23	-0.0901202	0.117	0.289	6.56214e-19
Clec4a3	3.05274e-23	-0.123313	0.109	0.279	6.68275e-19
Eif3a	3.10529e-23	-0.13387	0.2	0.418	6.79778e-19
Gm12166	3.13865e-23	-0.149859	0.012	0.107	6.87081e-19
Klhl24	3.14242e-23	-0.0983847	0.076	0.225	6.87907e-19
Stag2	3.17081e-23	-0.134374	0.155	0.352	6.94122e-19
Atp1b3	3.21073e-23	-0.0782342	0.196	0.416	7.0286e-19
Rnf19b	3.2693e-23	-0.0971516	0.07	0.214	7.15682e-19
1500011K16Rik	3.51633e-23	-0.172959	0.051	0.179	7.69759e-19
Smim15	3.58283e-23	-0.113588	0.102	0.266	7.84318e-19
Rps24	3.65787e-23	-0.265788	0.839	0.905	8.00744e-19
Cd83	3.89212e-23	-0.250784	0.083	0.229	8.52023e-19
Hist1h2be	4.41428e-23	-0.199025	0.014	0.109	9.66329e-19
Psmb9	4.64595e-23	-0.135259	0.079	0.227	1.01705e-18
Tnfrsf11a	4.80076e-23	-0.0692152	0.117	0.293	1.05093e-18
Psmb7	4.88065e-23	-0.038565	0.091	0.249	1.06842e-18
Acaa1a	5.09011e-23	-0.114644	0.12	0.294	1.11428e-18
Myt1l	5.24087e-23	0.401998	0.112	0.032	1.14728e-18
Lrrc3	5.52511e-23	-0.0744362	0.163	0.366	1.2095e-18
Tjp1	5.55219e-23	-0.144312	0.181	0.391	1.21543e-18
Sowahc	5.72585e-23	-0.10825	0.159	0.355	1.25345e-18
Rap1a	5.76861e-23	-0.123646	0.279	0.529	1.26281e-18
Ik	5.7863e-23	-0.135547	0.121	0.296	1.26668e-18
Actn4	6.53351e-23	-0.174382	0.065	0.202	1.43025e-18
Snx24	7.42978e-23	-0.117418	0.073	0.217	1.62645e-18
Gm37084	7.93091e-23	-0.230593	0.015	0.11	1.73616e-18
Zeb2os	8.12144e-23	-0.102012	0.142	0.33	1.77786e-18
Zcchc6	8.15296e-23	-0.0997848	0.218	0.445	1.78477e-18
4833421G17Rik	8.29635e-23	-0.103269	0.049	0.175	1.81615e-18
Creb3l2	8.7924e-23	-0.148997	0.07	0.212	1.92475e-18
Ptbp3	8.88309e-23	-0.137811	0.249	0.491	1.9446e-18
Ldb1	8.90138e-23	-0.0963828	0.081	0.23	1.9486e-18
Snta1	9.75585e-23	-0.0890638	0.147	0.339	2.13565e-18
Agps	9.88394e-23	-0.0456967	0.096	0.257	2.16369e-18
Rps13	1.038e-22	-0.306013	0.688	0.846	2.27229e-18
Parvg	1.09307e-22	-0.0658268	0.089	0.244	2.39284e-18
Sgpl1	1.18525e-22	-0.0403922	0.134	0.318	2.59463e-18
Slirp	1.19776e-22	-0.140191	0.062	0.196	2.62201e-18
Fam91a1	1.21662e-22	-0.0834048	0.164	0.364	2.6633e-18
Drap1	1.26387e-22	-0.116699	0.191	0.402	2.76673e-18
Ssfa2	1.31367e-22	-0.117091	0.069	0.21	2.87576e-18
Gp9	1.31841e-22	-0.157758	0.088	0.24	2.88613e-18
Gngt2	1.32193e-22	-0.167141	0.257	0.49	2.89384e-18
Pias1	1.32997e-22	-0.0469911	0.128	0.309	2.91144e-18
Tmx3	1.51709e-22	-0.0517293	0.13	0.31	3.32107e-18
Kcnq1ot1	1.53298e-22	0.803502	0.378	0.277	3.35585e-18
Lats2.1	1.81235e-22	-0.129519	0.032	0.143	3.96741e-18
Il17ra	1.81252e-22	-0.0823746	0.147	0.338	3.96778e-18
Bnip3l	1.81382e-22	-0.15818	0.241	0.474	3.97064e-18
Heatr5a	1.88e-22	-0.0640572	0.139	0.326	4.1155e-18
Tmem170b	1.90313e-22	-0.0639288	0.096	0.254	4.16614e-18
Rpl18a	1.92737e-22	-0.263325	0.788	0.895	4.2192e-18
Lfng	2.25573e-22	-0.0974734	0.083	0.233	4.93802e-18
Mir142hg	2.32723e-22	-0.127078	0.027	0.132	5.09455e-18
Hnrnph2	2.47511e-22	0.0170762	0.102	0.265	5.41827e-18
Ptprc	2.84374e-22	-0.14104	0.303	0.552	6.22522e-18
Vps4b	2.89019e-22	-0.131103	0.151	0.34	6.32691e-18
Tpd52	2.90966e-22	-0.0554404	0.108	0.275	6.36954e-18
Sall3	3.05224e-22	-0.110539	0.172	0.372	6.68166e-18
Rtn4rl1	3.10654e-22	-0.0902399	0.167	0.368	6.80052e-18
Bach1	3.13193e-22	-0.0703153	0.14	0.326	6.85611e-18
BC037034	3.15876e-22	-0.107759	0.149	0.339	6.91484e-18
Dctn5	3.40187e-22	-0.051471	0.081	0.229	7.44703e-18
Lgals3bp	3.52856e-22	-0.0866474	0.112	0.277	7.72438e-18
Sec61b	3.56711e-22	-0.149205	0.204	0.418	7.80877e-18
2900060B14Rik	3.82658e-22	-0.181713	0.022	0.122	8.37676e-18
Rpl9	3.86211e-22	-0.270907	0.703	0.848	8.45455e-18
Smad7	4.12158e-22	-0.256593	0.295	0.519	9.02255e-18
Smim27	4.78223e-22	-0.214551	0.025	0.127	1.04688e-17
Ssr3	5.43581e-22	-0.0381028	0.124	0.301	1.18995e-17
Cstb	5.56157e-22	-0.113921	0.094	0.248	1.21748e-17
Pik3r5	5.70446e-22	-0.115269	0.057	0.185	1.24876e-17
Uqcrb	6.19986e-22	-0.127598	0.22	0.445	1.35721e-17
Tagap	6.43009e-22	-0.101201	0.081	0.224	1.40761e-17
Tor1aip1	6.49108e-22	-0.0738758	0.217	0.45	1.42096e-17
Cox7b	6.59932e-22	-0.143468	0.174	0.371	1.44466e-17
Taf1d	6.67459e-22	-0.0612672	0.119	0.288	1.46113e-17
Nckap1l	6.95475e-22	-0.113687	0.265	0.517	1.52247e-17
Cd164	7.08874e-22	-0.23603	0.411	0.639	1.5518e-17
Ufsp2	7.09604e-22	-0.116115	0.122	0.291	1.55339e-17
Adam9	7.10983e-22	-0.137469	0.019	0.116	1.55641e-17
Lyn	7.24385e-22	-0.215314	0.448	0.676	1.58575e-17
Trim30a	7.80425e-22	-0.137149	0.133	0.308	1.70843e-17
Rnase4	7.81754e-22	-0.216781	0.594	0.77	1.71134e-17
Cox7a2	8.15309e-22	-0.17981	0.234	0.457	1.78479e-17
Clu	8.21885e-22	0.611804	0.243	0.131	1.79919e-17
Foxo3	8.58499e-22	-0.146482	0.057	0.185	1.87934e-17
Camkv	8.81304e-22	0.40782	0.125	0.042	1.92926e-17
Rnf7	8.81697e-22	-0.135861	0.204	0.42	1.93012e-17
Il1a	8.87393e-22	-0.294941	0.086	0.227	1.94259e-17
Cpne3	8.89901e-22	-0.10487	0.102	0.259	1.94808e-17
Timm10b	9.06778e-22	-0.088651	0.166	0.366	1.98503e-17
Hnrnpm	9.88415e-22	-0.0815723	0.183	0.391	2.16374e-17
Wtap	1.06473e-21	-0.0598567	0.134	0.313	2.3308e-17
Arhgap12	1.09629e-21	-0.083576	0.151	0.34	2.39989e-17
Ndufa6	1.10617e-21	-0.0867606	0.194	0.403	2.42152e-17
Hcls1	1.16463e-21	-0.116724	0.196	0.407	2.54949e-17
Pak2	1.30514e-21	-0.150783	0.257	0.491	2.85707e-17
Plxnb2	1.45454e-21	-0.0930823	0.256	0.494	3.18413e-17
Skp1a	1.48256e-21	-0.12473	0.083	0.227	3.24547e-17
Erbin	1.49743e-21	-0.109813	0.105	0.265	3.27803e-17
Fbxl20	1.57255e-21	-0.0946837	0.074	0.212	3.44247e-17
Slc29a3	1.62457e-21	-0.0635977	0.242	0.481	3.55634e-17
Tlr13	1.77143e-21	-0.0355708	0.102	0.261	3.87784e-17
Dnajb1	1.84218e-21	-0.204687	0.073	0.208	4.03271e-17
2610001J05Rik	1.92156e-21	-0.0518116	0.088	0.239	4.20648e-17
Cir1	1.94422e-21	-0.117757	0.073	0.209	4.2561e-17
Sh2b3	1.97133e-21	-0.0719863	0.13	0.307	4.31544e-17
Aldoa	2.10531e-21	-0.15928	0.298	0.544	4.60874e-17
Cox8a	2.14683e-21	-0.209239	0.427	0.681	4.69962e-17
Mid1ip1	2.34203e-21	-0.0954398	0.144	0.326	5.12694e-17
1110004F10Rik	2.58927e-21	-0.0582235	0.138	0.317	5.66818e-17
Cdc5l	2.94419e-21	-0.0841105	0.128	0.3	6.44514e-17
Pdcl3	2.98791e-21	-0.101639	0.079	0.22	6.54084e-17
Zscan26	3.02941e-21	-0.0749463	0.126	0.297	6.63169e-17
Ndufa7	3.16197e-21	-0.118374	0.203	0.411	6.92186e-17
Syt7	3.45365e-21	0.385989	0.115	0.036	7.56038e-17
Podxl2	3.59743e-21	0.445204	0.108	0.033	7.87514e-17
Ostf1	3.74203e-21	-0.153212	0.255	0.486	8.19167e-17
Mapt	3.90826e-21	0.483856	0.125	0.043	8.55556e-17
Rac1	3.92831e-21	-0.162712	0.371	0.623	8.59946e-17
Filip1l	3.9338e-21	-0.149341	0.11	0.267	8.61148e-17
A130071D04Rik	4.7748e-21	-0.0965779	0.073	0.208	1.04525e-16
Trim30d	5.38437e-21	-0.115589	0.073	0.209	1.17869e-16
Selenof	6.04826e-21	-0.161485	0.373	0.635	1.32403e-16
Clk1	6.93957e-21	-0.150559	0.33	0.57	1.51914e-16
Atn1	7.06313e-21	-0.122881	0.015	0.105	1.54619e-16
Rab32	8.01266e-21	-0.123088	0.045	0.16	1.75405e-16
Ppp1r21	8.65482e-21	-0.103573	0.137	0.31	1.89463e-16
Il10rb	8.89965e-21	-0.0864203	0.245	0.48	1.94822e-16
Cd82	9.54905e-21	-0.0145012	0.139	0.319	2.09038e-16
Ubqln1	1.01415e-20	-0.0906438	0.057	0.181	2.22007e-16
Tbc1d9	1.01438e-20	-0.0949129	0.12	0.284	2.22057e-16
Dtx4	1.07777e-20	-0.0263605	0.142	0.324	2.35934e-16
Lcp2	1.09483e-20	-0.0544541	0.174	0.374	2.3967e-16
Eapp	1.13657e-20	-0.110201	0.081	0.219	2.48806e-16
Synrg	1.20215e-20	-0.0799631	0.1	0.253	2.63163e-16
P4ha1	1.2223e-20	-0.132144	0.282	0.521	2.67574e-16
Abca9	1.30683e-20	-0.1541	0.296	0.536	2.86079e-16
Pdgfb	1.36245e-20	-0.104065	0.211	0.425	2.98254e-16
Map2k1	1.39885e-20	-0.041872	0.117	0.281	3.06222e-16
Tm2d1	1.45371e-20	-0.109411	0.084	0.225	3.18232e-16
Selenot	1.46034e-20	-0.0258737	0.157	0.345	3.19682e-16
Skap2	1.47177e-20	-0.0865775	0.233	0.462	3.22185e-16
Bmpr2	1.48231e-20	0.0142573	0.153	0.342	3.24492e-16
Dtx3l	1.65549e-20	-0.146621	0.046	0.161	3.62404e-16
Txnip	1.67627e-20	-0.310763	0.457	0.653	3.66952e-16
Nrros	1.68649e-20	-0.0212036	0.158	0.349	3.6919e-16
Commd1	1.68855e-20	-0.122737	0.053	0.173	3.6964e-16
Mthfs	1.70574e-20	-0.0975987	0.042	0.154	3.73403e-16
Prpf8	1.75369e-20	-0.0466154	0.076	0.212	3.83901e-16
C5ar1	1.78648e-20	-0.0951698	0.113	0.271	3.91079e-16
Itgav	1.9133e-20	-0.028846	0.178	0.379	4.18841e-16
Rhoq	1.93344e-20	-0.0577164	0.103	0.256	4.23249e-16
Bcl10	1.95149e-20	-0.0995494	0.163	0.352	4.272e-16
Itga6	1.9767e-20	-0.118322	0.306	0.543	4.3272e-16
Ss18	2.08052e-20	-0.0564911	0.075	0.21	4.55446e-16
Sf3b5	2.23454e-20	-0.0907855	0.097	0.245	4.89164e-16
Morf4l1	2.30031e-20	-0.199561	0.459	0.685	5.0356e-16
Elk3	2.35224e-20	-0.0828776	0.149	0.33	5.1493e-16
Ktn1	2.42212e-20	-0.0543502	0.2	0.406	5.30226e-16
Zcchc9	2.42384e-20	-0.112054	0.079	0.216	5.30603e-16
Dennd4a	2.45267e-20	-0.180693	0.318	0.548	5.36914e-16
Arf6	2.74857e-20	-0.0790475	0.057	0.178	6.01689e-16
Mrc2	3.0998e-20	-0.188263	0.025	0.12	6.78578e-16
Fmnl3	3.32077e-20	-0.0690966	0.148	0.332	7.2695e-16
Arsk	3.33271e-20	-0.0853376	0.061	0.185	7.29564e-16
Gm26526	3.94412e-20	-0.133924	0.024	0.119	8.63408e-16
Hacd2	3.98773e-20	-0.0942116	0.07	0.2	8.72954e-16
Pik3c2a	3.994e-20	-0.101672	0.073	0.204	8.74327e-16
Ndufc1	4.00663e-20	-0.169901	0.099	0.243	8.77091e-16
Kmt2d	4.45736e-20	-0.0774323	0.105	0.256	9.7576e-16
Hltf	4.46628e-20	-0.0414005	0.131	0.301	9.77713e-16
Pex3	4.48917e-20	-0.0382314	0.051	0.167	9.82723e-16
Fam103a1	4.90429e-20	-0.116035	0.082	0.219	1.0736e-15
Ythdc1	4.93176e-20	-0.0804943	0.152	0.329	1.07961e-15
Atp6v1e1	4.97717e-20	-0.0252568	0.169	0.361	1.08955e-15
Srcin1	5.0695e-20	0.353977	0.108	0.034	1.10976e-15
Usf1	5.50797e-20	-0.0874773	0.093	0.237	1.20575e-15
Tgfa	5.61839e-20	-0.0619638	0.075	0.207	1.22992e-15
Rac2	5.68148e-20	-0.0992905	0.154	0.335	1.24373e-15
Ccdc50	5.81116e-20	-0.0531584	0.215	0.43	1.27212e-15
Dhx9	5.84673e-20	-0.0931855	0.153	0.332	1.27991e-15
Kcnj2	6.20495e-20	-0.129683	0.024	0.118	1.35833e-15
Cox20	6.22815e-20	-0.10413	0.069	0.198	1.3634e-15
Pgd	6.23882e-20	-0.0557253	0.112	0.27	1.36574e-15
Txndc17	6.42813e-20	-0.0583295	0.114	0.273	1.40718e-15
Sipa1	6.55032e-20	-0.128201	0.267	0.499	1.43393e-15
Irgm1	6.85873e-20	-0.120257	0.016	0.103	1.50144e-15
Znfx1	7.16334e-20	-0.0881319	0.067	0.194	1.56813e-15
Grin1	7.18121e-20	0.405871	0.117	0.04	1.57204e-15
Naa38	7.29079e-20	-0.151596	0.081	0.216	1.59603e-15
9530068E07Rik	7.33843e-20	-0.0170485	0.142	0.32	1.60646e-15
Cltc	7.37843e-20	-0.143332	0.392	0.635	1.61521e-15
Sec13	7.39564e-20	-0.090521	0.101	0.25	1.61898e-15
Tle3	7.64244e-20	-0.0832083	0.094	0.238	1.67301e-15
Gm10076	7.85449e-20	-0.0747936	0.127	0.29	1.71943e-15
Ppp1cb	8.01025e-20	-0.0442313	0.105	0.254	1.75352e-15
Osbpl9	8.06638e-20	-0.0556919	0.092	0.235	1.76581e-15
Ythdf3	8.38303e-20	-0.0794929	0.089	0.231	1.83513e-15
Ncf1	8.75344e-20	-0.152684	0.386	0.621	1.91622e-15
Cycs	9.13019e-20	-0.0407546	0.105	0.256	1.99869e-15
Spint1	9.2533e-20	-0.0116053	0.131	0.3	2.02564e-15
Gm44667	9.33151e-20	-0.0559755	0.129	0.296	2.04276e-15
Psmb8	9.6383e-20	-0.0987721	0.233	0.452	2.10992e-15
Bzw1	9.92395e-20	-0.0927012	0.217	0.431	2.17245e-15
Gng12	1.09401e-19	-0.110257	0.058	0.178	2.39489e-15
Rab7	1.10832e-19	-0.0393157	0.198	0.405	2.42623e-15
Pttg1ip	1.11378e-19	-0.0431263	0.182	0.38	2.43819e-15
Sri	1.13311e-19	-0.0842881	0.111	0.265	2.48048e-15
Kpna4	1.14961e-19	0.00736304	0.143	0.323	2.5166e-15
Sod1	1.15463e-19	-0.153184	0.043	0.151	2.52759e-15
Coq10b	1.16325e-19	-0.105735	0.069	0.197	2.54647e-15
Gm44250	1.18371e-19	-0.0943148	0.045	0.156	2.59125e-15
Rps14	1.27768e-19	-0.252826	0.774	0.879	2.79697e-15
Ube2r2	1.28703e-19	-0.0835482	0.105	0.253	2.81745e-15
Plod1	1.33655e-19	-0.0609332	0.198	0.406	2.92584e-15
Dusp11	1.36008e-19	-0.0443204	0.153	0.332	2.97735e-15
Tnrc6a	1.42952e-19	-0.0508061	0.163	0.347	3.12936e-15
Rad21	1.44936e-19	-0.0499232	0.081	0.215	3.1728e-15
Hfe	1.49152e-19	-0.0807458	0.183	0.38	3.26509e-15
Ywhae	1.5455e-19	-0.199654	0.415	0.66	3.38325e-15
Rsl24d1	1.59415e-19	-0.0863168	0.085	0.222	3.48976e-15
Rps10	1.6167e-19	-0.259395	0.791	0.878	3.53911e-15
Abcg1	1.71654e-19	-0.0544152	0.117	0.273	3.75767e-15
Tnfrsf21	1.74333e-19	-0.024682	0.155	0.337	3.81632e-15
Eif4ebp2	1.82031e-19	-0.0858159	0.097	0.241	3.98483e-15
Gpr146	1.87471e-19	0.0105985	0.122	0.286	4.10392e-15
Rlim	1.88521e-19	-0.0497968	0.093	0.235	4.12691e-15
Tubgcp5	1.91631e-19	-0.127073	0.23	0.441	4.195e-15
Stag1	2.06869e-19	-0.0657561	0.156	0.335	4.52856e-15
Cbx3	2.11101e-19	-0.156452	0.205	0.402	4.6212e-15
Cebpzos	2.18943e-19	-0.144325	0.177	0.361	4.79288e-15
Gm10138	2.23947e-19	-0.0519917	0.065	0.189	4.90243e-15
Zfp36l2	2.27148e-19	-0.232015	0.412	0.622	4.97249e-15
Itgb1	2.33504e-19	-0.0816362	0.275	0.516	5.11163e-15
Spire1	2.36155e-19	-0.054178	0.129	0.293	5.16966e-15
Pdap1	2.53934e-19	-0.0738084	0.117	0.271	5.55886e-15
Senp3	2.54399e-19	-0.138015	0.019	0.106	5.56906e-15
Mthfsl	2.8844e-19	-0.103875	0.033	0.132	6.31424e-15
Acadm	3.13207e-19	-0.0722267	0.089	0.228	6.85642e-15
Zbtb20	3.19191e-19	0.791112	0.459	0.405	6.98741e-15
Hsp90ab1	3.20961e-19	-0.258788	0.673	0.816	7.02615e-15
Wls	3.23799e-19	-0.0316889	0.168	0.356	7.08828e-15
Ppm1h	3.30509e-19	-0.0657107	0.105	0.255	7.23517e-15
Rer1	3.37998e-19	-0.0508476	0.214	0.426	7.39912e-15
Hspd1	3.8277e-19	-0.0760206	0.149	0.322	8.37921e-15
Elavl3	3.89656e-19	0.335473	0.113	0.038	8.52996e-15
Chmp5	4.04989e-19	-0.114644	0.133	0.296	8.8656e-15
Eno1	4.19413e-19	-0.15008	0.207	0.403	9.18137e-15
Naga	4.31683e-19	-0.0935664	0.084	0.219	9.44997e-15
Cetn2	4.46574e-19	-0.143395	0.05	0.16	9.77596e-15
Alkbh5	4.76833e-19	-0.102524	0.091	0.228	1.04384e-14
Rbmxl1	4.78069e-19	-0.0610695	0.069	0.196	1.04654e-14
Zfand3	5.11035e-19	-0.0931388	0.055	0.17	1.11871e-14
Slc15a4	5.34134e-19	-0.0224999	0.14	0.311	1.16927e-14
Rin3	5.48007e-19	-0.0512785	0.065	0.187	1.19964e-14
Lacc1	5.52859e-19	0.00194209	0.154	0.333	1.21026e-14
Cmc1	5.84298e-19	-0.165962	0.018	0.103	1.27909e-14
Alyref	5.877e-19	-0.0543399	0.083	0.217	1.28653e-14
Rab1a	6.03647e-19	-0.082126	0.187	0.385	1.32144e-14
Rps27a	7.10769e-19	-0.227932	0.789	0.889	1.55594e-14
Adgrl1	7.26238e-19	0.44824	0.129	0.05	1.58981e-14
Ly96	7.50706e-19	-0.0247049	0.098	0.241	1.64337e-14
Pcna	7.69877e-19	-0.118718	0.022	0.111	1.68534e-14
Kdm7a	7.74919e-19	-0.0140682	0.157	0.336	1.69637e-14
Itgb5	7.80941e-19	-0.199307	0.675	0.817	1.70956e-14
Nol7	8.08989e-19	-0.111045	0.13	0.29	1.77096e-14
Canx	8.18219e-19	-0.137938	0.411	0.66	1.79116e-14
Rc3h1	8.26488e-19	-0.0904846	0.069	0.192	1.80927e-14
Dnaja1	8.29201e-19	-0.13569	0.348	0.59	1.8152e-14
Sall1	8.40779e-19	-0.127641	0.328	0.565	1.84055e-14
Rasgrp3	8.86493e-19	-0.112391	0.293	0.52	1.94062e-14
Map3k8	9.16432e-19	-0.131406	0.025	0.115	2.00616e-14
Map3k1	9.24617e-19	-0.0705414	0.083	0.216	2.02408e-14
Arhgdib	1.00408e-18	-0.126735	0.347	0.596	2.19802e-14
Agmo	1.01592e-18	0.00282838	0.104	0.252	2.22394e-14
Strap	1.05979e-18	-0.0784826	0.071	0.196	2.31999e-14
Igf2bp3	1.09481e-18	0.400143	0.107	0.037	2.39664e-14
Atg3	1.18795e-18	-0.0130014	0.098	0.24	2.60053e-14
Zfp385a	1.25408e-18	-0.0552326	0.097	0.238	2.74532e-14
Mertk	1.52425e-18	-0.210623	0.44	0.637	3.33675e-14
Trappc8	1.5688e-18	-0.0910645	0.062	0.179	3.43426e-14
Rpn1	1.69672e-18	-0.00290464	0.202	0.4	3.71428e-14
Wdr45b	1.76921e-18	-0.0406174	0.125	0.284	3.87297e-14
Nbr1	1.78108e-18	-0.0638066	0.085	0.217	3.89897e-14
Cox5b	1.79031e-18	-0.0708362	0.214	0.414	3.91917e-14
Mzt2	1.80042e-18	-0.103612	0.107	0.252	3.9413e-14
Ndufs8	1.81842e-18	-0.0615904	0.133	0.292	3.98071e-14
Cic	1.82569e-18	-0.0913705	0.093	0.231	3.99661e-14
Ppp1r3b	1.83141e-18	-0.112192	0.045	0.149	4.00914e-14
Mknk1	1.85307e-18	-0.00653041	0.147	0.319	4.05656e-14
Tiprl	1.87907e-18	-0.0647872	0.088	0.222	4.11348e-14
Cyb5a	1.97924e-18	-0.12277	0.203	0.397	4.33275e-14
Lifr	1.99956e-18	-0.0745556	0.128	0.284	4.37723e-14
Ptprj	2.12267e-18	-0.0364681	0.178	0.366	4.64674e-14
Ets1	2.17119e-18	-0.0190601	0.133	0.298	4.75296e-14
Btk	2.19371e-18	-0.0645118	0.105	0.25	4.80226e-14
Adrb2	2.27353e-18	-0.214399	0.316	0.538	4.97699e-14
Clec4a2	2.33343e-18	-0.0404714	0.172	0.357	5.10811e-14
Serp1	2.33417e-18	-0.0600196	0.17	0.351	5.10974e-14
Mdm4	2.34819e-18	-0.0418747	0.146	0.315	5.14042e-14
Slc35a5	2.52673e-18	-0.0435516	0.069	0.191	5.53126e-14
Ndufb2	2.57197e-18	-0.129756	0.092	0.225	5.63029e-14
Cyp4v3	2.74259e-18	-0.0547299	0.053	0.164	6.00381e-14
Apobec3	2.85433e-18	-0.0507039	0.125	0.283	6.2484e-14
Pld1	2.92472e-18	-0.0297701	0.137	0.302	6.4025e-14
Pcmtd2	2.94377e-18	-0.0321953	0.095	0.233	6.44422e-14
Atp5j2	3.03129e-18	-0.146123	0.304	0.536	6.63579e-14
Nfatc1	3.13772e-18	-0.0147298	0.103	0.248	6.86879e-14
Abcd2	3.14113e-18	-0.0229821	0.105	0.25	6.87626e-14
Snx2	3.1632e-18	-0.0431861	0.124	0.281	6.92457e-14
P2rx7	3.16388e-18	-0.0381537	0.144	0.314	6.92606e-14
Stx2	3.18063e-18	-0.0681506	0.06	0.175	6.96272e-14
Rab18	3.39794e-18	-0.038816	0.129	0.288	7.43842e-14
BC035044	3.39794e-18	-0.0685127	0.117	0.267	7.43842e-14
Aaed1	3.59503e-18	-0.102525	0.047	0.153	7.86989e-14
2610005L07Rik	3.92762e-18	-0.0400963	0.106	0.251	8.59795e-14
Paip1	3.95392e-18	-0.0825426	0.086	0.216	8.65552e-14
Setd2	3.99616e-18	-0.0456297	0.172	0.354	8.74799e-14
Hps3	3.99861e-18	-0.0325048	0.201	0.4	8.75336e-14
Lrp1	4.19883e-18	-0.117226	0.386	0.621	9.19166e-14
Cd14	4.20915e-18	-0.221431	0.387	0.606	9.21425e-14
Wdr43	4.33555e-18	-0.0925046	0.073	0.195	9.49095e-14
Cd86	4.40005e-18	-0.0738877	0.264	0.488	9.63216e-14
Eif3m	4.46426e-18	-0.0678052	0.145	0.311	9.77272e-14
Lsm6	4.79508e-18	-0.0611762	0.148	0.317	1.04969e-13
Tapbp	4.82858e-18	-0.0578707	0.229	0.445	1.05703e-13
Sort1	5.01807e-18	0.00172836	0.178	0.363	1.09851e-13
Tlr4	5.14651e-18	-0.0334552	0.082	0.212	1.12662e-13
Sgk3	5.18126e-18	-0.0386458	0.117	0.269	1.13423e-13
Etv6	5.23138e-18	-0.0836844	0.05	0.157	1.1452e-13
Atp5g1	5.3682e-18	-0.15459	0.214	0.406	1.17515e-13
Mtus1	5.98331e-18	-0.0576667	0.258	0.481	1.30981e-13
Plekhf2	5.98802e-18	-0.0787551	0.112	0.26	1.31084e-13
Prrc2c	6.06036e-18	-0.107931	0.282	0.506	1.32667e-13
Csnk1d	6.28058e-18	-0.0693037	0.098	0.236	1.37488e-13
Myh9	6.39002e-18	-0.0869684	0.198	0.39	1.39884e-13
Pald1	6.46732e-18	-0.0231977	0.141	0.306	1.41576e-13
Ttyh3	6.89727e-18	-0.0196782	0.113	0.261	1.50988e-13
Tlr3	7.27115e-18	0.0367565	0.101	0.244	1.59173e-13
Cat	7.46521e-18	-0.108346	0.051	0.157	1.63421e-13
Sumo3	7.58505e-18	-0.100467	0.084	0.211	1.66044e-13
Ghitm	7.81834e-18	-0.0181282	0.139	0.302	1.71151e-13
Wbp11	7.9074e-18	-0.0767239	0.099	0.236	1.73101e-13
Gpr155	7.97862e-18	0.012988	0.168	0.351	1.7466e-13
Ptafr	8.5307e-18	-0.0223566	0.188	0.378	1.86746e-13
Akirin1	8.8911e-18	-0.0686979	0.172	0.351	1.94635e-13
Crk	9.50382e-18	-0.0076246	0.108	0.253	2.08048e-13
Kras	9.87719e-18	-0.0706694	0.105	0.247	2.16221e-13
Ryr2	1.00081e-17	0.350186	0.107	0.037	2.19088e-13
1810011H11Rik	1.01485e-17	-0.0394519	0.116	0.266	2.22161e-13
Mterf3	1.0221e-17	-0.100499	0.033	0.127	2.23747e-13
Actr3	1.03608e-17	-0.0639392	0.257	0.484	2.26808e-13
Tmem63a	1.11001e-17	-0.0186262	0.138	0.301	2.42993e-13
Srgn	1.13152e-17	-0.0489683	0.25	0.468	2.47702e-13
Dnm2	1.14843e-17	-0.0237343	0.225	0.433	2.51403e-13
Hnrnpab	1.16888e-17	-0.075465	0.151	0.32	2.5588e-13
Manba	1.17826e-17	-0.0752863	0.033	0.127	2.57933e-13
Itsn2	1.20628e-17	-0.0475924	0.142	0.303	2.64067e-13
Epha5	1.24146e-17	0.485381	0.135	0.056	2.71769e-13
Bmp2k	1.2724e-17	-0.148261	0.417	0.648	2.78542e-13
Igsf6	1.32733e-17	-0.0763053	0.066	0.181	2.90565e-13
Tns1	1.40628e-17	-0.0548701	0.066	0.182	3.07849e-13
Inpp4b	1.44664e-17	-0.0508474	0.117	0.265	3.16684e-13
Sptssa	1.50669e-17	-0.0507756	0.188	0.376	3.29829e-13
Sun2	1.50851e-17	-0.0122353	0.119	0.27	3.30228e-13
Creb1	1.51618e-17	-0.0373619	0.123	0.274	3.31907e-13
Rbm39	1.52955e-17	-0.192297	0.543	0.717	3.34834e-13
H1f0	1.54614e-17	-0.204439	0.038	0.132	3.38466e-13
Stip1	1.59115e-17	-0.0743243	0.082	0.208	3.48319e-13
Phactr4	1.6009e-17	-0.0885316	0.045	0.146	3.50453e-13
Luc7l2	1.61004e-17	0.509739	0.563	0.576	3.52454e-13
Smc3	1.7441e-17	-0.103687	0.112	0.254	3.818e-13
9330162G02Rik	1.75011e-17	1.02465	0.244	0.159	3.83116e-13
Rpl28	1.76147e-17	-0.245103	0.695	0.839	3.85604e-13
Mettl7a1	1.82297e-17	-0.0612578	0.086	0.214	3.99066e-13
Frg1	1.90564e-17	-0.0946471	0.121	0.269	4.17164e-13
Rassf5	1.90565e-17	-0.0637457	0.105	0.245	4.17166e-13
Nop53	1.91156e-17	-0.0381855	0.123	0.274	4.1846e-13
Cbfb	1.93888e-17	-0.0563806	0.059	0.171	4.2444e-13
Rasal3	2.03971e-17	-0.030558	0.166	0.345	4.46512e-13
Itpripl2	2.06518e-17	-0.0753082	0.09	0.22	4.52089e-13
Dnajc7	2.13155e-17	-0.0454963	0.203	0.399	4.66618e-13
Lsm5	2.17066e-17	-0.0811489	0.045	0.147	4.75179e-13
Sp110	2.17072e-17	-0.0353148	0.083	0.21	4.75192e-13
Exoc6	2.18358e-17	-0.0895918	0.02	0.101	4.78007e-13
Gm45540	2.22524e-17	-0.111229	0.08	0.201	4.87127e-13
Prkab1	2.24331e-17	-0.0330256	0.072	0.192	4.91082e-13
Rap1gds1	2.28087e-17	-0.037507	0.203	0.403	4.99305e-13
Fam120a	2.29817e-17	-0.040541	0.068	0.184	5.03093e-13
Etv5	2.37913e-17	-0.0280771	0.075	0.197	5.20815e-13
Cd37	2.43125e-17	0.455604	0.63	0.662	5.32224e-13
Crebbp	2.52351e-17	-0.0488621	0.193	0.381	5.52421e-13
Slc35a3	2.5584e-17	-0.0351608	0.031	0.121	5.60059e-13
Map3k5	2.57389e-17	-0.0790752	0.026	0.112	5.63451e-13
A630001G21Rik	2.68363e-17	-0.0330294	0.081	0.208	5.87474e-13
Abcf1	2.72734e-17	-0.0427109	0.111	0.252	5.97041e-13
Chmp1b	2.74463e-17	-0.0981399	0.069	0.185	6.00827e-13
Naa60	2.75972e-17	-0.0635881	0.051	0.156	6.04131e-13
Padi2	2.91381e-17	-0.0835903	0.033	0.124	6.37862e-13
Tnks2	2.95591e-17	-0.0129683	0.152	0.321	6.47078e-13
Sumf1	2.97139e-17	-0.0381272	0.045	0.147	6.50467e-13
2310009A05Rik	3.08392e-17	-0.13731	0.04	0.137	6.751e-13
Rab5c	3.09936e-17	-0.0875021	0.201	0.388	6.78481e-13
Polr2k	3.21041e-17	-0.1176	0.072	0.189	7.02792e-13
AU020206	3.26349e-17	-0.0710734	0.078	0.2	7.1441e-13
Tpp2	3.39161e-17	-0.035843	0.138	0.293	7.42457e-13
Rnf149	3.41792e-17	-0.0533823	0.045	0.145	7.48216e-13
Rel	3.64726e-17	0.0127338	0.13	0.286	7.98421e-13
Fam102b	3.65707e-17	-0.123156	0.351	0.578	8.0057e-13
Icosl	3.68143e-17	-0.0435828	0.075	0.197	8.05902e-13
Slc24a5	3.76037e-17	0.527043	0.152	0.072	8.23183e-13
Sdhc	4.06284e-17	-0.0687382	0.086	0.212	8.89396e-13
Ctss	4.09024e-17	-0.159927	0.928	0.957	8.95395e-13
Arap3	4.20752e-17	-0.00961407	0.105	0.243	9.21068e-13
Atp5j	4.225e-17	-0.143732	0.28	0.493	9.24895e-13
Wwp1	4.34529e-17	-0.0779487	0.036	0.129	9.51228e-13
Extl3	4.35903e-17	-0.0142253	0.117	0.262	9.54235e-13
Stt3a	4.3613e-17	-0.0220213	0.142	0.302	9.54731e-13
Zfp992	4.45008e-17	-0.0793876	0.029	0.117	9.74167e-13
Tifab	4.46713e-17	-0.0348256	0.176	0.357	9.77899e-13
Smurf2	4.46911e-17	-0.0754398	0.045	0.144	9.78333e-13
Hsd17b4	4.52698e-17	-0.0494947	0.137	0.295	9.91001e-13
Trim8	4.6194e-17	-0.00428717	0.179	0.361	1.01123e-12
Srsf7	4.76643e-17	0.0102205	0.177	0.361	1.04342e-12
Smndc1	4.81687e-17	-0.0402105	0.111	0.252	1.05446e-12
Stard8	4.89529e-17	-0.0917689	0.029	0.116	1.07163e-12
Csf1r	4.96896e-17	-0.141235	0.901	0.925	1.08776e-12
Vrk2	5.17872e-17	-0.0525694	0.086	0.212	1.13367e-12
Nucb1	5.18096e-17	-0.0232737	0.213	0.412	1.13416e-12
Mfsd14a	5.26545e-17	0.014757	0.111	0.254	1.15266e-12
Actb	5.41324e-17	-0.158396	0.955	0.982	1.18501e-12
Slc35c2	5.69852e-17	-0.0276172	0.118	0.263	1.24746e-12
Lgals9	5.72889e-17	-0.0601284	0.167	0.342	1.25411e-12
Cwc15	5.82272e-17	-0.0659371	0.156	0.322	1.27465e-12
Rps3a1	5.89886e-17	-0.23769	0.779	0.876	1.29132e-12
Casp4	6.38576e-17	-0.109502	0.022	0.103	1.39791e-12
Scd2	6.57651e-17	0.718531	0.258	0.172	1.43966e-12
Il4ra	6.57791e-17	-0.00769647	0.092	0.222	1.43997e-12
Tcof1	6.71742e-17	-0.070317	0.062	0.172	1.47051e-12
Fndc3b	6.74599e-17	-0.0536203	0.063	0.173	1.47676e-12
Ago1	6.80668e-17	-0.0474387	0.094	0.225	1.49005e-12
Arnt	6.97275e-17	-0.0357411	0.078	0.199	1.5264e-12
Ap3b1	6.97654e-17	-0.035602	0.086	0.212	1.52723e-12
Srsf6	7.03015e-17	0.0438224	0.2	0.396	1.53897e-12
4930402H24Rik	7.20099e-17	0.37411	0.12	0.048	1.57637e-12
Ang	7.37121e-17	-0.12388	0.344	0.576	1.61363e-12
Stard9	7.424e-17	-0.0533072	0.104	0.24	1.62519e-12
Gm5086	7.46098e-17	-0.0953195	0.059	0.168	1.63328e-12
Ccnd1	7.55312e-17	-0.0785753	0.154	0.314	1.65345e-12
Zfp217	7.7334e-17	-0.0831989	0.043	0.14	1.69292e-12
Atp5c1	7.855e-17	-0.0485348	0.24	0.45	1.71954e-12
Cnpy3	7.86129e-17	0.0107305	0.172	0.349	1.72092e-12
Cmtm6	7.89974e-17	-0.109929	0.379	0.623	1.72933e-12
Vps26a	8.57926e-17	-0.0119962	0.089	0.218	1.87809e-12
C1qa	8.84214e-17	0.135833	0.961	0.979	1.93563e-12
Snrnp27	8.99322e-17	-0.0651483	0.111	0.25	1.96871e-12
Mtpn	9.00467e-17	0.0127204	0.126	0.279	1.97121e-12
Rb1	9.00527e-17	-0.0279606	0.068	0.182	1.97134e-12
Ftl1-ps1	9.19562e-17	-0.115224	0.027	0.112	2.01301e-12
Slc40a1	9.55716e-17	0.0130124	0.178	0.358	2.09216e-12
Aqr	9.72394e-17	-0.0477022	0.067	0.179	2.12867e-12
Herc2	9.78056e-17	-0.0229453	0.253	0.462	2.14106e-12
Gm45220	9.81912e-17	-0.0279398	0.077	0.197	2.1495e-12
Uqcc2	1.01474e-16	-0.0477862	0.109	0.245	2.22137e-12
Mtr	1.01688e-16	-0.0716303	0.041	0.137	2.22606e-12
Sdhb	1.06123e-16	-0.0168035	0.134	0.287	2.32313e-12
Eif3i	1.07358e-16	-0.0404115	0.123	0.268	2.35017e-12
Aff1	1.12086e-16	-0.0277053	0.053	0.157	2.45368e-12
Nop10	1.14706e-16	-0.109076	0.109	0.244	2.51104e-12
Rab5a	1.17078e-16	0.024277	0.104	0.24	2.56296e-12
Rbm17	1.17952e-16	-0.0891297	0.052	0.155	2.58209e-12
Ywhab	1.18532e-16	-0.0898481	0.262	0.476	2.59479e-12
Chd9	1.20523e-16	-0.0681357	0.28	0.497	2.63836e-12
Scpep1	1.2151e-16	-0.0472116	0.069	0.184	2.65997e-12
Scamp5	1.23354e-16	0.0389926	0.111	0.253	2.70034e-12
Bcl9l	1.2477e-16	-0.0414444	0.112	0.252	2.73134e-12
Dbi	1.26722e-16	-0.131396	0.178	0.349	2.77407e-12
Ap2a2	1.276e-16	-0.0728494	0.124	0.267	2.7933e-12
Smarca2	1.32907e-16	-0.0484881	0.124	0.27	2.90947e-12
Ifitm10	1.35696e-16	-0.059612	0.037	0.129	2.97052e-12
Gm37420	1.44495e-16	-0.0189819	0.127	0.275	3.16313e-12
Hmgn2	1.51683e-16	-0.0748194	0.084	0.206	3.3205e-12
Acsl4	1.52229e-16	-0.0239347	0.075	0.192	3.33245e-12
Gpr84	1.52715e-16	-0.266455	0.135	0.279	3.34309e-12
Rab27a	1.53539e-16	-0.0818818	0.028	0.113	3.36113e-12
4933421O10Rik	1.53548e-16	-0.0762737	0.039	0.131	3.36133e-12
Ssbp1	1.58728e-16	-0.0373304	0.13	0.28	3.47472e-12
Eef1g	1.68303e-16	-0.065614	0.232	0.436	3.68431e-12
Maml2	1.73599e-16	-0.032994	0.086	0.21	3.80025e-12
Pnpla7	1.74242e-16	0.0163603	0.172	0.35	3.81433e-12
Crebrf	1.7575e-16	-0.00719938	0.159	0.327	3.84734e-12
Cnot8	1.775e-16	-0.0309293	0.138	0.293	3.88566e-12
Slc25a45	1.77995e-16	-0.00545717	0.107	0.246	3.89649e-12
Elf4	1.85058e-16	-0.0724316	0.043	0.139	4.0511e-12
Srek1ip1	1.85311e-16	-0.0742725	0.07	0.184	4.05663e-12
Kcnk6	1.86253e-16	-0.047806	0.17	0.343	4.07727e-12
Ucp2	1.92141e-16	-0.163288	0.422	0.642	4.20616e-12
Ext2	1.93298e-16	-0.0354783	0.073	0.188	4.23148e-12
Stxbp3	1.94445e-16	-0.00714641	0.115	0.256	4.2566e-12
Zfp384	1.95722e-16	-0.0770368	0.035	0.125	4.28454e-12
Myo1f	1.96261e-16	-0.0104292	0.134	0.287	4.29635e-12
Trim12c	1.97673e-16	-0.091356	0.067	0.178	4.32725e-12
Asah1	1.98526e-16	-0.124085	0.451	0.681	4.34593e-12
Gm29488	2.07631e-16	-0.0526025	0.083	0.204	4.54525e-12
Aim2	2.14314e-16	-0.0093937	0.123	0.268	4.69154e-12
Arpp19	2.20576e-16	-0.0121157	0.204	0.395	4.82863e-12
Hcst	2.21025e-16	-0.117964	0.046	0.143	4.83846e-12
Sh3kbp1	2.21344e-16	-0.0046013	0.13	0.281	4.84543e-12
Sf3b6	2.23366e-16	-0.0347313	0.146	0.305	4.8897e-12
Comt	2.29618e-16	-0.141408	0.403	0.639	5.02657e-12
Api5	2.3409e-16	-0.0385776	0.082	0.203	5.12447e-12
Psme2	2.43222e-16	0.0141207	0.158	0.326	5.32437e-12
Pmpcb	2.45177e-16	-0.0747164	0.056	0.159	5.36717e-12
Cdk19	2.48384e-16	-0.0677571	0.075	0.191	5.43738e-12
Icam1	2.54511e-16	-0.230542	0.184	0.347	5.57151e-12
Fermt3	2.60723e-16	-0.104354	0.28	0.494	5.70749e-12
Cdc42se1	2.68023e-16	-0.0436924	0.117	0.259	5.86728e-12
Fuca2	2.68428e-16	0.0137504	0.136	0.289	5.87616e-12
Tgfbrap1	2.73136e-16	-0.105521	0.073	0.186	5.97921e-12
Plod3	2.79841e-16	-0.0103549	0.211	0.406	6.126e-12
Nup88	2.90476e-16	-0.0269712	0.099	0.229	6.35881e-12
Rab39	2.93051e-16	-0.0540169	0.058	0.164	6.41517e-12
Abcd3	3.00408e-16	-0.0551858	0.088	0.212	6.57622e-12
Arsa	3.0387e-16	-0.0770289	0.027	0.109	6.65202e-12
Fundc1	3.0666e-16	-0.0724492	0.049	0.147	6.71309e-12
Tmem256	3.154e-16	-0.0682213	0.119	0.258	6.90442e-12
Slco2b1	3.19097e-16	-0.168191	0.494	0.683	6.98536e-12
Msrb2	3.27185e-16	-0.081939	0.099	0.229	7.16241e-12
Sub1	3.3542e-16	-0.118384	0.274	0.486	7.34268e-12
Hnrnpul1	3.40949e-16	-0.000175826	0.215	0.412	7.46372e-12
Dpy19l4	3.43221e-16	-0.0394111	0.13	0.277	7.51346e-12
Irak2	3.43994e-16	-0.0502515	0.092	0.218	7.53037e-12
Knop1	3.51939e-16	-0.0463352	0.139	0.289	7.7043e-12
Arhgap4	3.528e-16	-0.0160164	0.109	0.248	7.72314e-12
Cln5	3.60521e-16	0.0201075	0.088	0.213	7.89217e-12
Ahi1	3.71805e-16	0.556623	0.18	0.095	8.13918e-12
Cldnd1	3.75512e-16	0.0158243	0.172	0.347	8.22032e-12
Pum1	3.80461e-16	-0.0162284	0.167	0.336	8.32868e-12
Eif1a	3.92656e-16	-0.0811367	0.063	0.172	8.59562e-12
Snhg20	3.93409e-16	0.5433	0.22	0.138	8.61211e-12
Casp8	3.93979e-16	-0.0265739	0.208	0.4	8.62459e-12
Gm37494	4.0145e-16	-0.0321874	0.123	0.266	8.78814e-12
Rcc2	4.01722e-16	-0.0558005	0.078	0.195	8.7941e-12
Atox1	4.07836e-16	-0.093572	0.3	0.516	8.92793e-12
Gna15	4.16717e-16	-0.0868473	0.291	0.519	9.12235e-12
Arhgap27	4.21607e-16	-0.0129839	0.103	0.237	9.22941e-12
Tbc1d23	4.39784e-16	-0.00876256	0.131	0.282	9.62731e-12
Acly	4.54245e-16	-0.0495062	0.087	0.209	9.94387e-12
Iscu	4.5584e-16	-0.105925	0.269	0.481	9.9788e-12
Alox5ap	4.67651e-16	-0.127329	0.403	0.631	1.02373e-11
Wdfy2	4.83583e-16	-0.0468267	0.095	0.224	1.05861e-11
Kcnma1	4.88757e-16	0.442016	0.122	0.052	1.06994e-11
Anks1	4.99005e-16	-0.098182	0.037	0.126	1.09237e-11
Zfhx3	5.23027e-16	-0.19921	0.539	0.691	1.14496e-11
Sppl2a	5.488e-16	-0.0844878	0.286	0.504	1.20138e-11
Tnrc18	5.51935e-16	-0.0658634	0.135	0.284	1.20824e-11
Snap23	5.56105e-16	-0.0515252	0.105	0.238	1.21737e-11
Tvp23b	5.65378e-16	-0.0506891	0.093	0.218	1.23767e-11
Ldha	5.72889e-16	0.0127751	0.163	0.33	1.25411e-11
Rassf2	5.73882e-16	-0.0280992	0.221	0.418	1.25628e-11
Abracl	5.89676e-16	-0.0527146	0.137	0.288	1.29086e-11
Supt16	5.90836e-16	-0.0773062	0.115	0.252	1.2934e-11
Tmem33	6.00966e-16	0.0521111	0.203	0.396	1.31558e-11
Slc25a17	6.0621e-16	-0.0664447	0.044	0.137	1.32705e-11
Fam96b	6.12122e-16	-0.0168112	0.096	0.225	1.34e-11
Ggh	6.18351e-16	-0.0113885	0.128	0.275	1.35363e-11
Rad23a	6.51991e-16	-0.0683669	0.075	0.189	1.42727e-11
Slc25a37	6.52336e-16	-0.00961843	0.106	0.241	1.42803e-11
Mast3	6.91771e-16	-0.115666	0.103	0.231	1.51436e-11
Washc3	7.04384e-16	-0.0764033	0.049	0.146	1.54197e-11
Pdcd2l	7.77077e-16	-0.0604667	0.032	0.116	1.7011e-11
Eif5b	7.7792e-16	-0.0880134	0.198	0.372	1.70295e-11
Snx1	7.90315e-16	-0.0395895	0.069	0.179	1.73008e-11
Morf4l2	8.07673e-16	0.0275983	0.117	0.256	1.76808e-11
Smap1	8.17338e-16	-0.047193	0.148	0.304	1.78923e-11
Psme1	8.3679e-16	-0.0660625	0.257	0.462	1.83182e-11
Midn	8.4501e-16	-0.0465582	0.069	0.18	1.84981e-11
Sdf2	8.45841e-16	0.00271038	0.142	0.297	1.85163e-11
Cplx2	8.55998e-16	-0.27751	0.039	0.125	1.87387e-11
Stk10	8.62176e-16	-0.0767972	0.087	0.208	1.88739e-11
Ids	8.87313e-16	-0.0185904	0.082	0.2	1.94242e-11
Tmem204	8.89262e-16	-0.0992295	0.031	0.115	1.94668e-11
Fbxw4	9.099e-16	-0.0463853	0.11	0.244	1.99186e-11
Pnp	9.30784e-16	-0.145877	0.423	0.651	2.03758e-11
Pnisr	9.40844e-16	0.420442	0.589	0.603	2.0596e-11
Spop	9.53808e-16	-0.0280345	0.1	0.229	2.08798e-11
Sin3a	9.55073e-16	-0.0267883	0.044	0.137	2.09075e-11
Exoc4	9.75425e-16	-0.0927091	0.075	0.187	2.1353e-11
Tmed5	1.02132e-15	-0.0556995	0.291	0.513	2.23578e-11
Ptp4a1	1.03515e-15	-0.00599279	0.075	0.187	2.26605e-11
Cntrl	1.04582e-15	-0.0342496	0.087	0.207	2.2894e-11
Cops7a	1.08939e-15	-0.0603789	0.051	0.148	2.38479e-11
Fbxl14	1.09779e-15	-0.0731587	0.059	0.162	2.40318e-11
Ccz1	1.09914e-15	-0.0341211	0.126	0.27	2.40612e-11
Pde3b	1.12528e-15	-0.0949123	0.362	0.587	2.46336e-11
Arf4	1.13225e-15	-0.00441109	0.231	0.432	2.47861e-11
Slc25a5	1.13535e-15	-0.0731429	0.375	0.616	2.4854e-11
Dek	1.14419e-15	-0.0674677	0.196	0.372	2.50475e-11
Ddx3y	1.14542e-15	-0.0164197	0.148	0.302	2.50743e-11
Med17	1.15452e-15	-0.0181777	0.063	0.168	2.52735e-11
Chsy1	1.16992e-15	-0.0441431	0.093	0.216	2.56107e-11
Golph3	1.1719e-15	-0.0775433	0.041	0.132	2.56541e-11
Mtmr6	1.20544e-15	-0.0117699	0.109	0.242	2.63883e-11
Rtcb	1.21071e-15	-0.01192	0.126	0.27	2.65037e-11
Psma2	1.31358e-15	-0.0371753	0.184	0.359	2.87556e-11
Pdcd11	1.31698e-15	-0.0948086	0.029	0.11	2.88301e-11
Stat6	1.35195e-15	-0.0628482	0.095	0.221	2.95956e-11
Cd53	1.36015e-15	-0.159066	0.594	0.749	2.9775e-11
Capn3	1.42504e-15	-0.0044813	0.131	0.279	3.11955e-11
Apobec1	1.44593e-15	-0.0160751	0.068	0.176	3.16528e-11
Hcfc1r1	1.46996e-15	-0.0859781	0.087	0.205	3.21788e-11
Abhd2	1.50058e-15	-0.120614	0.04	0.129	3.28493e-11
Ncoa3	1.51797e-15	0.00653302	0.194	0.374	3.32298e-11
Tgfbr2	1.53481e-15	-0.0366345	0.28	0.495	3.35985e-11
Mfap1b	1.60038e-15	-0.0914401	0.043	0.134	3.50338e-11
Azin1	1.66951e-15	-0.00750229	0.093	0.218	3.65473e-11
R3hdm2	1.69224e-15	-0.0801228	0.108	0.239	3.70448e-11
Psmc3	1.69281e-15	-0.101806	0.213	0.399	3.70573e-11
Lyl1	1.74367e-15	0.0133384	0.17	0.341	3.81708e-11
Myd88	1.75546e-15	-0.0813778	0.047	0.141	3.84287e-11
Med12l	1.76832e-15	-0.0634954	0.067	0.173	3.87103e-11
Ndufa5	1.8072e-15	-0.0558092	0.115	0.247	3.95614e-11
Oma1	1.85525e-15	-0.0148851	0.078	0.193	4.06133e-11
Adipor1	1.89961e-15	-0.00625391	0.161	0.324	4.15844e-11
Cstf2t	2.07959e-15	-0.0893878	0.03	0.111	4.55244e-11
Themis2	2.10951e-15	-0.0389718	0.051	0.147	4.61792e-11
Ndufa12	2.14468e-15	-0.119357	0.132	0.272	4.69492e-11
Anp32b	2.35828e-15	-0.0917521	0.12	0.253	5.16252e-11
Tspo	2.46448e-15	-0.0707955	0.134	0.275	5.395e-11
Chmp2a	2.55953e-15	-0.0282009	0.177	0.343	5.60307e-11
Surf4	2.55995e-15	0.0181671	0.144	0.298	5.60398e-11
Herpud1	2.56022e-15	-0.0106955	0.248	0.456	5.60459e-11
Bet1	2.57325e-15	-0.0812345	0.062	0.164	5.63309e-11
Fnip1	2.6717e-15	0.0122772	0.142	0.296	5.84862e-11
Sec62	2.72804e-15	-0.102029	0.375	0.602	5.97195e-11
Use1	2.77302e-15	-0.0603675	0.136	0.281	6.07042e-11
Cdk11b	2.78512e-15	-0.0140192	0.122	0.26	6.0969e-11
Mapk14	2.78887e-15	0.000890077	0.134	0.28	6.10512e-11
Eloc	2.81161e-15	-0.0199333	0.17	0.337	6.15489e-11
Smox	2.87127e-15	0.0102782	0.104	0.233	6.28549e-11
Etfb	2.95209e-15	-0.0413828	0.117	0.253	6.46243e-11
Tpp1	2.96835e-15	-0.0458814	0.298	0.521	6.49802e-11
Nipbl	3.00233e-15	-0.0290942	0.215	0.402	6.57241e-11
Elmo1	3.01567e-15	-0.142029	0.42	0.632	6.60159e-11
Lrch1	3.0541e-15	-0.0216834	0.073	0.183	6.68573e-11
Prdx3	3.05802e-15	-0.0537554	0.077	0.189	6.69432e-11
Pdcd6ip	3.06694e-15	-0.0484191	0.143	0.293	6.71383e-11
Furin	3.12084e-15	-0.0260344	0.093	0.214	6.83183e-11
Ganab	3.24144e-15	0.00896512	0.08	0.195	7.09584e-11
Nrd1	3.33577e-15	-0.0500744	0.156	0.31	7.30234e-11
Nadk	3.40984e-15	-0.0203533	0.063	0.166	7.46447e-11
Cxcl16	3.46078e-15	-0.10142	0.066	0.17	7.57598e-11
Cacybp	3.47819e-15	-0.0464195	0.136	0.281	7.6141e-11
Zfp24	3.62032e-15	-0.0482294	0.073	0.182	7.92524e-11
Slfn8	3.88985e-15	-0.00377224	0.084	0.2	8.51527e-11
S100a13	3.89014e-15	-0.076284	0.08	0.192	8.5159e-11
Ncf4	3.95403e-15	0.000752689	0.08	0.194	8.65578e-11
Fkbp15	3.95511e-15	0.00166336	0.166	0.33	8.65813e-11
Itpripl1	3.95799e-15	0.00263261	0.156	0.316	8.66444e-11
Nucks1	3.98873e-15	-0.015901	0.147	0.298	8.73173e-11
Gm8995	3.99822e-15	-0.00982865	0.138	0.282	8.75251e-11
Hdac1	4.10119e-15	-0.0306613	0.085	0.202	8.9779e-11
Lasp1	4.15004e-15	-0.0150224	0.126	0.266	9.08485e-11
Wdr44	4.26834e-15	0.004873	0.117	0.252	9.34382e-11
Tmem100	4.33579e-15	-0.0599662	0.114	0.246	9.49148e-11
Ppp1r18	4.3486e-15	-0.00954128	0.252	0.464	9.51953e-11
Secisbp2l	4.3856e-15	0.0100722	0.114	0.248	9.60051e-11
Atp6v0e	4.59667e-15	-0.0619201	0.308	0.531	1.00626e-10
Hmox1	4.7993e-15	-0.0860843	0.049	0.141	1.05062e-10
Rab21	4.87487e-15	0.027452	0.148	0.3	1.06716e-10
Ppp1r15b	4.90703e-15	-0.0252226	0.061	0.162	1.0742e-10
Rassf4	5.04579e-15	0.0220159	0.106	0.238	1.10457e-10
Mif	5.11299e-15	-0.0877085	0.154	0.301	1.11928e-10
Ap1s2	5.45096e-15	-0.0252495	0.127	0.265	1.19327e-10
Grpel1	5.60564e-15	0.00369824	0.088	0.206	1.22713e-10
Psmc6	5.7422e-15	-0.0161654	0.181	0.355	1.25702e-10
Etf1	5.8249e-15	-0.0369021	0.077	0.187	1.27513e-10
Atp6v1c1	5.87295e-15	0.00440486	0.154	0.311	1.28565e-10
Gmfg	5.90029e-15	-0.0578406	0.16	0.316	1.29163e-10
Arid3a	6.00017e-15	-0.0897759	0.068	0.172	1.3135e-10
Gabpa	6.03266e-15	-0.0870523	0.026	0.102	1.32061e-10
Ttc3	6.07048e-15	0.645305	0.334	0.265	1.32889e-10
Yipf4	6.12821e-15	0.0270392	0.194	0.374	1.34153e-10
Ivns1abp	6.17721e-15	-0.195764	0.496	0.669	1.35225e-10
Cers4	6.22836e-15	0.367884	0.105	0.042	1.36345e-10
Gnao1	6.3299e-15	0.316053	0.105	0.04	1.38568e-10
Pip4k2a	6.87137e-15	-0.0598284	0.249	0.45	1.50421e-10
Pcf11	6.91687e-15	-0.0251356	0.106	0.235	1.51417e-10
Ddx3x	6.99129e-15	-0.0840826	0.2	0.369	1.53046e-10
Elob	7.00529e-15	-0.116953	0.292	0.503	1.53353e-10
Rpl19	7.06471e-15	-0.216454	0.757	0.866	1.54654e-10
Set	7.06922e-15	-0.0990869	0.275	0.479	1.54752e-10
Cox14	7.2073e-15	-0.021019	0.12	0.255	1.57775e-10
Zfp326	7.24659e-15	-0.0116808	0.092	0.212	1.58635e-10
Smim11	7.27281e-15	-0.0823181	0.075	0.183	1.59209e-10
Ddit4	7.41944e-15	-0.150132	0.068	0.168	1.62419e-10
Rap2c	7.43605e-15	-0.0526674	0.064	0.167	1.62783e-10
Rpl4	7.73118e-15	-0.129147	0.431	0.659	1.69243e-10
Bmf	7.7984e-15	-0.0373233	0.058	0.157	1.70715e-10
Dennd5a	7.87717e-15	-0.00430968	0.114	0.246	1.72439e-10
BC017643	7.92435e-15	0.0238099	0.188	0.362	1.73472e-10
Ap3d1	7.94021e-15	-0.0396443	0.107	0.236	1.73819e-10
Traf5	8.07031e-15	-0.0400369	0.063	0.166	1.76667e-10
Myo7a	8.19585e-15	-0.0695388	0.026	0.101	1.79415e-10
Ralbp1	8.20484e-15	-0.0370526	0.172	0.333	1.79612e-10
Wdfy3	8.28877e-15	-0.0202958	0.136	0.281	1.81449e-10
Ccl12	8.35397e-15	-0.101475	0.055	0.149	1.82877e-10
Bcl2a1b	8.59984e-15	-0.0565706	0.212	0.39	1.88259e-10
Spsb1	8.7143e-15	-0.0271076	0.069	0.176	1.90765e-10
Far1	8.77325e-15	-0.000127844	0.156	0.31	1.92055e-10
E2f3	8.8091e-15	-0.068426	0.053	0.148	1.9284e-10
Tmpo	8.81522e-15	0.0212345	0.072	0.18	1.92974e-10
Il11ra1	9.08402e-15	-0.0715213	0.074	0.18	1.98858e-10
Erf	9.16468e-15	-0.0153448	0.117	0.251	2.00624e-10
Prr12	9.20589e-15	-0.0775304	0.044	0.132	2.01526e-10
Hebp1	9.29153e-15	-0.0550519	0.055	0.151	2.03401e-10
Sesn1	9.36995e-15	0.0233661	0.129	0.271	2.05117e-10
Gak	9.48248e-15	-0.00701921	0.066	0.17	2.07581e-10
Chst7	9.60497e-15	-0.00352079	0.138	0.283	2.10262e-10
Tnfaip8	9.92888e-15	-0.0183311	0.186	0.358	2.17353e-10
Bcor	9.99212e-15	-0.0385083	0.052	0.147	2.18738e-10
Gm37082	1.03404e-14	-0.0171328	0.056	0.153	2.26361e-10
Tmem14c	1.08535e-14	0.0117988	0.242	0.446	2.37595e-10
Dirc2	1.09238e-14	-0.0170875	0.096	0.218	2.39134e-10
Ormdl2	1.09275e-14	-0.00662891	0.089	0.206	2.39214e-10
Chtop	1.09932e-14	-0.0124895	0.085	0.199	2.40652e-10
Gatm	1.12039e-14	-0.0569575	0.178	0.339	2.45265e-10
Lat2	1.1273e-14	-0.0489487	0.142	0.286	2.46778e-10
Ptpn18	1.14987e-14	-0.143445	0.412	0.638	2.51717e-10
Hck	1.16805e-14	0.00867997	0.237	0.436	2.55698e-10
Ahsa2	1.19986e-14	-0.0627139	0.065	0.167	2.62661e-10
Nav2	1.20226e-14	0.524517	0.493	0.5	2.63187e-10
Epc1	1.20649e-14	0.0226377	0.087	0.204	2.64113e-10
Ndufc2	1.22191e-14	-0.0292961	0.266	0.476	2.67488e-10
Cnih4	1.25266e-14	-0.0357799	0.165	0.323	2.7422e-10
Timm13	1.26259e-14	-0.00597163	0.165	0.324	2.76395e-10
Denr	1.27108e-14	-0.0390549	0.148	0.296	2.78253e-10
Tmsb4x	1.28243e-14	-0.15007	0.97	0.989	2.80737e-10
Ndufa8	1.29024e-14	-0.0236366	0.152	0.302	2.82447e-10
Esd	1.30428e-14	-0.00944765	0.127	0.265	2.85519e-10
Tsc22d2	1.322e-14	-0.0180802	0.15	0.302	2.89398e-10
Kat6a	1.34317e-14	-0.00551506	0.176	0.341	2.94033e-10
Tpm3	1.39026e-14	-0.153108	0.501	0.694	3.04341e-10
G6pdx	1.40037e-14	-0.0568163	0.03	0.108	3.06556e-10
Serbp1	1.41573e-14	-0.0953156	0.346	0.569	3.09918e-10
Tmem176a	1.41851e-14	-0.0253711	0.342	0.57	3.10526e-10
Magt1	1.41955e-14	-0.048923	0.179	0.342	3.10753e-10
Prkd3	1.43233e-14	-0.011596	0.069	0.174	3.13551e-10
Chordc1	1.45123e-14	-0.0369122	0.148	0.296	3.17688e-10
Nr1d2	1.46094e-14	0.00993504	0.087	0.203	3.19815e-10
Notch1	1.49142e-14	-0.0560866	0.057	0.154	3.26487e-10
Tmc7	1.54481e-14	-0.0700093	0.03	0.108	3.38175e-10
Cab39	1.56934e-14	0.0109102	0.136	0.278	3.43544e-10
Irak4	1.57988e-14	-0.0580357	0.039	0.124	3.45852e-10
Mcee	1.5874e-14	-0.104544	0.046	0.135	3.47498e-10
Tmem185b	1.60662e-14	-0.0195913	0.061	0.16	3.51704e-10
Mrps18c	1.64603e-14	-0.04385	0.074	0.18	3.60331e-10
Ubald2	1.65014e-14	-0.0140925	0.109	0.236	3.61231e-10
Tgs1	1.6612e-14	-0.0442363	0.164	0.318	3.63652e-10
Tsen34	1.6894e-14	-0.0319248	0.101	0.224	3.69827e-10
Hexb	1.71824e-14	0.112131	0.957	0.971	3.7614e-10
Zfp715	1.74963e-14	0.00226947	0.076	0.185	3.83012e-10
Abcc3	1.78631e-14	0.0191745	0.116	0.248	3.91041e-10
Ceacam1	1.82446e-14	-0.0791861	0.048	0.138	3.99393e-10
Tpbgl	1.83034e-14	-0.00890611	0.088	0.204	4.0068e-10
Tmem147	1.84257e-14	0.0311446	0.138	0.282	4.03356e-10
Pilra	1.90424e-14	-0.133256	0.033	0.113	4.16857e-10
Irf5	1.90969e-14	0.0404918	0.26	0.472	4.1805e-10
4933406I18Rik	1.98961e-14	-0.0327893	0.053	0.147	4.35545e-10
Med23	1.99852e-14	-0.081794	0.033	0.113	4.37495e-10
Pex13	2.11028e-14	0.00750684	0.072	0.177	4.61962e-10
Havcr2	2.18625e-14	0.0112558	0.267	0.479	4.78591e-10
Irak1	2.21537e-14	-0.0127577	0.123	0.257	4.84968e-10
Jade2	2.27049e-14	-0.038672	0.102	0.224	4.97032e-10
Sdha	2.31804e-14	0.0211324	0.166	0.326	5.07443e-10
Fam174a	2.34877e-14	0.00194191	0.12	0.253	5.14168e-10
Peli1	2.39118e-14	-0.0157544	0.213	0.393	5.23452e-10
Oat	2.42209e-14	-0.0843224	0.053	0.145	5.30219e-10
Tnpo1	2.42459e-14	0.0343362	0.124	0.262	5.30766e-10
Stab1	2.44704e-14	-0.045141	0.31	0.529	5.35682e-10
Gns	2.48263e-14	-0.0985949	0.426	0.655	5.43472e-10
Arap1	2.50585e-14	-0.0372068	0.057	0.152	5.48556e-10
Cacna1d	2.51579e-14	-0.0453979	0.085	0.196	5.50731e-10
Neurl3	2.53709e-14	-0.0443966	0.06	0.157	5.55395e-10
Zfp740	2.56666e-14	-0.0392532	0.082	0.193	5.61868e-10
Pak1	2.59569e-14	0.00434812	0.114	0.242	5.68224e-10
Camk1d	2.63377e-14	-0.0342869	0.111	0.236	5.76559e-10
Galnt10	2.69145e-14	-0.0520593	0.045	0.132	5.89186e-10
Elf2	2.7025e-14	-0.00276566	0.113	0.242	5.91604e-10
Gng2	2.72305e-14	0.0347605	0.183	0.353	5.96103e-10
Bicra	2.79773e-14	-0.0581627	0.029	0.105	6.1245e-10
Rnf114	2.83324e-14	-0.0519467	0.055	0.148	6.20225e-10
Trim35	2.91129e-14	0.615488	0.315	0.256	6.3731e-10
Ppig	2.95895e-14	-0.0328482	0.183	0.345	6.47743e-10
Cers2	2.98408e-14	0.0688625	0.179	0.348	6.53245e-10
Clec5a	3.01309e-14	-0.0110614	0.152	0.301	6.59596e-10
Fus	3.10066e-14	0.459159	0.549	0.569	6.78765e-10
Usp8	3.20022e-14	-0.013023	0.213	0.393	7.00561e-10
Maea	3.22115e-14	-0.0493302	0.078	0.186	7.05142e-10
Mta2	3.2587e-14	-0.0329531	0.063	0.161	7.13363e-10
Dnajb11	3.28716e-14	0.0200606	0.196	0.372	7.19593e-10
Ndufb11	3.28771e-14	-0.0420247	0.207	0.384	7.19712e-10
Rinl	3.2981e-14	-0.0539956	0.052	0.144	7.21988e-10
Snx3	3.30312e-14	-0.0245308	0.186	0.353	7.23087e-10
Copa	3.31826e-14	0.03766	0.179	0.348	7.26399e-10
Gltp	3.35895e-14	0.0115601	0.135	0.274	7.35308e-10
Trim12a	3.38702e-14	0.0531926	0.143	0.292	7.41452e-10
Psma6	3.38937e-14	-0.078727	0.147	0.292	7.41968e-10
Larp7	3.52993e-14	-0.100009	0.039	0.121	7.72738e-10
Cul1	3.55301e-14	-0.00964302	0.204	0.381	7.77789e-10
Taf10	3.62953e-14	-0.0266245	0.116	0.243	7.94541e-10
Ppia	3.63555e-14	-0.18881	0.726	0.851	7.95858e-10
Dbnl	3.63835e-14	0.0317318	0.159	0.314	7.96471e-10
Gmip	3.63846e-14	-0.0118495	0.185	0.351	7.96496e-10
Mgme1	3.6899e-14	-0.0726003	0.045	0.133	8.07756e-10
Ndufa4	3.70736e-14	-0.0816412	0.319	0.536	8.11578e-10
H2-K1	3.74665e-14	-0.092776	0.337	0.552	8.20179e-10
Arf1	3.76343e-14	-0.0663639	0.39	0.632	8.23852e-10
H2-DMa	3.77745e-14	0.0195134	0.25	0.452	8.26922e-10
Elk4	3.78198e-14	-0.0152092	0.059	0.156	8.27914e-10
Ubxn7	3.7842e-14	-0.0189399	0.041	0.126	8.28399e-10
Gps2	3.79647e-14	0.025037	0.14	0.284	8.31085e-10
Tmem104	3.88066e-14	0.00167169	0.069	0.172	8.49515e-10
Exoc5	3.9081e-14	-0.000915511	0.129	0.265	8.55523e-10
Gm37954	3.92769e-14	-0.0266737	0.205	0.37	8.5981e-10
Capns1	3.93627e-14	-0.0467106	0.193	0.361	8.6169e-10
Pnpla2	3.94522e-14	0.0105223	0.104	0.226	8.63649e-10
Tor1aip2	3.94767e-14	-0.0139212	0.064	0.164	8.64184e-10
Usp19	3.96999e-14	-0.0278252	0.098	0.217	8.69071e-10
Otub1	3.97059e-14	0.0571351	0.109	0.235	8.69202e-10
Gm2a	4.12741e-14	-0.049275	0.262	0.46	9.03532e-10
Wapl	4.16286e-14	-0.0316861	0.182	0.346	9.11291e-10
Srp14	4.23414e-14	-0.047576	0.206	0.379	9.26895e-10
Pdlim5	4.23681e-14	-0.0365605	0.054	0.146	9.2748e-10
Gm37376	4.2434e-14	0.0219935	0.118	0.248	9.28923e-10
Tank	4.49873e-14	-0.0475735	0.032	0.109	9.84818e-10
Numb	4.53485e-14	-0.0397913	0.3	0.513	9.92723e-10
Mfsd1	4.58687e-14	-0.0354833	0.081	0.189	1.00411e-09
Psmc2	4.6434e-14	0.0139019	0.169	0.328	1.01649e-09
Eif4a2	4.7197e-14	-0.0594175	0.339	0.565	1.03319e-09
Ccdc97	4.74885e-14	-0.00455956	0.05	0.139	1.03957e-09
Samd8	4.76108e-14	0.0200079	0.081	0.19	1.04225e-09
Dock1	4.76167e-14	-0.0548075	0.039	0.122	1.04238e-09
Rcbtb2	4.8167e-14	-0.0532002	0.251	0.444	1.05442e-09
Sumo1	4.84128e-14	-0.0485709	0.166	0.322	1.0598e-09
0610009B22Rik	4.88133e-14	-0.0350069	0.063	0.161	1.06857e-09
Jrkl	4.92544e-14	-0.0243832	0.044	0.13	1.07823e-09
Trpc4ap	4.97906e-14	0.00838314	0.196	0.373	1.08997e-09
Atp5l	5.07845e-14	-0.109909	0.324	0.535	1.11172e-09
Cfdp1	5.14246e-14	-0.103499	0.078	0.183	1.12574e-09
Tax1bp3	5.2884e-14	-0.0235727	0.092	0.207	1.15768e-09
Slc29a1	5.3347e-14	0.0203547	0.127	0.261	1.16782e-09
Golga4	5.47253e-14	-0.059935	0.139	0.275	1.19799e-09
Mpeg1	5.52571e-14	-0.121471	0.443	0.656	1.20963e-09
Frrs1	5.6235e-14	-0.020575	0.139	0.279	1.23104e-09
Tmem176b	5.62931e-14	-0.14594	0.484	0.695	1.23231e-09
Tmem87a	5.67219e-14	-0.0464005	0.059	0.155	1.2417e-09
Znhit1	5.78204e-14	-0.0666896	0.073	0.176	1.26575e-09
Cebpd	5.78833e-14	-0.172116	0.272	0.46	1.26712e-09
Cul3	5.82087e-14	-0.0345514	0.123	0.254	1.27425e-09
Myl6	5.93163e-14	-0.163745	0.395	0.627	1.29849e-09
Ndufs5	6.03544e-14	-0.0624698	0.171	0.326	1.32122e-09
Irf2	6.08569e-14	-0.0585974	0.284	0.494	1.33222e-09
Wdr61	6.13545e-14	-0.0634924	0.069	0.169	1.34311e-09
Ndufab1	6.20384e-14	0.00441692	0.169	0.328	1.35808e-09
Rbm22	6.22993e-14	-0.0240244	0.111	0.236	1.36379e-09
Fis1	6.23619e-14	0.0489078	0.187	0.355	1.36517e-09
Herc4	6.40492e-14	-0.0115195	0.085	0.195	1.4021e-09
Smg1	6.46513e-14	0.0183544	0.156	0.306	1.41528e-09
Fbxw11	6.47254e-14	-0.0301108	0.044	0.129	1.4169e-09
Ndufb7	6.53211e-14	-0.0901644	0.177	0.331	1.42994e-09
Arid4a	6.62908e-14	0.00361364	0.189	0.352	1.45117e-09
Rsrc1	6.63996e-14	0.0143328	0.098	0.215	1.45355e-09
Emd	6.7338e-14	-0.02157	0.06	0.156	1.4741e-09
Rpf1	6.97169e-14	-0.0693852	0.047	0.134	1.52617e-09
Bccip	6.98124e-14	-0.0824882	0.043	0.126	1.52826e-09
Neat1	7.06743e-14	-0.270241	0.129	0.248	1.54713e-09
Rif1	7.12257e-14	-0.0655444	0.087	0.197	1.5592e-09
Naip2	7.1421e-14	0.000532483	0.065	0.164	1.56348e-09
Ndufb6	7.14296e-14	-0.0618641	0.069	0.168	1.56366e-09
Sptlc2	7.17835e-14	-0.024433	0.129	0.264	1.57141e-09
Rasa3	7.22967e-14	-0.0165618	0.074	0.177	1.58265e-09
Pafah1b1	7.26086e-14	-0.0762681	0.298	0.508	1.58948e-09
AW549877	7.30686e-14	0.0189545	0.064	0.162	1.59955e-09
Szrd1	7.31216e-14	-0.0515173	0.058	0.152	1.6007e-09
Wdr37	7.42926e-14	-0.0122355	0.077	0.183	1.62634e-09
Tmem168	7.45759e-14	0.00460938	0.124	0.26	1.63254e-09
Arid1a	7.47663e-14	-0.00502116	0.287	0.502	1.63671e-09
Nedd8	7.47995e-14	-0.0975398	0.26	0.46	1.63744e-09
Nf1	7.90682e-14	-0.0149311	0.094	0.209	1.73088e-09
Cd2ap	8.05752e-14	-0.00652024	0.242	0.434	1.76387e-09
Nsmaf	8.06197e-14	-0.023896	0.062	0.157	1.76485e-09
Osbpl8	8.1041e-14	-0.00649558	0.077	0.183	1.77407e-09
Tmem160	8.1073e-14	-0.00858723	0.158	0.308	1.77477e-09
Cmklr1	8.39418e-14	0.0408232	0.152	0.302	1.83757e-09
Sptbn1	8.41476e-14	0.435586	0.169	0.092	1.84207e-09
Arid1b	8.46011e-14	-0.0097693	0.066	0.165	1.852e-09
Casc3	8.51364e-14	-0.00791573	0.097	0.213	1.86372e-09
Lrp6	8.69596e-14	0.0119698	0.097	0.213	1.90363e-09
Tceal9	8.82548e-14	-0.06163	0.043	0.126	1.93199e-09
Srsf10	8.95276e-14	0.0208488	0.194	0.368	1.95985e-09
Eef1a1	9.1528e-14	-0.158633	0.877	0.93	2.00364e-09
Htra2	9.31887e-14	0.0610422	0.104	0.225	2.03999e-09
Acads	9.35571e-14	0.0492379	0.161	0.318	2.04806e-09
Nfic	9.4394e-14	-0.00337846	0.197	0.365	2.06638e-09
Khsrp	9.60725e-14	-0.0562087	0.057	0.149	2.10312e-09
Ddb1	9.78704e-14	-0.0107965	0.085	0.193	2.14248e-09
Eif4g3	9.88112e-14	0.0199206	0.157	0.305	2.16308e-09
Lipa	1.02063e-13	0.0377438	0.166	0.323	2.23425e-09
Syap1	1.02089e-13	-0.0634979	0.039	0.119	2.23482e-09
Smarca5	1.02998e-13	-0.0885184	0.159	0.305	2.25472e-09
Sp1	1.0518e-13	-0.0439807	0.076	0.181	2.3025e-09
Caprin1	1.05333e-13	-0.0347322	0.19	0.354	2.30585e-09
Mef2a	1.05372e-13	-0.176931	0.547	0.689	2.30669e-09
Pin4	1.0727e-13	-0.0716734	0.054	0.144	2.34824e-09
Wdr70	1.09624e-13	-0.0224256	0.05	0.137	2.39978e-09
Stard3nl	1.10006e-13	0.025842	0.174	0.332	2.40815e-09
Mknk2	1.10045e-13	-0.018227	0.076	0.18	2.409e-09
Nfia	1.11225e-13	-0.0226848	0.217	0.39	2.43482e-09
Ggta1	1.13109e-13	0.00182842	0.075	0.179	2.47607e-09
Usp12	1.14169e-13	-0.0321864	0.072	0.173	2.49927e-09
Ndufv2	1.20039e-13	-0.0378311	0.123	0.253	2.62777e-09
Ndufs4	1.22672e-13	0.00484984	0.115	0.241	2.68541e-09
Peli2	1.23243e-13	-0.0225255	0.072	0.174	2.69792e-09
Arl8a	1.25378e-13	0.0383578	0.142	0.284	2.74466e-09
Epb41l4aos	1.27124e-13	-0.0824277	0.03	0.104	2.78287e-09
Vdac1	1.28405e-13	0.0502891	0.166	0.323	2.81092e-09
Dapp1	1.2898e-13	0.00391251	0.195	0.367	2.8235e-09
Nagpa	1.29017e-13	-0.00219477	0.151	0.299	2.82432e-09
Baiap2	1.29122e-13	0.383278	0.124	0.057	2.82661e-09
Sash3	1.29826e-13	0.0151922	0.095	0.212	2.84202e-09
Cep152	1.30919e-13	-0.0480965	0.041	0.123	2.86596e-09
Rela	1.31595e-13	-0.00109171	0.098	0.216	2.88075e-09
Gm45221	1.329e-13	-0.0502248	0.075	0.179	2.90932e-09
Asxl1	1.35374e-13	-0.00062547	0.067	0.165	2.96347e-09
Kpna3	1.35901e-13	-0.00289238	0.112	0.238	2.975e-09
Ttc19	1.36139e-13	0.59712	0.184	0.113	2.98022e-09
Tspan33	1.37066e-13	-0.066077	0.093	0.204	3.00051e-09
Ythdf2	1.43166e-13	-0.0369651	0.184	0.347	3.13404e-09
Ccng2	1.45808e-13	0.00813998	0.155	0.304	3.19187e-09
Tgoln1	1.46827e-13	0.0818683	0.172	0.332	3.2142e-09
Tmem50b	1.48288e-13	-0.0216721	0.057	0.15	3.24616e-09
Rhog	1.49095e-13	0.0403163	0.249	0.45	3.26384e-09
Eif4ebp1	1.50946e-13	-0.0336475	0.056	0.146	3.30436e-09
Rab1b	1.53829e-13	-0.02991	0.07	0.17	3.36747e-09
Baz1b	1.54077e-13	0.0177142	0.166	0.318	3.3729e-09
Mfng	1.55355e-13	0.0176576	0.157	0.307	3.40088e-09
Wdr82	1.572e-13	-0.0673641	0.048	0.134	3.44126e-09
Syf2	1.57916e-13	-0.013997	0.201	0.372	3.45693e-09
N4bp2l1	1.61378e-13	-0.00323327	0.112	0.239	3.53272e-09
Prex1	1.65259e-13	0.0158287	0.245	0.444	3.6177e-09
Trim47	1.75428e-13	-0.0446317	0.053	0.143	3.84029e-09
Zmat2	1.76074e-13	-0.0319794	0.117	0.242	3.85445e-09
Lrrk1	1.7962e-13	0.0350255	0.135	0.276	3.93205e-09
Svbp	1.7982e-13	-0.00398932	0.103	0.221	3.93644e-09
Bcl7b	1.8304e-13	-0.0177077	0.077	0.18	4.00694e-09
Socs6	1.84331e-13	-0.0283514	0.065	0.162	4.03518e-09
Atf1	1.84454e-13	-0.0314946	0.099	0.216	4.03789e-09
Atp6v0a1	1.87798e-13	0.0396622	0.167	0.321	4.11108e-09
C1galt1c1	1.94833e-13	0.00682075	0.065	0.162	4.26509e-09
Hif1a	1.95863e-13	-0.0329196	0.143	0.282	4.28763e-09
Phf20l1	1.95866e-13	-0.01207	0.109	0.228	4.28771e-09
Nupl1.1	2.00357e-13	-0.0682047	0.044	0.126	4.38601e-09
Smagp	2.01229e-13	-0.0257034	0.058	0.151	4.40511e-09
B4galt4	2.02193e-13	0.0200896	0.136	0.273	4.42621e-09
Zfp467	2.11905e-13	0.038648	0.123	0.254	4.63881e-09
Ctnna1	2.12197e-13	-0.0568123	0.074	0.174	4.64521e-09
Ndufa13	2.14904e-13	-0.0490841	0.311	0.528	4.70446e-09
Ipo7	2.18198e-13	-0.0381826	0.071	0.17	4.77658e-09
1110059G10Rik	2.20973e-13	-0.0549376	0.077	0.179	4.83732e-09
Sbds	2.24245e-13	0.0320564	0.13	0.263	4.90896e-09
Dennd6a	2.25611e-13	-0.0106425	0.094	0.207	4.93884e-09
Sh3bp2	2.27693e-13	-0.00834635	0.042	0.124	4.98443e-09
0610037L13Rik	2.34643e-13	-0.0362221	0.087	0.196	5.13658e-09
Ncbp3	2.35449e-13	-0.0171174	0.12	0.246	5.15421e-09
Irf2bp1	2.37023e-13	-0.0312768	0.069	0.166	5.18868e-09
Snrpd2	2.39882e-13	-0.000713585	0.126	0.256	5.25126e-09
Zcchc8	2.42558e-13	-0.0585637	0.064	0.16	5.30983e-09
Fbrsl1	2.43195e-13	-0.0120271	0.121	0.248	5.32379e-09
Tbc1d14	2.46308e-13	0.036743	0.108	0.23	5.39194e-09
Sgce	2.51479e-13	0.00102953	0.192	0.362	5.50513e-09
Hnrnpa2b1	2.5553e-13	-0.143268	0.473	0.676	5.59382e-09
Cct8	2.56248e-13	-0.0270512	0.199	0.37	5.60953e-09
Fam50a	2.56588e-13	-0.0592132	0.096	0.208	5.61696e-09
Bbip1	2.57571e-13	-0.0392741	0.07	0.168	5.63848e-09
Anp32e	2.5758e-13	-0.00785177	0.081	0.187	5.63869e-09
Eif4b	2.63568e-13	-0.0256227	0.129	0.259	5.76977e-09
Eef1d	2.68723e-13	-0.023919	0.296	0.505	5.88261e-09
Nnt	2.70237e-13	0.0125441	0.08	0.184	5.91576e-09
Cdc37	2.72101e-13	-0.0211586	0.186	0.348	5.95656e-09
Mpv17	2.72572e-13	-0.0517883	0.067	0.163	5.96687e-09
Llph	2.81738e-13	-0.000844481	0.111	0.232	6.16752e-09
Leprotl1	2.81921e-13	-0.00986658	0.124	0.254	6.17154e-09
Gsdmd	2.86857e-13	0.00267189	0.122	0.251	6.2796e-09
Ifnar1	2.87427e-13	0.0424955	0.11	0.232	6.29207e-09
Ddx5	2.92291e-13	-0.188547	0.733	0.784	6.39854e-09
Mlxipl	2.96941e-13	0.0500294	0.151	0.298	6.50034e-09
Atp8a1	2.97191e-13	0.0550715	0.209	0.386	6.50582e-09
Gpr160	3.02139e-13	-0.0129367	0.051	0.137	6.61412e-09
1110008F13Rik	3.02435e-13	-0.0201428	0.189	0.353	6.62061e-09
Creb3	3.04028e-13	0.0235865	0.077	0.181	6.65547e-09
Rffl	3.04751e-13	-0.0132325	0.072	0.172	6.67131e-09
Sbno2	3.09571e-13	-0.00543337	0.13	0.261	6.77681e-09
Magoh	3.10403e-13	-0.0222491	0.075	0.177	6.79502e-09
Stx4a	3.27169e-13	-0.00105985	0.123	0.251	7.16206e-09
Mapk3	3.29589e-13	0.0211319	0.208	0.381	7.21504e-09
Pias2	3.31577e-13	-0.0199902	0.045	0.127	7.25856e-09
Spag7	3.32491e-13	-0.0323174	0.126	0.254	7.27855e-09
Lsm14a	3.32572e-13	-0.0203505	0.111	0.233	7.28033e-09
Txndc5	3.37269e-13	-0.00672385	0.044	0.126	7.38315e-09
Sh3gl1	3.41228e-13	-0.00226156	0.068	0.165	7.46983e-09
Fam168b	3.43381e-13	0.0139962	0.097	0.212	7.51694e-09
Rps3	3.50609e-13	-0.1679	0.731	0.858	7.67517e-09
Gm43462	3.53572e-13	0.0382476	0.109	0.229	7.74004e-09
Kmt2c	3.58633e-13	0.0441789	0.178	0.337	7.85084e-09
Ran	3.58812e-13	0.002487	0.216	0.394	7.85475e-09
Otulin	3.59851e-13	-0.0549706	0.115	0.236	7.8775e-09
Gnai3	3.66797e-13	-0.0165588	0.085	0.191	8.02955e-09
C3ar1	3.75676e-13	-0.0172619	0.192	0.352	8.22393e-09
Naip5	3.78559e-13	-0.0507728	0.031	0.103	8.28704e-09
Hyou1	3.94422e-13	-0.0554097	0.038	0.115	8.63429e-09
Taldo1	3.94565e-13	-0.0167347	0.258	0.456	8.63743e-09
Setdb1	3.94614e-13	-0.0282637	0.086	0.192	8.63849e-09
Nsrp1	3.95873e-13	-0.0240853	0.094	0.206	8.66606e-09
Fkbp4	3.96394e-13	-0.0248253	0.154	0.299	8.67745e-09
Tbcb	4.06327e-13	0.018841	0.148	0.289	8.89491e-09
Glyr1	4.07187e-13	-0.00885476	0.083	0.189	8.91373e-09
Erap1	4.15841e-13	-0.020717	0.05	0.135	9.10317e-09
Ube2k	4.27588e-13	0.0505588	0.154	0.3	9.36033e-09
Gm37760	4.34396e-13	-0.0168725	0.075	0.176	9.50936e-09
Mrpl35	4.36527e-13	-0.0399195	0.04	0.119	9.556e-09
Nudcd3	4.37868e-13	0.108494	0.184	0.35	9.58538e-09
Aldh2	4.41467e-13	-0.0520089	0.081	0.184	9.66415e-09
Commd6	4.50468e-13	-0.0574949	0.105	0.222	9.8612e-09
Zyg11b	4.59148e-13	0.0103049	0.092	0.202	1.00512e-08
Psmd8	4.72124e-13	-0.0257059	0.175	0.326	1.03353e-08
Pa2g4	4.77799e-13	0.0035699	0.098	0.211	1.04595e-08
Rnf2	4.80609e-13	-0.0130165	0.077	0.179	1.0521e-08
Rnf181	4.82157e-13	-0.0342943	0.053	0.139	1.05549e-08
Prkacb	4.96589e-13	-0.00415994	0.093	0.204	1.08708e-08
Ube2g1	5.02625e-13	0.00966187	0.092	0.202	1.1003e-08
N4bp1	5.34289e-13	-0.0215747	0.135	0.267	1.16961e-08
Igbp1	5.34564e-13	-0.0145036	0.109	0.227	1.17021e-08
Nup98	5.36312e-13	-0.0145675	0.107	0.225	1.17404e-08
Samd1	5.47161e-13	-0.0624554	0.059	0.149	1.19779e-08
Tfpi	5.55325e-13	-0.0613687	0.051	0.137	1.21566e-08
Ndufb5	5.56712e-13	0.0117747	0.186	0.345	1.2187e-08
Pik3r1	5.57608e-13	-0.117812	0.347	0.545	1.22066e-08
Exosc2	5.64492e-13	-0.131117	0.051	0.134	1.23573e-08
Eng	5.65885e-13	0.00860958	0.139	0.275	1.23878e-08
Slc46a1	5.68146e-13	0.0650002	0.086	0.193	1.24373e-08
Abhd4	5.72525e-13	-0.0724405	0.031	0.103	1.25332e-08
Mlxip	5.7574e-13	-0.0187229	0.055	0.143	1.26035e-08
Pdcd10	5.81732e-13	-0.0237923	0.183	0.34	1.27347e-08
Abcb1b	5.92119e-13	-0.061096	0.033	0.105	1.29621e-08
Shoc2	5.93691e-13	-0.091838	0.048	0.131	1.29965e-08
Ndfip1	5.98632e-13	0.0359547	0.069	0.166	1.31047e-08
Ypel5	6.1531e-13	-0.0670402	0.084	0.187	1.34698e-08
Tk2	6.31238e-13	0.0183819	0.065	0.159	1.38184e-08
Utp11	6.325e-13	0.0136961	0.143	0.283	1.38461e-08
Tmbim4	6.35388e-13	0.0408109	0.2	0.37	1.39093e-08
Tep1	6.37061e-13	0.0172225	0.071	0.169	1.39459e-08
Taok1	6.38968e-13	0.041623	0.194	0.359	1.39877e-08
Fcf1	6.43592e-13	-0.0582414	0.075	0.173	1.40889e-08
Dennd1c	6.45605e-13	-0.00718029	0.088	0.197	1.41329e-08
Rbm33	6.49987e-13	-0.0160259	0.107	0.224	1.42289e-08
Rpl10a	6.50418e-13	-0.171166	0.591	0.782	1.42383e-08
Dnm1l	6.50724e-13	-0.029733	0.066	0.16	1.4245e-08
Cnot3	6.53357e-13	-0.00243829	0.145	0.282	1.43026e-08
Tpr	6.67e-13	-0.0512822	0.223	0.393	1.46013e-08
Tmem141	6.68341e-13	0.060238	0.09	0.199	1.46307e-08
Kpna1	6.77588e-13	-0.00843836	0.083	0.187	1.48331e-08
Psmd2	6.81764e-13	0.0156857	0.111	0.232	1.49245e-08
Tmem135	6.86296e-13	0.0356946	0.154	0.3	1.50237e-08
Nup214	6.94939e-13	-0.00223776	0.07	0.168	1.52129e-08
Ndufs6	7.03167e-13	-0.068243	0.124	0.248	1.5393e-08
Nfatc3	7.03946e-13	-0.0437284	0.071	0.169	1.54101e-08
Zmym2	7.27267e-13	-0.0417687	0.069	0.163	1.59206e-08
Tspyl1	7.34021e-13	0.0410017	0.099	0.213	1.60684e-08
Mgat1	7.51851e-13	0.0852352	0.193	0.362	1.64588e-08
Nfe2l1	7.61823e-13	-0.0322273	0.105	0.219	1.66771e-08
1700017B05Rik	7.62455e-13	0.00320518	0.285	0.49	1.66909e-08
Trrap	7.64465e-13	0.00166697	0.075	0.174	1.67349e-08
Ctnnb1	7.69639e-13	0.000888196	0.23	0.414	1.68482e-08
Rxrb	7.72879e-13	-0.0276349	0.093	0.201	1.69191e-08
Atp8a2	7.76758e-13	0.0526807	0.169	0.322	1.7004e-08
Mrpl24	7.93546e-13	-0.0154143	0.137	0.269	1.73715e-08
Impact	8.03132e-13	-0.00211284	0.102	0.216	1.75814e-08
Prpf18	8.11289e-13	-0.0109453	0.053	0.139	1.77599e-08
Man1c1	8.11673e-13	0.0190677	0.146	0.284	1.77683e-08
Slc31a1	8.17721e-13	-0.0826276	0.057	0.145	1.79007e-08
Cbl	8.29089e-13	-0.021976	0.264	0.456	1.81496e-08
Rala	8.53215e-13	0.0263552	0.118	0.242	1.86777e-08
Ahsa1	8.56522e-13	0.0349753	0.142	0.281	1.87501e-08
Snrpb	8.58265e-13	-0.0277754	0.255	0.449	1.87883e-08
Ctage5	8.61405e-13	0.0464082	0.226	0.406	1.8857e-08
U2af1	8.69106e-13	0.0104792	0.136	0.27	1.90256e-08
Mfsd14b	8.76306e-13	0.0194773	0.062	0.153	1.91832e-08
Stat1	8.76645e-13	-0.0319371	0.055	0.141	1.91906e-08
1810022K09Rik	8.80432e-13	-0.0770901	0.057	0.144	1.92735e-08
Nfe2l2	8.84748e-13	-0.0262616	0.296	0.506	1.9368e-08
Swap70	8.92863e-13	0.0217517	0.105	0.22	1.95457e-08
Pdia3	9.0375e-13	-0.132179	0.474	0.677	1.9784e-08
Gbp7	9.11626e-13	0.030177	0.115	0.236	1.99564e-08
Pdrg1	9.20833e-13	-0.0471324	0.068	0.161	2.0158e-08
Elmsan1	9.6325e-13	-0.0473069	0.041	0.119	2.10865e-08
Arl8b	9.81082e-13	0.0402166	0.183	0.344	2.14769e-08
Hexim1	9.86075e-13	-0.0481966	0.039	0.116	2.15862e-08
Yme1l1	1.00151e-12	0.013891	0.166	0.314	2.1924e-08
Gm37465	1.0194e-12	0.00816527	0.056	0.143	2.23157e-08
Mib1	1.03379e-12	-0.0352509	0.08	0.18	2.26308e-08
Mrps33	1.0569e-12	-0.00675391	0.166	0.313	2.31366e-08
Usp50	1.0652e-12	-0.0726382	0.033	0.106	2.33182e-08
Vps18	1.07715e-12	-0.00496448	0.082	0.185	2.35798e-08
Grap	1.07734e-12	-0.0186818	0.129	0.256	2.35841e-08
Vps35	1.09343e-12	-0.0497276	0.205	0.373	2.39364e-08
Brox	1.10665e-12	-0.0276142	0.09	0.197	2.42256e-08
Ppp1r9a	1.11365e-12	-0.0259742	0.238	0.417	2.43789e-08
Nlrp3	1.12026e-12	-0.0147645	0.077	0.177	2.45236e-08
Rnf38	1.12029e-12	-0.0121796	0.05	0.133	2.45242e-08
Tmem123	1.13922e-12	-0.00615999	0.049	0.132	2.49388e-08
Ifi30	1.1556e-12	-0.0665437	0.217	0.379	2.52973e-08
Sqstm1	1.17046e-12	-0.0174806	0.11	0.227	2.56225e-08
Golga7	1.17485e-12	0.0204764	0.097	0.208	2.57186e-08
Brk1	1.17706e-12	-0.0666537	0.374	0.602	2.57669e-08
Ttc28	1.21883e-12	0.00189376	0.167	0.313	2.66814e-08
Csf2rb	1.23386e-12	-0.0119539	0.077	0.177	2.70104e-08
Cfap74	1.2827e-12	-0.0326106	0.061	0.15	2.80795e-08
Ccdc88b	1.29339e-12	0.00971764	0.081	0.181	2.83137e-08
Pes1	1.29957e-12	-0.0548653	0.048	0.13	2.84489e-08
Dctn4	1.32067e-12	0.00615425	0.198	0.363	2.89107e-08
Lman1	1.32796e-12	0.0555362	0.173	0.328	2.90704e-08
Nus1	1.32915e-12	-0.00723239	0.056	0.142	2.90965e-08
Setd3	1.33516e-12	-0.00838408	0.133	0.263	2.92279e-08
Mrpl14	1.34591e-12	-0.0570899	0.064	0.155	2.94633e-08
Add1	1.39911e-12	0.024049	0.11	0.228	3.0628e-08
Pdcd5	1.40392e-12	-0.0636253	0.153	0.288	3.07332e-08
2810004N23Rik	1.41074e-12	-0.0428029	0.075	0.171	3.08825e-08
Usp25	1.43917e-12	-0.0140149	0.081	0.181	3.15049e-08
Atp5h	1.45012e-12	-0.0624595	0.316	0.526	3.17447e-08
Sec31a	1.46539e-12	0.0041884	0.111	0.228	3.2079e-08
Slc9a9	1.4717e-12	0.0343467	0.13	0.259	3.22169e-08
Erlin2	1.47202e-12	-0.0293126	0.07	0.166	3.2224e-08
Thra	1.4874e-12	0.500547	0.172	0.101	3.25607e-08
Eml4	1.49665e-12	0.0338205	0.156	0.298	3.27632e-08
Tagln2	1.53232e-12	-0.0490893	0.063	0.152	3.35441e-08
Rasa1	1.58563e-12	0.0188742	0.135	0.267	3.4711e-08
Med13	1.59978e-12	0.017331	0.115	0.235	3.50207e-08
Atp6v0d1	1.61052e-12	0.0580081	0.138	0.271	3.5256e-08
Rabggtb	1.65237e-12	-0.0463759	0.041	0.118	3.6172e-08
Il13ra1	1.68587e-12	0.0648733	0.134	0.265	3.69055e-08
Rexo2	1.70291e-12	0.00988313	0.104	0.217	3.72783e-08
Lrp10	1.71359e-12	0.0277228	0.158	0.303	3.75122e-08
Trim28	1.72e-12	0.0288298	0.105	0.221	3.76524e-08
Ebp	1.72278e-12	0.0374377	0.171	0.323	3.77134e-08
Ddx23	1.7274e-12	-0.0663554	0.044	0.122	3.78145e-08
Ubr4	1.75885e-12	-0.0509258	0.069	0.162	3.85031e-08
Mt3	1.78463e-12	-0.176949	0.06	0.145	3.90672e-08
Atp13a3	1.80263e-12	0.0553118	0.133	0.264	3.94613e-08
Ptbp2	1.833e-12	-0.0214858	0.072	0.167	4.01262e-08
Ankfy1	1.8359e-12	-0.000269917	0.11	0.227	4.01896e-08
Chn2	1.83659e-12	0.000368763	0.105	0.22	4.02047e-08
Otud1	1.84419e-12	-0.191376	0.068	0.157	4.03712e-08
Cse1l	1.8552e-12	-0.0652686	0.046	0.126	4.06121e-08
Jup	1.86081e-12	-0.0392685	0.06	0.149	4.0735e-08
Polr2l	1.88424e-12	-0.128556	0.035	0.107	4.1248e-08
Clec2d	1.88441e-12	-0.0785381	0.032	0.102	4.12516e-08
Slmap	1.92462e-12	0.0108986	0.158	0.3	4.21319e-08
Ankrd13a	1.94073e-12	0.027977	0.09	0.196	4.24846e-08
Ddx47	1.94905e-12	-0.0295054	0.063	0.153	4.26666e-08
Rps6ka3	1.98813e-12	-0.0326675	0.05	0.131	4.35221e-08
Dars	2.01009e-12	-0.0481814	0.081	0.18	4.40028e-08
Osbp	2.06012e-12	-0.0383151	0.061	0.149	4.5098e-08
Sugt1	2.08105e-12	-0.00947431	0.13	0.256	4.55563e-08
Hexa	2.08121e-12	0.318717	0.72	0.755	4.55597e-08
Rmnd5a	2.12961e-12	-0.02961	0.045	0.123	4.66193e-08
Eea1	2.14965e-12	-0.0435221	0.057	0.141	4.7058e-08
Trip11	2.16129e-12	-0.0130097	0.165	0.306	4.73127e-08
Dynll2	2.17624e-12	-0.0105746	0.115	0.232	4.76402e-08
Bag1	2.26808e-12	0.00696164	0.178	0.329	4.96506e-08
Pex2	2.30333e-12	0.0336386	0.126	0.253	5.04222e-08
Nufip2	2.32648e-12	0.0474626	0.192	0.352	5.0929e-08
Ppp2r5a	2.33569e-12	-0.0381216	0.084	0.185	5.11306e-08
Anxa5	2.35284e-12	-0.06841	0.042	0.118	5.15061e-08
Ino80d	2.39552e-12	0.0808605	0.142	0.278	5.24404e-08
Mien1	2.45008e-12	-0.0497811	0.08	0.177	5.36347e-08
Tial1	2.45841e-12	0.0504747	0.186	0.346	5.38171e-08
Lpp	2.46914e-12	-0.0654109	0.045	0.122	5.40519e-08
Slc26a2	2.4887e-12	-0.00682666	0.075	0.171	5.44801e-08
Mvb12b	2.49844e-12	0.0553685	0.11	0.227	5.46933e-08
Slc37a2	2.50482e-12	0.0484263	0.136	0.269	5.4833e-08
Adcy7	2.50952e-12	0.0697316	0.142	0.278	5.49358e-08
H2-M3	2.51846e-12	0.0114443	0.068	0.16	5.51315e-08
Rgs2	2.54533e-12	-0.239353	0.476	0.649	5.57199e-08
Pcm1	2.56285e-12	-0.00135657	0.153	0.288	5.61033e-08
Appbp2	2.57053e-12	0.00390486	0.089	0.194	5.62715e-08
Gxylt1	2.66305e-12	0.00283672	0.087	0.191	5.82968e-08
Snrpd3	2.75806e-12	-0.0370528	0.125	0.247	6.03768e-08
Pgam1	2.78941e-12	0.0478504	0.177	0.328	6.10631e-08
Pik3r6	2.80722e-12	-0.0174425	0.04	0.116	6.14529e-08
Eif3b	2.82358e-12	0.0197549	0.099	0.21	6.1811e-08
Sfr1	2.84785e-12	-0.032262	0.184	0.335	6.23423e-08
Dynlrb1	2.8599e-12	-0.0441485	0.179	0.325	6.26062e-08
Dhx8	2.93074e-12	-0.0579356	0.051	0.133	6.41569e-08
Nudt3	2.98766e-12	-0.0384115	0.098	0.205	6.54029e-08
Ino80b	2.99787e-12	-0.00679205	0.075	0.171	6.56264e-08
Cep350	3.04841e-12	-0.0122785	0.117	0.235	6.67328e-08
Paics	3.06339e-12	-0.00165834	0.069	0.162	6.70607e-08
Cracr2b	3.09894e-12	-0.0621058	0.052	0.135	6.78389e-08
Snx18	3.11762e-12	-0.0394093	0.292	0.496	6.82479e-08
Chd2	3.18106e-12	0.00513745	0.123	0.244	6.96367e-08
Hvcn1	3.18865e-12	0.0432638	0.141	0.275	6.98027e-08
Clcf1	3.24406e-12	-0.033849	0.034	0.105	7.10157e-08
Dpy30	3.26334e-12	-0.0411707	0.064	0.153	7.14377e-08
Ascc3	3.36292e-12	0.0097091	0.081	0.181	7.36176e-08
Tmem68	3.39206e-12	0.0168116	0.087	0.191	7.42555e-08
Crybb1	3.4376e-12	-0.108246	0.43	0.635	7.52526e-08
Trim56	3.51386e-12	-0.00282448	0.08	0.178	7.6922e-08
Zfand6	3.51807e-12	-0.00996497	0.229	0.408	7.7014e-08
Cd34	3.52613e-12	0.00798927	0.247	0.428	7.71904e-08
Rpain	3.53066e-12	-0.0205255	0.049	0.129	7.72897e-08
Gpr137b	3.5332e-12	-0.00285916	0.06	0.147	7.73452e-08
Zc3h15	3.57482e-12	-0.029312	0.15	0.283	7.82563e-08
Armc5	3.64287e-12	-0.000673833	0.057	0.143	7.97461e-08
Ireb2	3.65683e-12	0.0459973	0.099	0.209	8.00516e-08
Arl1	3.6849e-12	0.0361257	0.217	0.389	8.0666e-08
Ltbr	3.72066e-12	0.0143569	0.083	0.185	8.14489e-08
Fam96a	3.72727e-12	-0.0367963	0.101	0.21	8.15938e-08
Vps39	3.7722e-12	-0.0690802	0.039	0.112	8.25773e-08
Zdhhc9	3.77779e-12	0.0344089	0.047	0.127	8.26995e-08
Pnrc2	3.80675e-12	0.0467939	0.115	0.234	8.33336e-08
Mtmr3	3.83699e-12	-0.0143479	0.068	0.159	8.39956e-08
Rock1	4.00078e-12	-0.0131193	0.174	0.319	8.7581e-08
Gadd45g	4.00432e-12	-0.237261	0.062	0.145	8.76587e-08
Pkib	4.08052e-12	-0.000175423	0.067	0.157	8.93266e-08
Sap18	4.11343e-12	0.000184423	0.109	0.222	9.00471e-08
Numa1	4.12828e-12	0.025558	0.215	0.385	9.03722e-08
Fez2	4.13184e-12	0.00967816	0.258	0.451	9.04502e-08
Rhobtb1	4.19986e-12	0.00660104	0.094	0.202	9.1939e-08
Itga9	4.24269e-12	-0.000392157	0.08	0.178	9.28766e-08
Ngdn	4.26534e-12	-0.0541063	0.062	0.149	9.33726e-08
Zcchc11	4.32825e-12	0.0324169	0.183	0.336	9.47498e-08
Ube2a	4.37309e-12	-0.0151608	0.092	0.197	9.57313e-08
Zfas1	4.38729e-12	-0.0689242	0.074	0.167	9.60422e-08
Flii	4.39503e-12	-0.0188202	0.087	0.189	9.62116e-08
Snrnp200	4.42881e-12	-0.0464053	0.056	0.139	9.6951e-08
Kdm6a	4.54447e-12	-0.0355119	0.053	0.135	9.94829e-08
Scarb2	4.54706e-12	0.00451558	0.267	0.464	9.95398e-08
Rbx1	4.61923e-12	-0.0396729	0.279	0.475	1.0112e-07
Ctns	4.62801e-12	0.0153895	0.053	0.136	1.01312e-07
Gfer	4.65327e-12	-0.0237948	0.079	0.177	1.01865e-07
Uqcrc2	4.67625e-12	0.00910102	0.154	0.294	1.02368e-07
Srrm2	4.71162e-12	0.298336	0.657	0.676	1.03142e-07
Vps72	4.84119e-12	-0.000722511	0.082	0.181	1.05979e-07
Mgea5	4.86034e-12	0.0038492	0.095	0.2	1.06398e-07
Pitpnc1	4.8973e-12	0.0390993	0.17	0.313	1.07207e-07
Gclc	4.90947e-12	0.0129242	0.088	0.191	1.07473e-07
Npepl1	4.94736e-12	-0.0253137	0.077	0.173	1.08303e-07
Anxa7	5.01214e-12	0.0343499	0.093	0.2	1.09721e-07
Ppp2r5c	5.01576e-12	0.00974372	0.135	0.261	1.098e-07
Atmin	5.01742e-12	-0.0574584	0.049	0.128	1.09836e-07
Gm37474	5.09366e-12	0.0332726	0.166	0.311	1.11505e-07
Bnip3	5.16586e-12	-0.0719095	0.036	0.107	1.13086e-07
A630033H20Rik	5.17538e-12	-0.0304631	0.054	0.137	1.13294e-07
Btf3	5.27172e-12	-0.0633345	0.392	0.615	1.15403e-07
Uba7	5.31463e-12	-0.0438772	0.045	0.122	1.16343e-07
Polr2a	5.33008e-12	-0.0266068	0.094	0.2	1.16681e-07
Nudt9	5.4598e-12	0.0161957	0.09	0.195	1.1952e-07
Klhl7	5.68253e-12	0.0223589	0.09	0.193	1.24396e-07
Mydgf	5.72014e-12	0.0446426	0.182	0.337	1.2522e-07
Mrps24	5.73686e-12	0.05804	0.112	0.229	1.25586e-07
Fnip2	5.7463e-12	-0.0464826	0.043	0.118	1.25792e-07
Larp4	5.82097e-12	0.0106892	0.111	0.226	1.27427e-07
2410015M20Rik	5.93818e-12	0.0372507	0.164	0.305	1.29993e-07
Smad1	5.93923e-12	-0.023788	0.106	0.218	1.30016e-07
Mmadhc	5.95132e-12	-0.016024	0.044	0.12	1.3028e-07
Setd5	6.187e-12	0.0259984	0.203	0.366	1.3544e-07
Hspa14	6.20557e-12	0.000268189	0.069	0.16	1.35846e-07
Hspa9	6.26525e-12	0.0363807	0.099	0.208	1.37153e-07
Aagab	6.31088e-12	0.00103171	0.084	0.184	1.38151e-07
Smarce1	6.35885e-12	-0.0218908	0.099	0.206	1.39202e-07
Wdr1	6.42769e-12	0.0200947	0.168	0.313	1.40708e-07
Chmp2b	6.43296e-12	-0.013594	0.067	0.157	1.40824e-07
Nr2c2	6.45018e-12	-0.00679455	0.098	0.204	1.41201e-07
Tob2	6.47573e-12	0.0237969	0.089	0.192	1.4176e-07
Msl3	6.60058e-12	-0.0793544	0.045	0.122	1.44493e-07
Socs4	6.85211e-12	0.0540443	0.048	0.127	1.5e-07
Dock11	6.89876e-12	-0.0141738	0.07	0.162	1.51021e-07
Vps37b	6.90996e-12	0.0220271	0.114	0.232	1.51266e-07
Hdlbp	6.91931e-12	0.0254325	0.19	0.345	1.51471e-07
Golt1b	6.97352e-12	0.0408937	0.067	0.157	1.52657e-07
Bank1	7.0121e-12	0.00339524	0.077	0.173	1.53502e-07
Rtf1	7.07239e-12	0.0179407	0.158	0.294	1.54822e-07
Mlec	7.10932e-12	0.0302277	0.244	0.427	1.5563e-07
Suclg2	7.23891e-12	-0.064452	0.086	0.185	1.58467e-07
Lysmd3	7.26723e-12	-0.0451863	0.04	0.114	1.59087e-07
Wdr81	7.52856e-12	-0.0266328	0.069	0.16	1.64808e-07
Wac	7.5751e-12	-0.00738613	0.195	0.352	1.65827e-07
Csnk2b	7.68987e-12	0.039688	0.126	0.248	1.68339e-07
Xpot	7.70387e-12	-0.00668212	0.063	0.151	1.68645e-07
Eri1	7.79071e-12	0.0143852	0.048	0.126	1.70546e-07
Prelid1	7.79635e-12	0.00134312	0.116	0.232	1.7067e-07
P3h2	7.89102e-12	0.0196367	0.102	0.212	1.72742e-07
Syvn1	8.06142e-12	0.0270205	0.051	0.132	1.76473e-07
Cep192	8.20452e-12	0.0221393	0.099	0.207	1.79605e-07
Thoc2	8.26565e-12	0.0454184	0.184	0.336	1.80943e-07
Eed	8.39073e-12	-0.00621041	0.087	0.188	1.83682e-07
Pafah1b2	8.43081e-12	0.0315621	0.079	0.176	1.84559e-07
Kbtbd2	8.53756e-12	0.0308449	0.105	0.216	1.86896e-07
Ncf2	8.7824e-12	0.00912808	0.271	0.466	1.92256e-07
Cdca7	8.81e-12	-0.0318164	0.033	0.101	1.9286e-07
Stk4	8.8138e-12	-0.00477969	0.108	0.22	1.92943e-07
Cryba4	8.84523e-12	0.0139188	0.136	0.261	1.93631e-07
Aamp	8.92687e-12	0.00493549	0.209	0.374	1.95418e-07
Dnajb12	9.16081e-12	-0.0158347	0.067	0.156	2.00539e-07
Vezf1	9.29925e-12	0.0256785	0.085	0.185	2.0357e-07
Tm9sf3	9.31557e-12	-0.0237141	0.336	0.548	2.03927e-07
Taf6l	9.33248e-12	0.0404615	0.155	0.294	2.04297e-07
Ddx17	9.33538e-12	0.0399595	0.223	0.398	2.04361e-07
Twf2	9.75467e-12	0.0475728	0.241	0.431	2.13539e-07
Nipa2	9.96906e-12	0.015359	0.224	0.397	2.18233e-07
Ppm1m	9.9703e-12	-0.0659359	0.043	0.117	2.1826e-07
Cct2	1.00363e-11	0.0222499	0.213	0.38	2.19704e-07
Srp68	1.00529e-11	-0.0501256	0.063	0.149	2.20068e-07
Tapbpl	1.00603e-11	-0.0740238	0.048	0.125	2.20231e-07
Mitf	1.02837e-11	-0.0175493	0.061	0.145	2.25121e-07
Syncrip	1.03124e-11	0.0400723	0.172	0.316	2.25748e-07
Snapc1	1.06244e-11	0.0107123	0.056	0.138	2.32578e-07
Cpne7	1.06408e-11	0.436947	0.111	0.052	2.32937e-07
Rad23b	1.06431e-11	0.0177609	0.102	0.211	2.32988e-07
Serf2	1.09887e-11	-0.140748	0.506	0.713	2.40553e-07
Pgs1	1.11314e-11	0.0135842	0.071	0.162	2.43677e-07
Renbp	1.11826e-11	0.00122022	0.108	0.219	2.44797e-07
Cd47	1.11828e-11	0.0379413	0.309	0.514	2.44803e-07
Cuta	1.12004e-11	0.0461033	0.172	0.32	2.45187e-07
Polr3gl	1.13393e-11	-0.00205673	0.076	0.17	2.48228e-07
Fhod1	1.13822e-11	-0.0100049	0.049	0.127	2.49167e-07
Mob3a	1.18514e-11	-0.0280999	0.045	0.121	2.59438e-07
Cep170	1.20708e-11	0.0401408	0.177	0.324	2.64241e-07
Ech1	1.23863e-11	0.070385	0.154	0.29	2.71148e-07
Prpf4b	1.27027e-11	-0.0232084	0.285	0.473	2.78074e-07
Bcas2	1.28203e-11	0.0273794	0.137	0.264	2.80649e-07
Mgat4a	1.3029e-11	-0.000970482	0.276	0.47	2.85217e-07
Pink1	1.30512e-11	0.01919	0.097	0.2	2.85704e-07
Nceh1	1.30554e-11	0.374915	0.103	0.048	2.85795e-07
Ube2e1	1.30699e-11	0.0273455	0.134	0.259	2.86112e-07
Asna1	1.30799e-11	-0.0510703	0.039	0.109	2.86332e-07
Klhl6	1.31378e-11	0.0474734	0.115	0.231	2.87599e-07
Atf4	1.316e-11	0.0526882	0.172	0.319	2.88085e-07
Hibadh	1.32064e-11	-0.0588026	0.059	0.142	2.89102e-07
Ppp6r1	1.32263e-11	-0.0223421	0.141	0.269	2.89537e-07
Prrc2a	1.34509e-11	0.0113176	0.183	0.334	2.94453e-07
Pik3cb	1.35548e-11	-0.00734825	0.051	0.129	2.96729e-07
Gfpt1	1.36474e-11	-0.0108466	0.075	0.169	2.98756e-07
Hint1	1.37282e-11	-0.0138026	0.272	0.462	3.00525e-07
Mtmr2	1.37286e-11	-0.025368	0.043	0.116	3.00532e-07
Abhd17a	1.37326e-11	0.01429	0.092	0.193	3.00619e-07
Wbp4	1.3775e-11	0.0323987	0.142	0.27	3.01549e-07
Gorasp2	1.38202e-11	0.0307282	0.071	0.162	3.02537e-07
Aimp1	1.39858e-11	-0.0381588	0.146	0.272	3.06164e-07
Reep3	1.40783e-11	-0.0228165	0.243	0.415	3.08189e-07
Otud4	1.41005e-11	-0.0294	0.05	0.127	3.08675e-07
Mettl21a	1.42531e-11	-0.0375119	0.04	0.113	3.12015e-07
Txlna	1.44437e-11	0.019995	0.086	0.184	3.16187e-07
Tmem184b	1.45085e-11	0.00902762	0.058	0.141	3.17605e-07
Hsbp1	1.45152e-11	-0.0161078	0.252	0.434	3.17752e-07
Dnajc3	1.4645e-11	0.0128382	0.224	0.395	3.20594e-07
Zfp697	1.47884e-11	-0.0441385	0.051	0.13	3.23733e-07
Xiap	1.4901e-11	0.0669905	0.219	0.392	3.26199e-07
Mpc1	1.49798e-11	-0.0173031	0.355	0.579	3.27923e-07
Akr1a1	1.52352e-11	-0.0612645	0.328	0.535	3.33513e-07
Gipc1	1.54243e-11	-0.0308836	0.039	0.109	3.37653e-07
Acaa2	1.55278e-11	-0.0380258	0.036	0.105	3.39918e-07
Parp14	1.55976e-11	0.0237303	0.095	0.198	3.41446e-07
Snx5	1.56243e-11	-0.0466434	0.435	0.655	3.42032e-07
Leprot	1.5662e-11	0.0343815	0.191	0.347	3.42858e-07
Upf1	1.58595e-11	-0.0180081	0.084	0.18	3.4718e-07
Cmtm3	1.62624e-11	0.0823699	0.115	0.23	3.55999e-07
Npm1	1.63049e-11	-0.0882665	0.352	0.559	3.56931e-07
Ppp6c	1.64865e-11	-0.00864486	0.081	0.176	3.60906e-07
Arl5a	1.65017e-11	-0.0297689	0.055	0.135	3.61238e-07
Casp1	1.65498e-11	-0.0266905	0.063	0.148	3.62291e-07
Erp44	1.65675e-11	0.0726692	0.11	0.223	3.6268e-07
Gpr34	1.66413e-11	-0.17286	0.791	0.838	3.64295e-07
Slu7	1.70175e-11	-0.0551079	0.069	0.156	3.7253e-07
Yaf2	1.71725e-11	0.00994753	0.076	0.169	3.75922e-07
Mier1	1.72097e-11	0.00337617	0.218	0.384	3.76738e-07
Taf15	1.73031e-11	0.0334758	0.174	0.32	3.78782e-07
Elf1	1.74616e-11	0.0735967	0.163	0.306	3.82253e-07
Dock2	1.76307e-11	0.0465711	0.236	0.418	3.85955e-07
Khk	1.82233e-11	-0.0220058	0.13	0.25	3.98925e-07
Spty2d1	1.83591e-11	-0.00693932	0.076	0.169	4.01899e-07
Ikzf5	1.84807e-11	-0.052935	0.052	0.131	4.04561e-07
S1pr1	1.85163e-11	-0.0295546	0.045	0.118	4.05341e-07
Prpf40a	1.89308e-11	-0.0012421	0.184	0.333	4.14414e-07
Casd1	1.89982e-11	-0.0141765	0.111	0.222	4.15889e-07
Add3	1.97292e-11	-0.0214107	0.066	0.152	4.31892e-07
Hsph1	1.97432e-11	-0.0518311	0.067	0.152	4.32198e-07
1700123O20Rik	1.97636e-11	-0.0302661	0.066	0.153	4.32646e-07
Crnkl1	1.99928e-11	-0.0858211	0.042	0.114	4.37663e-07
Phf14	2.02353e-11	0.0318514	0.279	0.471	4.4297e-07
Ubald1	2.0468e-11	0.0342228	0.081	0.177	4.48065e-07
Epb41l2	2.05641e-11	-0.159111	0.615	0.739	4.50169e-07
Fam76b	2.05654e-11	0.0268996	0.142	0.269	4.50196e-07
Rpl29	2.11651e-11	-0.14727	0.596	0.771	4.63325e-07
Eif4e2	2.15756e-11	-0.000692476	0.156	0.291	4.72312e-07
Ppp1r2	2.16755e-11	-0.00294518	0.154	0.287	4.74497e-07
Prkca	2.17299e-11	0.0532079	0.142	0.268	4.75689e-07
Tmem173	2.20367e-11	-0.0573726	0.378	0.589	4.82405e-07
Fam160b1	2.24588e-11	-0.0254327	0.068	0.154	4.91645e-07
Was	2.25402e-11	0.0611428	0.16	0.3	4.93427e-07
Parp8	2.25475e-11	0.0198054	0.073	0.163	4.93588e-07
Rfc2	2.29585e-11	0.0577081	0.093	0.195	5.02585e-07
Lman2	2.30663e-11	0.122117	0.183	0.338	5.04944e-07
Tbl1xr1	2.30737e-11	0.0045322	0.13	0.251	5.05107e-07
Tax1bp1	2.33943e-11	-0.0159393	0.268	0.451	5.12125e-07
Smdt1	2.35633e-11	-0.00981666	0.207	0.361	5.15824e-07
Cep68	2.41179e-11	0.0191814	0.116	0.23	5.27965e-07
Siglece	2.42638e-11	-0.0286025	0.093	0.194	5.3116e-07
Ndufb8	2.45326e-11	-0.0098739	0.216	0.379	5.37043e-07
[truncated: 3,632 more rows]

## Sheet: Astrocytes
	p_val	avg_logFC	pct.1	pct.2	p_val_adj
Lars2	4.12434e-173	-2.76797	0.033	0.865	9.02858e-169
Mir6236	2.94577e-163	-2.82617	0.046	0.919	6.44859e-159
Hbb-bs	7.10374e-88	-1.62103	0.031	0.568	1.55508e-83
Hba-a1	9.62448e-81	-1.13317	0.006	0.311	2.10689e-76
Rps29	8.90694e-75	-1.91404	0.064	0.689	1.94982e-70
Hba-a2	6.38586e-67	-1.12876	0.006	0.27	1.39793e-62
mt-Nd3	2.86797e-58	-2.03387	0.233	0.946	6.27827e-54
Rpl27	3.26967e-57	-0.635885	0.011	0.297	7.15763e-53
Ttr	4.76445e-56	-2.72437	0.337	1	1.04298e-51
Etfb	2.97414e-55	-0.76125	0.013	0.311	6.51068e-51
Rpl36al	1.35417e-54	-0.804531	0.009	0.27	2.96441e-50
Hbb-bt	1.13603e-53	-0.724644	0.005	0.216	2.48688e-49
mt-Nd4l	3.40005e-51	-1.46675	0.092	0.676	7.44304e-47
Rps28	5.2685e-50	-1.12677	0.03	0.405	1.15333e-45
mt-Rnr1	1.1607e-49	-2.1919	0.351	0.959	2.54088e-45
Gm42418	3.00191e-49	-3.63835	0.7	1	6.57147e-45
AC121965.1	6.29458e-49	-0.739612	0.01	0.257	1.37795e-44
mt-Atp8	3.44071e-48	-0.976458	0.015	0.297	7.53206e-44
Atp5e	3.64389e-48	-1.17021	0.03	0.392	7.97685e-44
Snrpf	1.17099e-47	-0.644952	0.008	0.23	2.56341e-43
Rpl35	2.48674e-46	-0.984077	0.018	0.311	5.44373e-42
Rps27rt	2.00219e-41	-0.535762	0.002	0.149	4.38299e-37
Rpl38	2.49196e-41	-1.17219	0.036	0.392	5.45516e-37
mt-Rnr2	2.80674e-41	-2.00798	0.649	1	6.14423e-37
mt-Nd5	8.70912e-40	-1.33746	0.151	0.757	1.90651e-35
Uqcr11	5.36019e-38	-0.889843	0.031	0.351	1.1734e-33
Tubb4b	6.04497e-38	-0.832593	0.039	0.392	1.3233e-33
Mrps21	2.17538e-37	-0.461013	0.012	0.23	4.76212e-33
Hist1h2bc	4.00469e-37	-0.791024	0.022	0.297	8.76667e-33
Ndufc1	5.72399e-36	-1.05373	0.026	0.311	1.25304e-31
Rps27l	2.89608e-35	-0.689008	0.011	0.216	6.33981e-31
Gng5	4.09551e-35	-1.08257	0.037	0.365	8.96549e-31
Lgals1	5.49784e-35	-0.605112	0.006	0.176	1.20353e-30
Rpl39	7.83926e-35	-1.00636	0.029	0.324	1.71609e-30
Rpl37	1.47716e-34	-1.3192	0.059	0.446	3.23366e-30
S100a13	1.48236e-34	-0.98219	0.025	0.297	3.24504e-30
Gapdh	1.74856e-34	-1.33755	0.13	0.662	3.82777e-30
Chchd10	4.78472e-34	-1.25247	0.048	0.405	1.04742e-29
Atp5g3	1.82442e-33	-0.84812	0.033	0.338	3.99383e-29
Mt2	2.16813e-33	-1.59929	0.112	0.581	4.74624e-29
mt-Atp6	2.76223e-33	-1.33364	0.849	1	6.0468e-29
Cox7b	3.68463e-33	-0.948781	0.043	0.378	8.06603e-29
Malat1	3.15215e-32	1.05271	1	1	6.90037e-28
Mt3	5.69746e-32	-1.95247	0.264	0.797	1.24723e-27
Atp5k	6.27203e-32	-0.757331	0.029	0.311	1.37301e-27
Cnn3	1.32952e-31	-0.797351	0.038	0.351	2.91045e-27
Eif3j1	1.42945e-31	-0.67791	0.015	0.23	3.12921e-27
Atp5a1	1.73507e-31	-1.00727	0.078	0.5	3.79825e-27
Dbi	4.09444e-31	-1.65905	0.102	0.541	8.96313e-27
mt-Nd6	6.61045e-31	-0.80973	0.016	0.23	1.44709e-26
Ndufb7	1.2149e-30	-0.782228	0.028	0.297	2.65953e-26
Rpl36	4.10274e-30	-0.85612	0.06	0.432	8.98131e-26
Rps26	4.88864e-30	-0.986748	0.055	0.405	1.07017e-25
Uqcrh	5.90066e-30	-0.802749	0.05	0.392	1.29171e-25
mt-Co2	9.13014e-30	-1.16917	0.809	1	1.99868e-25
Rps4x	1.07771e-29	-0.989749	0.066	0.446	2.35921e-25
mt-Co3	1.3308e-29	-1.21693	0.878	1	2.91326e-25
Atp5h	2.61584e-29	-1.04664	0.069	0.459	5.72633e-25
mt-Nd2	3.0478e-29	-1.24243	0.667	1	6.67195e-25
S100a1	4.64854e-29	-1.0566	0.043	0.351	1.01761e-24
mt-Nd1	4.75737e-29	-1.28653	0.585	0.986	1.04144e-24
Usmg5	5.38151e-29	-0.919568	0.022	0.257	1.17807e-24
Tuba1b	6.53285e-29	-0.953658	0.03	0.297	1.43011e-24
Myl12a	1.24932e-28	-0.247497	0.006	0.149	2.73489e-24
Rps23	1.35216e-28	-0.953267	0.079	0.486	2.96e-24
Tubb2b	1.44046e-28	-1.02961	0.065	0.432	3.15332e-24
Uqcr10	1.49899e-28	-1.06598	0.043	0.351	3.28143e-24
Tomm7	1.68209e-28	-0.551443	0.011	0.189	3.68226e-24
Hopx	3.39374e-28	-1.12928	0.083	0.486	7.42923e-24
Anapc13	6.61958e-28	-0.552535	0.013	0.203	1.44909e-23
Uqcrfs1	7.61693e-28	-0.672232	0.02	0.243	1.66742e-23
S100a10	2.69911e-27	-0.4186	0.006	0.149	5.90862e-23
mt-Co1	3.98544e-27	-1.18089	0.808	1	8.72453e-23
1500015O10Rik	4.73215e-27	-0.617315	0.014	0.203	1.03591e-22
Rpl24	5.28815e-27	-0.676773	0.029	0.284	1.15763e-22
Rnf5	5.39227e-27	-0.342768	0.008	0.162	1.18042e-22
Mif	8.63584e-27	-0.835549	0.03	0.284	1.89047e-22
Scp2	8.81594e-27	-0.419456	0.016	0.216	1.9299e-22
Ndufa11	1.04623e-26	-0.669342	0.039	0.324	2.29031e-22
Rps17	1.24567e-26	-0.679456	0.042	0.338	2.7269e-22
Cox6a1	1.97564e-26	-0.797328	0.061	0.405	4.32488e-22
Rpl28	2.02627e-26	-1.03197	0.111	0.554	4.4357e-22
Erh	2.21877e-26	-0.400844	0.005	0.135	4.85711e-22
Ubb	2.72635e-26	-1.01814	0.067	0.419	5.96825e-22
mt-Cytb	3.13776e-26	-1.17736	0.777	1	6.86887e-22
Rps21	3.70411e-26	-1.05844	0.12	0.568	8.10867e-22
Atp6v0d1	3.70828e-26	-0.517334	0.025	0.257	8.1178e-22
Rpl36a	6.4944e-26	-0.730657	0.047	0.351	1.42169e-21
Selenow	6.59528e-26	-0.858993	0.086	0.486	1.44377e-21
Gm11808	2.25912e-25	-0.286701	0.003	0.108	4.94543e-21
Chchd2	2.26203e-25	-1.02865	0.073	0.432	4.95182e-21
Smim27	2.41237e-25	-0.350564	0.003	0.108	5.28093e-21
Ndufa3	4.76189e-25	-0.662346	0.038	0.311	1.04243e-20
Hspa8	1.59205e-24	-1.09423	0.159	0.649	3.48516e-20
Rpl7	1.67672e-24	-0.517601	0.059	0.392	3.67052e-20
Atox1	1.77659e-24	-0.648663	0.012	0.176	3.88913e-20
Rps15	2.54773e-24	-1.02509	0.068	0.405	5.57724e-20
Ndufb4	2.72716e-24	-0.636018	0.019	0.216	5.97002e-20
Cox5a	3.01227e-24	-0.878431	0.051	0.351	6.59417e-20
Gabarap	3.36881e-24	-0.782059	0.069	0.419	7.37467e-20
Clta	3.75834e-24	-0.628885	0.046	0.338	8.22738e-20
Aldoc	4.33693e-24	-1.6933	0.25	0.703	9.49398e-20
Rps27	5.12475e-24	-0.999053	0.101	0.5	1.12186e-19
Ndufa5	5.1289e-24	-0.495477	0.03	0.27	1.12277e-19
Glul	5.6054e-24	-1.24654	0.301	0.797	1.22708e-19
Atp5j	9.55387e-24	-0.581128	0.05	0.351	2.09144e-19
Phpt1	1.25828e-23	-0.675678	0.012	0.176	2.7545e-19
Prdx3	1.43375e-23	-0.259504	0.006	0.135	3.13863e-19
Rps15a	1.5711e-23	-1.01178	0.082	0.446	3.4393e-19
Naca	1.57899e-23	-0.589819	0.047	0.338	3.45657e-19
Mcee	1.7917e-23	-0.4301	0.012	0.176	3.92222e-19
Csdc2	1.94178e-23	-0.625171	0.044	0.324	4.25076e-19
Rpl41	3.62054e-23	-1.04792	0.165	0.635	7.92573e-19
Mt1	4.14454e-23	-2.1363	0.317	0.77	9.07282e-19
mt-Nd4	4.62493e-23	-1.0594	0.747	1	1.01244e-18
Snta1	5.78069e-23	-0.611945	0.045	0.324	1.26545e-18
Sdhc	6.05397e-23	-0.399189	0.02	0.216	1.32527e-18
Eif3f	6.30778e-23	-0.714377	0.026	0.243	1.38084e-18
Cox8a	1.82846e-22	-1.02182	0.13	0.554	4.00268e-18
Rplp1	2.06734e-22	-1.1622	0.158	0.635	4.52562e-18
Rps25	3.36252e-22	-0.784376	0.051	0.338	7.36089e-18
Papss2	3.46663e-22	-0.529254	0.011	0.162	7.5888e-18
Metrn	4.16548e-22	-0.660662	0.07	0.405	9.11865e-18
Meg3	6.51216e-22	1.57789	0.858	0.311	1.42558e-17
Sox9	8.80723e-22	-0.720949	0.129	0.568	1.92799e-17
Nup35	1.08037e-21	-0.246394	0.004	0.108	2.36503e-17
Polr2i	1.2053e-21	-0.473943	0.019	0.203	2.63852e-17
Rpl23	1.59764e-21	-0.878842	0.093	0.459	3.4974e-17
Ftl1	1.81055e-21	-1.04483	0.119	0.527	3.96347e-17
Uqcrc2	2.37665e-21	-0.41489	0.027	0.243	5.20272e-17
Rps20	2.41508e-21	-0.746871	0.088	0.446	5.28684e-17
Uqcrq	2.6324e-21	-0.731959	0.034	0.27	5.76259e-17
Myl12b	2.77564e-21	-0.634457	0.019	0.203	6.07615e-17
Smim4	2.83395e-21	-0.298184	0.008	0.135	6.20379e-17
Rpl13a	2.94156e-21	-0.343232	0.012	0.162	6.43936e-17
Rps16	3.09777e-21	-0.723834	0.074	0.405	6.78134e-17
Ndufs6	3.17877e-21	-0.367209	0.022	0.216	6.95864e-17
Gldc	3.60159e-21	-0.486866	0.048	0.324	7.88423e-17
Myl6	3.76282e-21	-0.921066	0.095	0.459	8.23719e-17
Dstn	6.40353e-21	-0.69983	0.054	0.338	1.4018e-16
Lix1	7.4119e-21	-0.331012	0.041	0.297	1.62254e-16
Romo1	8.93516e-21	-0.429737	0.017	0.189	1.956e-16
Ldhb	9.25932e-21	-0.863833	0.113	0.514	2.02696e-16
Actb	1.18494e-20	-1.14263	0.321	0.838	2.59395e-16
Cystm1	1.49991e-20	-0.553731	0.023	0.216	3.28344e-16
Rtl8a	1.50689e-20	-0.383874	0.015	0.176	3.29873e-16
Rps11	1.82029e-20	-0.961371	0.086	0.432	3.98479e-16
Elob	1.91779e-20	-0.619843	0.05	0.324	4.19824e-16
Rps6	2.0207e-20	-0.784262	0.047	0.311	4.42351e-16
Atp5o	2.07466e-20	-1.0524	0.056	0.338	4.54164e-16
Tpt1	2.23748e-20	-1.03306	0.123	0.527	4.89807e-16
Gm26870	2.57728e-20	-0.594727	0.005	0.108	5.64193e-16
Rps3a1	2.74003e-20	-0.822419	0.086	0.432	5.9982e-16
1110004F10Rik	4.38852e-20	-0.750356	0.03	0.243	9.60691e-16
Skp1a	4.60397e-20	-0.534385	0.015	0.176	1.00786e-15
Snx3	7.53322e-20	-0.748904	0.021	0.203	1.6491e-15
Hdhd2	7.70496e-20	-0.23018	0.011	0.149	1.68669e-15
Rpl37a	8.17204e-20	-0.772903	0.108	0.486	1.78894e-15
Rpl23a	1.30181e-19	-0.507161	0.048	0.311	2.84978e-15
Rpl26	1.47074e-19	-0.684238	0.096	0.459	3.21961e-15
Eif3k	1.60794e-19	-0.418523	0.021	0.203	3.51995e-15
Baalc	1.70749e-19	-0.555334	0.037	0.27	3.73787e-15
Acsbg1	1.78034e-19	-0.589254	0.104	0.486	3.89735e-15
Ost4	2.63574e-19	-0.590912	0.013	0.162	5.7699e-15
Ass1	3.86381e-19	-0.389022	0.013	0.162	8.45827e-15
Ubc	3.95959e-19	-0.936649	0.132	0.527	8.66795e-15
Morn2	4.72667e-19	-0.33772	0.007	0.122	1.03472e-14
Sec61b	4.84851e-19	-0.335939	0.019	0.189	1.06139e-14
Ndufa1	4.90246e-19	-0.398272	0.022	0.203	1.0732e-14
Lxn	5.71984e-19	-0.538947	0.028	0.23	1.25213e-14
Fdft1	5.8734e-19	-0.660708	0.054	0.324	1.28575e-14
Psma6	7.81439e-19	-0.618034	0.019	0.189	1.71065e-14
Pfkm	8.81016e-19	-0.649349	0.058	0.338	1.92863e-14
Rpl31	9.69911e-19	-0.495846	0.046	0.297	2.12323e-14
Paics	1.14292e-18	-0.264642	0.016	0.176	2.50198e-14
Cyb5a	1.51999e-18	-0.558324	0.029	0.23	3.3274e-14
Rplp2	1.72422e-18	-0.759208	0.068	0.365	3.77448e-14
Snrpg	1.79778e-18	-0.444119	0.012	0.149	3.93553e-14
Ifngr1	1.82245e-18	-0.45056	0.029	0.23	3.98954e-14
Rpl30	1.86972e-18	-0.788342	0.115	0.486	4.09301e-14
Myrip	1.89787e-18	-0.345755	0.012	0.149	4.15463e-14
Eif2s2	2.11034e-18	-0.436776	0.071	0.378	4.61975e-14
Polr2f	2.15331e-18	-0.28243	0.012	0.149	4.71381e-14
Pdk2	2.61634e-18	-0.385797	0.032	0.243	5.72743e-14
CT010467.1	2.64614e-18	-0.828316	0.203	0.676	5.79267e-14
Rab5c	2.79686e-18	-0.53411	0.023	0.203	6.1226e-14
Enpp2	3.21867e-18	-1.19886	0.16	0.581	7.04599e-14
Kcnj10	3.28967e-18	-0.637274	0.06	0.338	7.20141e-14
Atp5d	3.34954e-18	-0.519618	0.068	0.365	7.33247e-14
Dynlrb1	3.36435e-18	-0.418175	0.023	0.203	7.3649e-14
Pcbp1	4.33494e-18	-0.424319	0.02	0.189	9.48962e-14
Fdx1	5.00465e-18	-0.246076	0.008	0.122	1.09557e-13
S100a16	6.01193e-18	-0.56608	0.056	0.324	1.31607e-13
Ndufa7	6.77068e-18	-0.580528	0.037	0.257	1.48217e-13
Pgk1	7.15394e-18	-0.591386	0.02	0.189	1.56607e-13
Cox7a2	7.3531e-18	-0.666221	0.069	0.365	1.60967e-13
Gstm1	8.03497e-18	-0.935456	0.135	0.514	1.75894e-13
Aldoa	8.12422e-18	-0.766543	0.111	0.473	1.77847e-13
Eif5a	9.87304e-18	-0.46682	0.044	0.284	2.16131e-13
Arhgdia	1.0386e-17	-0.559199	0.03	0.23	2.2736e-13
Ppia	1.16463e-17	-1.00274	0.143	0.527	2.5495e-13
Rbx1	1.17053e-17	-0.595888	0.03	0.23	2.56241e-13
Prpf8	1.3137e-17	-0.291867	0.02	0.189	2.87582e-13
Pfdn5	1.6393e-17	-0.615061	0.054	0.311	3.5886e-13
Ndufs4	1.88437e-17	-0.429122	0.034	0.243	4.12507e-13
Ndufa2	2.29722e-17	-0.542377	0.038	0.257	5.02883e-13
2010107E04Rik	2.44075e-17	-0.962811	0.047	0.284	5.34305e-13
Actg1	2.45124e-17	-0.646134	0.117	0.486	5.36601e-13
Capza2	3.50793e-17	-0.409979	0.071	0.365	7.67921e-13
Etfa	3.50894e-17	-0.480965	0.013	0.149	7.68143e-13
Ndufv2	4.29527e-17	-0.311106	0.027	0.216	9.40277e-13
Fabp5	4.3254e-17	-0.815883	0.083	0.392	9.46874e-13
Rpl5	5.7149e-17	-0.827829	0.044	0.27	1.25105e-12
Nxn	5.83009e-17	-0.347687	0.034	0.243	1.27626e-12
Pygb	6.80997e-17	-0.548669	0.086	0.405	1.49077e-12
Slc39a12	7.52689e-17	-0.53934	0.081	0.392	1.64771e-12
Rps10	8.21208e-17	-0.659507	0.079	0.378	1.79771e-12
Slc25a18	8.31445e-17	-0.529086	0.047	0.284	1.82012e-12
Rpa3	8.88483e-17	-0.343191	0.006	0.108	1.94498e-12
Ndufs8	9.61464e-17	-0.306593	0.022	0.189	2.10474e-12
Eea1	9.75062e-17	-0.27438	0.046	0.284	2.13451e-12
Ndufa12	1.16479e-16	-0.691921	0.044	0.27	2.54985e-12
Ckb	1.62399e-16	-1.04658	0.508	0.878	3.55507e-12
Rpl17	1.73684e-16	-0.803039	0.088	0.392	3.80212e-12
Psmb1	1.74627e-16	-0.488621	0.04	0.257	3.82275e-12
Tuba1a	1.9957e-16	-0.536213	0.069	0.351	4.36879e-12
Cx3cr1	2.05325e-16	-0.537889	0.016	0.162	4.49477e-12
Atn1	2.09502e-16	-0.629358	0.011	0.135	4.58622e-12
Gatad2a	2.40991e-16	-0.358519	0.011	0.135	5.27554e-12
Zfp428	2.7069e-16	-0.262279	0.016	0.162	5.92567e-12
Mdh1	2.73268e-16	-0.492042	0.057	0.311	5.98212e-12
Sbds	2.87317e-16	-0.309222	0.016	0.162	6.28966e-12
Slc38a3	3.21125e-16	-0.565712	0.1	0.432	7.02976e-12
Ptms	4.60226e-16	-0.644966	0.131	0.5	1.00748e-11
Atp5c1	5.71908e-16	-0.490402	0.033	0.23	1.25196e-11
Asrgl1	6.16207e-16	-0.658304	0.097	0.419	1.34894e-11
Rpl21	6.20168e-16	-0.867922	0.191	0.622	1.35761e-11
Gm11627	6.56799e-16	-0.256722	0.014	0.149	1.4378e-11
Ndufs5	7.14006e-16	-0.520035	0.085	0.392	1.56303e-11
Gsta4	7.63224e-16	-0.388768	0.007	0.108	1.67077e-11
Polr3h	8.66634e-16	-0.33378	0.03	0.216	1.89715e-11
Fam107a	9.17731e-16	-0.691218	0.17	0.581	2.009e-11
Abhd4	9.75512e-16	-0.261292	0.017	0.162	2.13549e-11
Prkar1a	1.33741e-15	-0.687881	0.074	0.351	2.92771e-11
Rps24	1.47782e-15	-0.779766	0.142	0.514	3.2351e-11
Ddt	1.53174e-15	-0.316282	0.023	0.189	3.35313e-11
Cox14	1.56522e-15	-0.401626	0.038	0.243	3.42642e-11
St13	1.7718e-15	-0.57327	0.043	0.257	3.87864e-11
Paip2	1.91615e-15	-0.415858	0.042	0.257	4.19465e-11
B2m	1.93157e-15	-0.287639	0.03	0.216	4.2284e-11
Btf3	2.30449e-15	-0.514497	0.047	0.27	5.04476e-11
Cox5b	2.76454e-15	-0.50531	0.055	0.297	6.05185e-11
Cops6	2.98604e-15	-0.589921	0.025	0.189	6.53674e-11
Smdt1	3.11843e-15	-0.472804	0.043	0.257	6.82655e-11
Gnas	3.6278e-15	-0.956593	0.153	0.527	7.94162e-11
Psat1	4.23258e-15	-0.426691	0.035	0.23	9.26554e-11
Ezr	4.27434e-15	-0.383551	0.059	0.311	9.35696e-11
Mpv17l2	4.34244e-15	-0.254204	0.031	0.216	9.50604e-11
Tbca	4.49982e-15	-0.527896	0.018	0.162	9.85055e-11
Calm1	4.71763e-15	-0.937603	0.194	0.581	1.03274e-10
Prdx1	5.1019e-15	-0.669245	0.081	0.365	1.11686e-10
Rplp0	5.41158e-15	-0.603244	0.067	0.324	1.18465e-10
Anxa5	6.18026e-15	-0.367401	0.01	0.122	1.35292e-10
Glo1	6.76956e-15	-0.62636	0.032	0.216	1.48192e-10
Snhg11	6.90229e-15	2.25476	0.611	0.216	1.51098e-10
Rab7	7.25959e-15	-0.531151	0.032	0.216	1.5892e-10
Dazap2	7.28126e-15	-0.18306	0.018	0.162	1.59394e-10
Ndufa6	7.59073e-15	-0.306184	0.039	0.243	1.66169e-10
Slc25a5	7.71113e-15	-0.75165	0.041	0.243	1.68804e-10
Enho	7.76544e-15	-0.644666	0.053	0.284	1.69993e-10
Wnt7b	8.12546e-15	-0.570028	0.025	0.189	1.77874e-10
Csf1r	8.59877e-15	-0.582572	0.025	0.189	1.88236e-10
Map1lc3b	8.77026e-15	-0.460358	0.066	0.324	1.9199e-10
Ywhae	9.49276e-15	-0.578224	0.092	0.392	2.07806e-10
Slc9a3r1	1.04182e-14	-0.439413	0.057	0.297	2.28064e-10
Add3	1.16577e-14	-0.336254	0.07	0.338	2.552e-10
Pantr1	1.26264e-14	-0.605168	0.082	0.365	2.76404e-10
Rgcc	1.31721e-14	-0.41648	0.036	0.23	2.88351e-10
Ptgds	1.31991e-14	1.74269	0.64	0.23	2.88941e-10
Ptpmt1	1.47744e-14	-0.253603	0.032	0.216	3.23427e-10
Bcl7b	1.55057e-14	-0.285796	0.013	0.135	3.39436e-10
Rhob	1.55713e-14	-0.426671	0.057	0.297	3.4087e-10
Cfdp1	1.58737e-14	-0.280475	0.013	0.135	3.47492e-10
Scrg1	1.71109e-14	-0.59839	0.054	0.284	3.74574e-10
Ik	1.73664e-14	-0.279471	0.019	0.162	3.80167e-10
Lonrf3	1.81273e-14	-0.214833	0.013	0.135	3.96825e-10
Hacd3	1.85133e-14	-0.533532	0.077	0.351	4.05274e-10
Cul3	2.09129e-14	-0.450154	0.029	0.203	4.57803e-10
Rps27a	2.13303e-14	-0.590557	0.117	0.446	4.66942e-10
Tns3	2.15284e-14	-0.433382	0.022	0.176	4.71279e-10
Eif3h	2.15577e-14	-0.468095	0.026	0.189	4.71919e-10
Pfn1	2.22634e-14	-0.423412	0.037	0.23	4.87368e-10
Fmc1	2.53548e-14	-0.45883	0.029	0.203	5.55042e-10
Pdap1	2.55862e-14	-0.238824	0.036	0.23	5.60107e-10
Uqcrb	2.62043e-14	-0.384373	0.029	0.203	5.73639e-10
Mrpl48	2.74751e-14	-0.225371	0.033	0.216	6.01456e-10
Rps12	3.29107e-14	-0.589854	0.117	0.446	7.20449e-10
Pdcl	3.30932e-14	-0.221718	0.008	0.108	7.24444e-10
Golph3	3.30932e-14	-0.257984	0.008	0.108	7.24444e-10
Cox4i1	3.37756e-14	-0.880587	0.198	0.595	7.39381e-10
Rpl34	3.75807e-14	-0.67654	0.069	0.324	8.22679e-10
Rps19	4.08767e-14	-0.62344	0.089	0.378	8.94831e-10
Sf3b2	4.29456e-14	-0.638088	0.075	0.338	9.40121e-10
Gm17750	4.55092e-14	-0.375747	0.016	0.149	9.96242e-10
Esrra	4.8164e-14	-0.405621	0.03	0.203	1.05436e-09
Hint1	5.50536e-14	-0.598655	0.071	0.324	1.20518e-09
Cbr3	6.00663e-14	-0.162304	0.013	0.135	1.31491e-09
Hmgb1	6.2392e-14	-0.786016	0.082	0.351	1.36582e-09
Acsf2	6.28424e-14	-0.124468	0.013	0.135	1.37568e-09
Ndufa8	7.4511e-14	-0.454973	0.03	0.203	1.63112e-09
Vdac1	8.32949e-14	-0.503089	0.055	0.284	1.82341e-09
Cdc42	8.87135e-14	-0.425424	0.065	0.311	1.94203e-09
Ctnna1	9.04717e-14	-0.362852	0.02	0.162	1.98052e-09
Rpsa	9.5404e-14	-0.554525	0.103	0.405	2.08849e-09
Mrps33	9.92287e-14	-0.379557	0.03	0.203	2.17222e-09
Acaa2	9.94968e-14	-0.318385	0.011	0.122	2.17808e-09
Hexim1	1.15175e-13	-0.468648	0.017	0.149	2.52129e-09
Arpc4	1.16263e-13	-0.352235	0.027	0.189	2.54511e-09
Nbr1	1.20163e-13	-0.377456	0.034	0.216	2.63049e-09
Atxn10	1.22154e-13	-0.456324	0.031	0.203	2.67408e-09
Gstm5	1.27936e-13	-0.985875	0.176	0.527	2.80064e-09
Psmb5	1.31392e-13	-0.264122	0.027	0.189	2.87629e-09
Cdh19	1.34001e-13	-0.412227	0.069	0.324	2.93342e-09
Ap2m1	1.45958e-13	-0.506625	0.035	0.216	3.19517e-09
Mtpn	1.57553e-13	-0.502478	0.02	0.162	3.44899e-09
Ndp	1.58626e-13	-0.317406	0.009	0.108	3.47249e-09
Gstk1	1.60238e-13	-0.24866	0.014	0.135	3.50777e-09
Cped1	1.68757e-13	-0.315703	0.009	0.108	3.69427e-09
Rpl11	1.72565e-13	-0.60674	0.083	0.351	3.77761e-09
S1pr1	1.72587e-13	-0.890379	0.172	0.514	3.7781e-09
Aass	1.72745e-13	-0.296207	0.017	0.149	3.78155e-09
Rpl10	1.73949e-13	-0.542889	0.087	0.365	3.80792e-09
Ndufb10	1.86663e-13	-0.431996	0.061	0.297	4.08624e-09
Eva1a	1.96583e-13	-0.261825	0.074	0.338	4.30339e-09
Clip3	2.04579e-13	-0.312733	0.02	0.162	4.47843e-09
Pdia4	2.1902e-13	-0.372745	0.02	0.162	4.79457e-09
Sf3b6	2.21118e-13	-0.488587	0.032	0.203	4.8405e-09
Psmb7	2.27314e-13	-0.306029	0.02	0.162	4.97614e-09
Rpl18a	2.43959e-13	-0.592754	0.088	0.365	5.34051e-09
Tpp1	2.47348e-13	-0.494777	0.077	0.338	5.41469e-09
Rab5a	2.61062e-13	-0.353442	0.024	0.176	5.7149e-09
Ubl5	2.77884e-13	-0.35012	0.048	0.257	6.08316e-09
Surf4	2.78909e-13	-0.242444	0.027	0.189	6.10559e-09
Hspa2	2.80732e-13	-0.463305	0.04	0.23	6.1455e-09
Park7	3.31694e-13	-0.261951	0.043	0.243	7.26112e-09
Adhfe1	3.47864e-13	-0.428593	0.036	0.216	7.61509e-09
Uba52	3.55337e-13	-0.276446	0.018	0.149	7.77869e-09
Tab2	3.6632e-13	-0.285181	0.071	0.324	8.01911e-09
Mdk	3.73436e-13	-0.397068	0.057	0.284	8.17488e-09
Arl3	3.91177e-13	-0.401119	0.021	0.162	8.56326e-09
Slc23a2	4.0076e-13	-0.30075	0.04	0.23	8.77303e-09
Vim	4.18176e-13	-0.435256	0.021	0.162	9.15429e-09
Rack1	4.3092e-13	-0.535715	0.064	0.297	9.43327e-09
Chmp2a	4.41873e-13	-0.301355	0.036	0.216	9.67305e-09
Pcx	4.4271e-13	-0.412817	0.025	0.176	9.69136e-09
Pttg1ip	4.70433e-13	-0.372438	0.053	0.27	1.02982e-08
Cotl1	5.21705e-13	-0.279043	0.025	0.176	1.14206e-08
Ndufb8	5.78163e-13	-0.381749	0.053	0.27	1.26566e-08
F3	5.82057e-13	-0.690938	0.114	0.419	1.27418e-08
Ywhaz	6.47772e-13	-0.385113	0.045	0.243	1.41804e-08
Itpr2	6.48423e-13	-0.290917	0.076	0.338	1.41946e-08
Nadk	7.0548e-13	-0.445964	0.05	0.257	1.54437e-08
Exoc2	7.32139e-13	-0.263549	0.009	0.108	1.60272e-08
Dag1	7.59849e-13	-0.217744	0.062	0.297	1.66339e-08
Psph	7.79366e-13	-0.210663	0.032	0.203	1.70611e-08
Cchcr1	8.37734e-13	-0.183486	0.009	0.108	1.83388e-08
Ubqln2	8.83851e-13	-0.279245	0.029	0.189	1.93484e-08
Swi5	9.67771e-13	-0.382594	0.064	0.297	2.11855e-08
S100a6	1.00393e-12	-0.225519	0.018	0.149	2.1977e-08
Babam1	1.03258e-12	-0.583288	0.012	0.122	2.26041e-08
Rftn2	1.06711e-12	-0.210284	0.029	0.189	2.33601e-08
Gna12	1.09644e-12	-0.415927	0.012	0.122	2.40022e-08
Ifnar2	1.10407e-12	-0.383465	0.015	0.135	2.41692e-08
Pnpla2	1.12701e-12	-0.372427	0.015	0.135	2.46713e-08
Ephb1	1.13571e-12	-0.276166	0.025	0.176	2.48618e-08
Wnt7a	1.22222e-12	-0.332542	0.012	0.122	2.67557e-08
Zmat2	1.56556e-12	-0.558711	0.034	0.203	3.42718e-08
Cox6c	1.5754e-12	-0.585316	0.116	0.419	3.44871e-08
Rps3	1.63454e-12	-0.794711	0.077	0.324	3.57817e-08
Ech1	1.81762e-12	-0.451521	0.042	0.23	3.97896e-08
Ppp2r1a	1.95247e-12	-0.453733	0.022	0.162	4.27416e-08
Tst	1.98234e-12	-0.272142	0.041	0.23	4.33954e-08
Plp1	1.99898e-12	1.68774	0.579	0.189	4.37596e-08
Pdha1	2.24666e-12	-0.498702	0.034	0.203	4.91817e-08
Eif4a3	2.2542e-12	-0.553446	0.013	0.122	4.93468e-08
Tjp1	2.42562e-12	-0.345332	0.042	0.23	5.30993e-08
Psma5	2.45173e-12	-0.254667	0.022	0.162	5.36707e-08
Syn1	2.56929e-12	-0.810337	0.013	0.122	5.62444e-08
Chmp3	2.6259e-12	-0.31751	0.01	0.108	5.74836e-08
Retsat	2.69115e-12	-0.165309	0.026	0.176	5.8912e-08
Tbcb	2.81681e-12	-0.495244	0.016	0.135	6.16628e-08
Fam204a	2.85478e-12	-0.209049	0.022	0.162	6.2494e-08
Smad2	2.89254e-12	-0.269648	0.01	0.108	6.33205e-08
1810037I17Rik	2.95764e-12	-0.400332	0.026	0.176	6.47458e-08
Ryk	2.96557e-12	-0.405204	0.066	0.297	6.49192e-08
Fos	3.03564e-12	-0.208698	0.01	0.108	6.64531e-08
D8Ertd738e	3.052e-12	-0.50898	0.034	0.203	6.68113e-08
Hspa9	3.153e-12	-0.271603	0.038	0.216	6.90224e-08
Lgalsl	3.347e-12	-0.248134	0.016	0.135	7.32692e-08
Jam2	3.37356e-12	-0.24849	0.03	0.189	7.38507e-08
Ifrd1	3.79459e-12	-0.315135	0.051	0.257	8.30674e-08
Atp6v1e1	3.86266e-12	-0.367238	0.039	0.216	8.45575e-08
Cav2	3.90777e-12	-0.291884	0.013	0.122	8.55449e-08
Pacrg	4.19931e-12	-0.205468	0.013	0.122	9.19271e-08
Fam20a	4.29344e-12	-0.467542	0.072	0.311	9.39876e-08
Acot11	4.34257e-12	-0.502083	0.048	0.243	9.50632e-08
Cops9	4.42686e-12	-0.296385	0.019	0.149	9.69085e-08
Ybx1	4.4559e-12	-0.392505	0.062	0.284	9.75441e-08
Rpl32	4.66545e-12	-0.567702	0.089	0.351	1.02131e-07
Abat	4.91124e-12	-0.358411	0.03	0.189	1.07512e-07
Senp3	4.9656e-12	-0.225339	0.019	0.149	1.08702e-07
AC160336.1	5.1013e-12	-0.430741	0.088	0.351	1.11672e-07
Sox21	5.49924e-12	-0.112898	0.026	0.176	1.20384e-07
Lrrc8a	5.73539e-12	-0.299429	0.076	0.324	1.25553e-07
Cntfr	5.79569e-12	-0.382501	0.12	0.432	1.26874e-07
Snrpd1	5.84976e-12	-0.367705	0.027	0.176	1.28057e-07
Rps5	5.90637e-12	-0.436939	0.062	0.284	1.29296e-07
Cox6b1	6.1953e-12	-0.536545	0.044	0.23	1.35621e-07
Ssr3	6.3154e-12	-0.365663	0.053	0.257	1.3825e-07
Bag1	6.92699e-12	-0.36612	0.016	0.135	1.51639e-07
Gpx4	7.08319e-12	-0.441387	0.053	0.257	1.55058e-07
Glud1	7.13391e-12	-0.557397	0.142	0.473	1.56168e-07
Tspan7	7.37989e-12	-0.924953	0.321	0.662	1.61553e-07
Smox	7.76468e-12	-0.315356	0.087	0.351	1.69977e-07
Grpel1	8.60477e-12	-0.442213	0.011	0.108	1.88367e-07
Bckdha	8.69204e-12	-0.331067	0.02	0.149	1.90277e-07
Pdpn	8.72763e-12	-0.317903	0.023	0.162	1.91057e-07
Rnf7	8.82422e-12	-0.34444	0.023	0.162	1.93171e-07
Hspbp1	9.96373e-12	-0.207279	0.011	0.108	2.18116e-07
Gcat	9.96373e-12	-0.2466	0.011	0.108	2.18116e-07
Gm2a	1.01265e-11	-0.302212	0.062	0.284	2.2168e-07
Ndufb2	1.02001e-11	-0.455393	0.058	0.27	2.23291e-07
Rpl7a	1.05612e-11	-0.583784	0.06	0.27	2.31195e-07
Ndufb3	1.06208e-11	-0.46436	0.032	0.189	2.32501e-07
Ccdc85b	1.06788e-11	-0.142803	0.011	0.108	2.33769e-07
Cadm4	1.10787e-11	-0.367529	0.063	0.284	2.42524e-07
Csnk2b	1.12225e-11	-0.507164	0.024	0.162	2.45671e-07
Eif3m	1.14066e-11	-0.507178	0.024	0.162	2.49702e-07
2410015M20Rik	1.26463e-11	-0.607472	0.036	0.203	2.7684e-07
Fis1	1.27492e-11	-0.370931	0.032	0.189	2.79093e-07
Nedd8	1.27948e-11	-0.374603	0.044	0.23	2.80091e-07
Gorasp2	1.3558e-11	-0.534968	0.017	0.135	2.96799e-07
Rdx	1.37659e-11	-0.195387	0.044	0.23	3.01349e-07
Zfyve21	1.45047e-11	-0.305583	0.027	0.176	3.17522e-07
Cnep1r1	1.50295e-11	-0.360464	0.024	0.162	3.29012e-07
Rpl13	1.54798e-11	-0.873395	0.19	0.541	3.38869e-07
Ndufb9	1.56264e-11	-0.334986	0.078	0.324	3.42077e-07
Asap2	1.57436e-11	-0.206148	0.04	0.216	3.44642e-07
Usp24	1.60197e-11	-0.418506	0.08	0.324	3.50687e-07
Phyh	1.64712e-11	-0.327337	0.024	0.162	3.60571e-07
Rps14	1.66457e-11	-0.471023	0.085	0.338	3.64391e-07
H3f3a	1.73026e-11	-0.590466	0.172	0.514	3.78771e-07
Maf1	1.75695e-11	-0.342639	0.024	0.162	3.84613e-07
Tubb5	1.81322e-11	-0.39792	0.032	0.189	3.96932e-07
Chmp4b	1.82794e-11	-0.38015	0.02	0.149	4.00154e-07
C1d	1.9484e-11	-0.272095	0.017	0.135	4.26524e-07
Gnb1	2.02936e-11	-0.549423	0.076	0.311	4.44247e-07
Ampd3	2.03519e-11	-0.172753	0.017	0.135	4.45522e-07
Txnl4a	2.08185e-11	-0.62836	0.011	0.108	4.55737e-07
Lhx2	2.10769e-11	-0.309569	0.068	0.297	4.61394e-07
Cfl1	2.17363e-11	-0.637782	0.089	0.338	4.75829e-07
Osbpl9	2.21178e-11	-0.186922	0.049	0.243	4.84181e-07
Syf2	2.2509e-11	-0.487022	0.037	0.203	4.92744e-07
Cyba	2.47808e-11	-0.523164	0.05	0.243	5.42477e-07
Efhd2	2.77803e-11	-0.403075	0.037	0.203	6.08139e-07
Rpl19	2.82164e-11	-0.687491	0.12	0.405	6.17685e-07
Erlec1	2.84467e-11	-0.20853	0.059	0.27	6.22727e-07
Ak3	2.86918e-11	-0.258475	0.032	0.189	6.28091e-07
Atp5j2	2.87456e-11	-0.502218	0.099	0.365	6.29269e-07
Pak2	2.96569e-11	-0.1547	0.028	0.176	6.4922e-07
Elovl2	2.99492e-11	-0.34185	0.011	0.108	6.55618e-07
Diaph1	3.00652e-11	-0.507918	0.021	0.149	6.58157e-07
Hsd17b4	3.10766e-11	-0.253016	0.011	0.108	6.80297e-07
Pgm2	3.33646e-11	-0.382414	0.021	0.149	7.30384e-07
Rtn1	3.70416e-11	1.58628	0.511	0.135	8.10877e-07
Lrrc58	3.77942e-11	-0.449024	0.118	0.405	8.27353e-07
Rps7	3.83632e-11	-0.427625	0.051	0.243	8.39808e-07
Smim15	3.91522e-11	-0.300587	0.021	0.149	8.57081e-07
Dlg5	3.94355e-11	-0.47913	0.037	0.203	8.63282e-07
Cox7a2l	4.02743e-11	-0.379773	0.041	0.216	8.81645e-07
Ndufc2	4.0415e-11	-0.767211	0.118	0.392	8.84725e-07
Ttyh3	4.16307e-11	-0.549487	0.181	0.541	9.11337e-07
Ift27	4.18915e-11	-0.25367	0.018	0.135	9.17047e-07
Tmem100	4.35449e-11	-0.299571	0.021	0.149	9.53242e-07
Ranbp1	5.38126e-11	-0.415533	0.029	0.176	1.17801e-06
Aldh7a1	5.41569e-11	-0.237671	0.06	0.27	1.18555e-06
Atp5f1	5.42729e-11	-0.386306	0.061	0.27	1.18809e-06
Pdcd10	5.50301e-11	-0.232297	0.051	0.243	1.20466e-06
Mepce	5.64065e-11	-0.357122	0.025	0.162	1.23479e-06
Ppil6	5.65395e-11	-0.418434	0.015	0.122	1.23771e-06
Cd164	5.70794e-11	-0.136779	0.033	0.189	1.24952e-06
Fabp7	6.27511e-11	-0.437458	0.022	0.149	1.37368e-06
Rpl12	6.75753e-11	-0.352398	0.061	0.27	1.47929e-06
Rab18	6.96348e-11	-0.1109	0.025	0.162	1.52437e-06
Mrs2	7.69745e-11	-0.270746	0.033	0.189	1.68505e-06
Lsm5	7.77032e-11	-0.159004	0.015	0.122	1.701e-06
Ddb1	8.76799e-11	-0.398825	0.03	0.176	1.9194e-06
Mtss1l	8.84358e-11	-0.449437	0.125	0.419	1.93595e-06
Eef1a1	8.90153e-11	-0.698504	0.157	0.473	1.94863e-06
Senp5	9.12603e-11	-0.293604	0.012	0.108	1.99778e-06
4833439L19Rik	9.15035e-11	-0.222595	0.022	0.149	2.0031e-06
Vcp	9.23762e-11	-0.493947	0.074	0.297	2.02221e-06
Mrpl27	9.2563e-11	-0.218245	0.012	0.108	2.0263e-06
Msantd4	9.32212e-11	-0.220906	0.012	0.108	2.0407e-06
Ppp1r1b	9.41959e-11	-0.249489	0.018	0.135	2.06204e-06
Acat3	1.0077e-10	-0.232387	0.012	0.108	2.20595e-06
Zfp706	1.0622e-10	-0.293388	0.034	0.189	2.32525e-06
Grb2	1.087e-10	-0.484192	0.022	0.149	2.37955e-06
Trmt112	1.11267e-10	-0.058416	0.022	0.149	2.43574e-06
Gna13	1.12829e-10	-0.160558	0.071	0.297	2.46994e-06
Ak1	1.16112e-10	-0.563552	0.015	0.122	2.54181e-06
Zfp36l2	1.16701e-10	-0.249506	0.099	0.365	2.5547e-06
Rps9	1.28104e-10	-0.652399	0.137	0.432	2.80432e-06
Pfdn6	1.29127e-10	-0.201584	0.026	0.162	2.82672e-06
Sh3glb1	1.31898e-10	-0.364488	0.063	0.27	2.88737e-06
Hmgn1	1.33132e-10	-0.502544	0.049	0.23	2.9144e-06
Mrps35	1.34408e-10	-0.202846	0.026	0.162	2.94232e-06
Atp5b	1.35135e-10	-0.485257	0.159	0.486	2.95824e-06
Adh5	1.36117e-10	-0.360798	0.022	0.149	2.97973e-06
1110008F13Rik	1.37983e-10	-0.308248	0.043	0.216	3.02059e-06
Hnrnpa1	1.39056e-10	-0.358457	0.022	0.149	3.04407e-06
Aco2	1.40681e-10	-0.368474	0.119	0.405	3.07965e-06
P4hb	1.44693e-10	-0.442862	0.03	0.176	3.16747e-06
Zmpste24	1.47577e-10	-0.103108	0.034	0.189	3.23061e-06
Vta1	1.52232e-10	-0.258139	0.015	0.122	3.33251e-06
Hp1bp3	1.55116e-10	-0.399212	0.08	0.311	3.39564e-06
Dnajc8	1.61014e-10	-0.389566	0.03	0.176	3.52475e-06
Txn1	1.6311e-10	-0.248685	0.015	0.122	3.57064e-06
Trp53bp2	1.65066e-10	-0.610089	0.039	0.203	3.61345e-06
Cltc	1.7252e-10	-0.401751	0.08	0.311	3.77664e-06
Rpl3	1.74516e-10	-0.490217	0.092	0.338	3.82032e-06
Eif1	1.78683e-10	-0.513426	0.194	0.554	3.91154e-06
Axl	1.83449e-10	-0.395773	0.044	0.216	4.01588e-06
Acaa1a	1.94676e-10	-0.125516	0.062	0.27	4.26164e-06
Sde2	2.04033e-10	-0.444088	0.012	0.108	4.46649e-06
Arl8a	2.41417e-10	-0.350602	0.085	0.324	5.28487e-06
Vkorc1	2.48691e-10	-0.254547	0.012	0.108	5.4441e-06
Nfkbia	2.50181e-10	-0.45872	0.054	0.243	5.47671e-06
Map1lc3a	2.53992e-10	-0.327724	0.044	0.216	5.56015e-06
Atp6v1f	2.82084e-10	-0.356189	0.044	0.216	6.1751e-06
Mrpl12	3.04144e-10	-0.226113	0.023	0.149	6.65801e-06
Fyn	3.25834e-10	-0.385379	0.05	0.23	7.13282e-06
Aars	3.27597e-10	-0.271165	0.027	0.162	7.17142e-06
Ndufv1	3.36213e-10	-0.337663	0.036	0.189	7.36004e-06
Vapa	3.44914e-10	-0.366853	0.036	0.189	7.5505e-06
Mras	3.47123e-10	-0.36394	0.036	0.189	7.59887e-06
Fam189a2	3.49834e-10	-0.129677	0.023	0.149	7.65821e-06
Sarnp	3.52207e-10	-0.296801	0.019	0.135	7.71017e-06
Tob2	3.56884e-10	-0.194798	0.049	0.23	7.81256e-06
Hacd2	3.57613e-10	-0.387625	0.06	0.257	7.82851e-06
Igsf11	3.58829e-10	-0.290329	0.064	0.27	7.85512e-06
Agmo	3.90515e-10	-0.166016	0.027	0.162	8.54877e-06
Akr1a1	3.94916e-10	-0.396693	0.04	0.203	8.64512e-06
Snrnp27	3.95161e-10	-0.314532	0.036	0.189	8.65047e-06
Mpst	3.96935e-10	-0.220532	0.019	0.135	8.68931e-06
Fau	4.06835e-10	-0.578611	0.096	0.338	8.90603e-06
Pde6d	4.11376e-10	-0.172507	0.016	0.122	9.00543e-06
Pfdn1	4.3434e-10	-0.381988	0.023	0.149	9.50813e-06
Mrpl15	4.44937e-10	-0.239364	0.036	0.189	9.74011e-06
Crip2	4.54851e-10	-0.491865	0.082	0.311	9.95714e-06
Ndufb5	4.55365e-10	-0.141111	0.074	0.297	9.9684e-06
Snapc1	4.55892e-10	-0.0697254	0.016	0.122	9.97994e-06
Cryab	4.70388e-10	-0.437932	0.041	0.203	1.02973e-05
Rfx4	4.77241e-10	-0.128099	0.058	0.257	1.04473e-05
Ube2e1	4.878e-10	-0.33626	0.032	0.176	1.06784e-05
Rsrp1	5.17464e-10	0.90904	0.718	0.541	1.13278e-05
Psmc5	5.27143e-10	-0.402732	0.036	0.189	1.15397e-05
Kdelr2	6.1462e-10	-0.170646	0.032	0.176	1.34546e-05
Ctsz	6.48027e-10	-0.515367	0.074	0.284	1.4186e-05
Hsd17b11	6.73662e-10	-0.301091	0.046	0.216	1.47471e-05
Sri	6.81342e-10	-0.271563	0.041	0.203	1.49153e-05
Nmt1	7.08735e-10	-0.276796	0.046	0.216	1.55149e-05
Tubb2a	7.10591e-10	-0.302676	0.066	0.27	1.55556e-05
Zbtb7b	7.2684e-10	-0.123959	0.013	0.108	1.59113e-05
Etv5	7.45713e-10	-0.440046	0.028	0.162	1.63244e-05
Prelid1	7.47811e-10	-0.31588	0.016	0.122	1.63703e-05
Clic1	7.68963e-10	-0.228072	0.02	0.135	1.68334e-05
Uqcrc1	8.07165e-10	-0.509972	0.042	0.203	1.76696e-05
Pqbp1	8.11629e-10	-0.189815	0.02	0.135	1.77674e-05
Aldh6a1	8.2341e-10	-0.257725	0.055	0.243	1.80253e-05
Cdc42se1	8.37925e-10	-0.324162	0.024	0.149	1.8343e-05
Fgfr2	8.60491e-10	-0.290298	0.032	0.176	1.8837e-05
Kif1c	8.61342e-10	-0.308629	0.037	0.189	1.88556e-05
Apba3	8.7999e-10	-0.10408	0.02	0.135	1.92639e-05
Hapln1	8.92361e-10	-0.195559	0.06	0.257	1.95347e-05
Creg1	9.11548e-10	-0.144611	0.05	0.23	1.99547e-05
Psmd8	9.3463e-10	-0.227937	0.024	0.149	2.046e-05
Zfx	9.62841e-10	-0.264132	0.024	0.149	2.10775e-05
C1qb	9.65767e-10	-0.0432327	0.076	0.297	2.11416e-05
Psmb3	9.99964e-10	-0.360111	0.033	0.176	2.18902e-05
Mpp2	1.02014e-09	-0.451386	0.02	0.135	2.2332e-05
Csrp1	1.03765e-09	-0.496002	0.155	0.459	2.27151e-05
Thap12	1.12526e-09	-0.411188	0.02	0.135	2.4633e-05
Phka1	1.1745e-09	-0.34676	0.156	0.473	2.5711e-05
Ndufs2	1.17858e-09	-0.353858	0.037	0.189	2.58004e-05
Tm9sf2	1.20369e-09	-0.274199	0.051	0.23	2.635e-05
Rpl35a	1.23459e-09	-0.294953	0.1	0.351	2.70263e-05
1110034G24Rik	1.26455e-09	-0.428093	0.013	0.108	2.76823e-05
Eci2	1.26494e-09	-0.31882	0.062	0.257	2.76909e-05
Hnrnpk	1.32709e-09	-0.438493	0.115	0.378	2.90512e-05
Zdhhc1	1.37807e-09	-0.3897	0.025	0.149	3.01673e-05
Lbr	1.3817e-09	-0.334682	0.013	0.108	3.02468e-05
Ndufa13	1.38224e-09	-0.335416	0.131	0.419	3.02585e-05
Pkm	1.4138e-09	-0.424943	0.122	0.392	3.09496e-05
Eif6	1.44407e-09	-0.345062	0.017	0.122	3.16122e-05
2900052N01Rik	1.50762e-09	-0.125279	0.061	0.257	3.30032e-05
Minos1	1.50889e-09	-0.121506	0.046	0.216	3.30312e-05
Tomm5	1.5217e-09	-0.2718	0.029	0.162	3.33115e-05
Nt5c3b	1.54648e-09	-0.326549	0.017	0.122	3.38539e-05
Prelp	1.55615e-09	-0.195912	0.033	0.176	3.40657e-05
Naga	1.56759e-09	-0.309455	0.013	0.108	3.4316e-05
Kctd15	1.57749e-09	-0.188584	0.013	0.108	3.45329e-05
Ccdc82	1.62081e-09	-0.262977	0.042	0.203	3.54811e-05
Arl8b	1.67531e-09	-0.182484	0.047	0.216	3.66743e-05
Kif1bp	1.70375e-09	-0.21009	0.017	0.122	3.72969e-05
Bola1	1.72325e-09	-0.349057	0.017	0.122	3.77237e-05
Ubr1	1.80568e-09	-0.510378	0.043	0.203	3.95282e-05
Eif3e	1.84833e-09	-0.161447	0.029	0.162	4.04618e-05
Manea	1.87658e-09	-0.170498	0.017	0.122	4.10802e-05
Paqr4	2.00105e-09	-0.372717	0.029	0.162	4.3805e-05
Eps8	2.01852e-09	-0.0650354	0.061	0.257	4.41874e-05
Capn2	2.13587e-09	-0.447456	0.081	0.297	4.67564e-05
Polr2e	2.21426e-09	-0.359214	0.025	0.149	4.84725e-05
Rif1	2.28238e-09	-0.253115	0.068	0.27	4.99636e-05
Taldo1	2.3182e-09	-0.309935	0.029	0.162	5.07477e-05
Ramp1	2.35283e-09	-0.425733	0.117	0.378	5.15058e-05
Tmed7	2.39681e-09	-0.242204	0.068	0.27	5.24685e-05
Ywhaq	2.45794e-09	-0.194299	0.043	0.203	5.38068e-05
Rgs20	2.4891e-09	-0.251465	0.063	0.257	5.44889e-05
Hcfc1r1	2.50747e-09	-0.161095	0.038	0.189	5.4891e-05
Lasp1	2.55065e-09	-0.23761	0.021	0.135	5.58362e-05
Timm8b	2.56377e-09	-0.202055	0.021	0.135	5.61234e-05
Gtf2b	2.60351e-09	-0.160653	0.021	0.135	5.69935e-05
Hif3a	2.615e-09	-0.232787	0.043	0.203	5.72449e-05
Stk38l	2.65162e-09	-0.476028	0.018	0.122	5.80467e-05
Myo10	2.69591e-09	-0.164382	0.123	0.405	5.90161e-05
Nckap1	2.86214e-09	-0.400503	0.093	0.324	6.26551e-05
Gm42826	2.86829e-09	-0.295702	0.103	0.351	6.27897e-05
Npepl1	2.87654e-09	-0.135568	0.047	0.216	6.29703e-05
Phgdh	2.89631e-09	-0.419833	0.109	0.365	6.34031e-05
0610037L13Rik	2.90864e-09	-0.329154	0.048	0.216	6.3673e-05
Gjb6	2.91558e-09	-0.591932	0.19	0.5	6.38249e-05
Cdk5rap2	2.93006e-09	-0.343306	0.018	0.122	6.4142e-05
Gprc5b	2.96484e-09	-0.240752	0.085	0.311	6.49034e-05
Id2	3.22207e-09	-0.218273	0.181	0.527	7.05343e-05
Uqcc2	3.22996e-09	-0.454233	0.026	0.149	7.07069e-05
Spry2	3.36749e-09	-0.224257	0.069	0.27	7.37178e-05
Dmrta2	3.56509e-09	-0.199217	0.018	0.122	7.80435e-05
Kcnj16	3.58828e-09	-0.0821137	0.025	0.149	7.8551e-05
Zfp788	3.59286e-09	-0.423502	0.022	0.135	7.86513e-05
Bfar	3.67955e-09	-0.345154	0.054	0.23	8.0549e-05
Yif1a	3.68424e-09	-0.143333	0.014	0.108	8.06516e-05
Ugp2	3.72171e-09	-0.375347	0.116	0.378	8.1472e-05
Itgb5	3.88069e-09	-0.1203	0.034	0.176	8.49521e-05
Zfp703	3.89086e-09	-0.130314	0.014	0.108	8.51747e-05
Eif1b	3.93138e-09	-0.309117	0.065	0.257	8.60618e-05
Rnf11	3.98507e-09	-0.576012	0.03	0.162	8.72371e-05
Hnrnpa0	4.28696e-09	-0.236379	0.059	0.243	9.38459e-05
Rasa1	4.31869e-09	-0.274303	0.044	0.203	9.45404e-05
Smarca5	4.37564e-09	-0.45321	0.049	0.216	9.57871e-05
Nasp	4.43485e-09	-0.492879	0.045	0.203	9.70833e-05
Tmem47	4.55186e-09	-0.650379	0.17	0.459	9.96448e-05
Snrpd2	4.59997e-09	-0.227549	0.026	0.149	0.000100698
Zfp956	4.6397e-09	-0.271023	0.022	0.135	0.000101568
Hexb	4.66905e-09	-0.236977	0.087	0.311	0.00010221
Rpl22	4.67864e-09	-0.505232	0.055	0.23	0.00010242
Rasa3	4.75145e-09	-0.210697	0.026	0.149	0.000104014
Lcat	4.78626e-09	-0.423892	0.107	0.351	0.000104776
Sdc4	4.94463e-09	-0.539738	0.17	0.473	0.000108243
Ndufb11	5.32431e-09	-0.432043	0.084	0.297	0.000116554
Rab11a	5.34769e-09	-0.33617	0.018	0.122	0.000117066
Baz2b	5.34826e-09	-0.294364	0.122	0.392	0.000117079
Adcy2	5.59768e-09	-0.172443	0.039	0.189	0.000122539
Cd38	5.71791e-09	-0.359421	0.04	0.189	0.000125171
Ythdf2	5.82828e-09	-0.302535	0.018	0.122	0.000127587
Mydgf	5.87626e-09	-0.16006	0.049	0.216	0.000128637
Adgrg1	5.93732e-09	-0.110182	0.075	0.284	0.000129974
Tns1	5.95632e-09	-0.130315	0.026	0.149	0.00013039
Mdh2	6.12488e-09	-0.155788	0.049	0.216	0.00013408
Mrfap1	6.38269e-09	-0.587326	0.068	0.257	0.000139723
Mpc1	6.54514e-09	-0.514776	0.09	0.311	0.00014328
Exoc3	6.54553e-09	-0.110085	0.039	0.189	0.000143288
Rheb	6.66094e-09	-0.357309	0.061	0.243	0.000145815
Rpl18	6.69536e-09	-0.542988	0.097	0.324	0.000146568
Nxf1	6.96586e-09	-0.411079	0.123	0.378	0.00015249
Eapp	7.33755e-09	-0.166398	0.018	0.122	0.000160626
Pmm1	7.33828e-09	-0.174944	0.128	0.405	0.000160642
2610507B11Rik	7.47313e-09	-0.287335	0.083	0.297	0.000163594
Tonsl	8.1469e-09	-0.338069	0.04	0.189	0.000178344
Plekho2	8.2144e-09	-0.177294	0.026	0.149	0.000179821
Rpl8	8.49712e-09	-0.400184	0.097	0.324	0.000186011
Hagh	8.55346e-09	-0.144583	0.022	0.135	0.000187244
Cox7c	8.58484e-09	-0.612037	0.141	0.405	0.000187931
Ddah1	8.58979e-09	-0.325215	0.05	0.216	0.000188039
Cyb5r4	8.70897e-09	-0.0806905	0.015	0.108	0.000190648
Frem2	8.86281e-09	-0.145451	0.015	0.108	0.000194016
Rab2a	9.0067e-09	-0.289898	0.05	0.216	0.000197166
Tcea1	9.12848e-09	-0.290545	0.036	0.176	0.000199832
Preb	9.26843e-09	-0.33043	0.046	0.203	0.000202895
Cpt1a	9.27825e-09	-0.150485	0.026	0.149	0.00020311
Smarca2	9.46942e-09	-0.453942	0.092	0.311	0.000207295
Ptpn12	9.52958e-09	-0.228262	0.031	0.162	0.000208612
Tmem50a	1.05753e-08	-0.0441523	0.098	0.338	0.000231505
Stam2	1.08026e-08	-0.530646	0.023	0.135	0.000236481
Atp5g1	1.08356e-08	-0.41407	0.068	0.257	0.000237201
Cck	1.1027e-08	1.64826	0.334	0.014	0.000241393
Ap3d1	1.11849e-08	-0.345847	0.073	0.27	0.00024485
Coa3	1.1468e-08	-0.293168	0.019	0.122	0.000251046
Snx5	1.1661e-08	-0.321137	0.023	0.135	0.000255271
Idh1	1.18292e-08	-0.338285	0.023	0.135	0.000258952
Mrps15	1.19212e-08	-0.236667	0.027	0.149	0.000260967
Tchp	1.19869e-08	-0.231905	0.019	0.122	0.000262405
Maoa	1.22389e-08	-0.22759	0.019	0.122	0.000267921
Sod1	1.306e-08	-0.204896	0.019	0.122	0.000285896
Rpl4	1.30757e-08	-0.493377	0.058	0.23	0.00028624
Ly6h	1.36548e-08	1.67816	0.331	0.014	0.000298918
Arhgef19	1.36711e-08	-0.420783	0.062	0.243	0.000299274
Copb1	1.44545e-08	-0.318862	0.046	0.203	0.000316424
Glrx5	1.46749e-08	-0.0464059	0.019	0.122	0.000321247
Ndufa4	1.53787e-08	-0.348741	0.122	0.378	0.000336656
Soat1	1.57563e-08	-0.186412	0.131	0.405	0.000344921
Otub1	1.63503e-08	-0.287332	0.041	0.189	0.000357924
Cd151	1.64941e-08	-0.0440651	0.023	0.135	0.000361073
Abhd3	1.71029e-08	-0.150106	0.067	0.257	0.000374399
Ppdpf	1.7198e-08	-0.398509	0.019	0.122	0.000376482
Tpi1	1.72351e-08	-0.614727	0.09	0.297	0.000377294
Hnrnph3	1.72387e-08	0.00507282	0.076	0.284	0.000377372
Ap2s1	1.74874e-08	-0.382517	0.023	0.135	0.000382818
Hmgb2	1.76553e-08	-0.0731315	0.015	0.108	0.000386491
Tuba4a	1.78998e-08	-0.225339	0.041	0.189	0.000391844
Fam213a	1.81997e-08	-0.543654	0.15	0.419	0.000398409
Magt1	1.82685e-08	-0.187071	0.061	0.243	0.000399917
Epdr1	1.92674e-08	-0.057238	0.051	0.216	0.000421782
Coq8b	2.12348e-08	-0.480068	0.048	0.203	0.000464851
Ccdc190	2.17171e-08	-0.217053	0.019	0.122	0.00047541
Ptma	2.25143e-08	-0.486372	0.172	0.459	0.000492861
Tsc22d3	2.26717e-08	-0.393428	0.113	0.351	0.000496306
Vrk3	2.26952e-08	-0.248417	0.023	0.135	0.00049682
Sqstm1	2.28007e-08	-0.190603	0.023	0.135	0.000499129
Tbc1d5	2.45982e-08	-0.299054	0.028	0.149	0.000538479
Zcchc8	2.47176e-08	-0.146448	0.037	0.176	0.000541093
Tm7sf2	2.55978e-08	-0.133449	0.023	0.135	0.000560361
Ncl	2.58345e-08	-0.243018	0.079	0.284	0.000565542
Golt1b	2.59641e-08	-0.124973	0.032	0.162	0.00056838
Aldh2	2.63572e-08	-0.0425076	0.051	0.216	0.000576986
Kcmf1	2.66971e-08	-0.358131	0.043	0.189	0.000584426
Rpl10a	2.73121e-08	-0.316699	0.124	0.378	0.000597889
Tnrc18	2.78872e-08	-0.300183	0.064	0.243	0.000610478
Ogdhl	2.82188e-08	-0.313422	0.033	0.162	0.000617738
Cat	2.82227e-08	-0.335081	0.016	0.108	0.000617824
Mien1	2.86103e-08	-0.376051	0.024	0.135	0.000626307
Phf21a	2.92994e-08	-0.338779	0.076	0.27	0.000641393
Hspe1	2.95478e-08	-0.250356	0.037	0.176	0.000646831
Gm26917	2.95538e-08	-0.631825	0.273	0.635	0.000646962
Gk	3.13118e-08	-0.0973751	0.074	0.27	0.000685447
Rpl22l1	3.14001e-08	-0.161357	0.058	0.23	0.000687379
Smap1	3.26745e-08	-0.21032	0.033	0.162	0.000715277
Serpinh1	3.3094e-08	-0.0798754	0.057	0.23	0.000724461
Osgep	3.34586e-08	-0.218203	0.033	0.162	0.000732442
Hectd4	3.45717e-08	-0.346511	0.048	0.203	0.000756809
Jund	3.54083e-08	-0.519213	0.065	0.243	0.000775124
Fbxo8	3.69846e-08	-0.203369	0.024	0.135	0.00080963
Dtx1	3.76271e-08	-0.362036	0.043	0.189	0.000823696
Cct2	3.85314e-08	-0.280351	0.029	0.149	0.000843491
Frmpd1	3.86323e-08	-0.237786	0.02	0.122	0.0008457
Cggbp1	4.00072e-08	-0.310117	0.029	0.149	0.000875799
Vps53	4.05759e-08	-0.136411	0.02	0.122	0.000888246
Slc14a1	4.06715e-08	-0.270513	0.038	0.176	0.000890339
Rhoa	4.08215e-08	-0.187037	0.099	0.324	0.000893623
Krtcap2	4.10753e-08	-0.0976319	0.069	0.257	0.00089918
Plcb4	4.15394e-08	-0.175702	0.075	0.27	0.000909339
Atp6v1g1	4.25835e-08	-0.27844	0.038	0.176	0.000932195
Scara3	4.31322e-08	-0.185919	0.064	0.243	0.000944207
Acot1	4.34569e-08	-0.116457	0.02	0.122	0.000951314
Setx	4.35843e-08	-0.378849	0.049	0.203	0.000954105
Mmp15	4.46801e-08	-0.454506	0.016	0.108	0.000978091
Nudt9	4.50264e-08	-0.262866	0.033	0.162	0.000985673
Lpar4	4.55161e-08	-0.107125	0.024	0.135	0.000996394
Nkain4	4.64217e-08	-0.414613	0.114	0.351	0.00101622
Ccdc157	4.6629e-08	-0.208247	0.033	0.162	0.00102076
Ppp2r5c	4.71754e-08	-0.208257	0.033	0.162	0.00103272
Src	4.82733e-08	-0.364579	0.044	0.189	0.00105675
H2afv	4.83708e-08	-0.368779	0.039	0.176	0.00105889
Eci1	4.92992e-08	-0.327584	0.025	0.135	0.00107921
Mfsd2a	4.96451e-08	-0.149047	0.058	0.23	0.00108678
Rfc2	4.97829e-08	-0.421983	0.034	0.162	0.0010898
Elovl5	5.1216e-08	-0.0803287	0.053	0.216	0.00112117
Suclg1	5.22162e-08	-0.236459	0.082	0.284	0.00114307
Gpi1	5.29116e-08	-0.491262	0.138	0.392	0.00115829
Sptssa	5.31642e-08	-0.258896	0.025	0.135	0.00116382
Oxct1	5.32282e-08	-0.173547	0.048	0.203	0.00116522
Aamdc	5.40269e-08	-0.17355	0.033	0.162	0.0011827
Rps8	5.41455e-08	-0.599139	0.15	0.419	0.0011853
Polr2b	5.52684e-08	-0.246724	0.016	0.108	0.00120988
Pltp	5.85169e-08	-0.34783	0.02	0.122	0.00128099
Grin2c	5.94664e-08	-0.392442	0.226	0.568	0.00130178
Paqr7	6.19919e-08	-0.320791	0.078	0.27	0.00135706
Sf3a1	6.44715e-08	-0.137368	0.043	0.189	0.00141135
Hmgn2	6.64305e-08	-0.187621	0.02	0.122	0.00145423
Ypel5	6.64967e-08	-0.0502982	0.016	0.108	0.00145568
Usp8	6.76384e-08	-0.196349	0.034	0.162	0.00148067
Atxn2l	7.08406e-08	-0.130921	0.106	0.338	0.00155077
Rab3gap2	7.17754e-08	-0.0723443	0.025	0.135	0.00157124
Pnp	7.17904e-08	-0.454322	0.05	0.203	0.00157156
Mid1	7.25597e-08	-0.167342	0.02	0.122	0.0015884
Lgals8	7.52915e-08	-0.187728	0.029	0.149	0.00164821
Canx	7.71919e-08	-0.313739	0.17	0.459	0.00168981
Cacybp	7.92396e-08	-0.474262	0.021	0.122	0.00173463
Selenop	7.99678e-08	-0.38811	0.124	0.365	0.00175058
Ubr3	8.16694e-08	-0.144872	0.049	0.203	0.00178783
Chchd3	8.38147e-08	-0.229012	0.039	0.176	0.00183479
Ssb	8.45178e-08	-0.391933	0.055	0.216	0.00185018
Dclk1	8.58477e-08	0.565393	0.844	0.635	0.00187929
Tor1aip1	8.82742e-08	-0.264504	0.061	0.23	0.00193241
Ipo5	9.16251e-08	-0.225425	0.025	0.135	0.00200576
Slc20a2	9.21272e-08	-0.373522	0.056	0.216	0.00201676
Rab12	9.3133e-08	-0.241225	0.034	0.162	0.00203877
Rnf20	9.34523e-08	-0.352161	0.098	0.311	0.00204576
Eif4b	9.58676e-08	-0.394407	0.04	0.176	0.00209864
Svbp	9.63456e-08	-0.225464	0.03	0.149	0.0021091
Sypl2	1.00312e-07	-0.179411	0.025	0.135	0.00219593
Ran	1.00752e-07	-0.145762	0.034	0.162	0.00220556
Cep290	1.02845e-07	-0.251531	0.04	0.176	0.00225138
Pa2g4	1.04771e-07	-0.169421	0.03	0.149	0.00229354
Ptges3	1.05148e-07	-0.278334	0.045	0.189	0.00230178
Prdx5	1.05672e-07	-0.260016	0.045	0.189	0.00231327
Eef1d	1.0689e-07	-0.320918	0.04	0.176	0.00233993
Selenbp1	1.10266e-07	-0.0937716	0.025	0.135	0.00241383
Arpc1a	1.11274e-07	-0.645058	0.047	0.189	0.0024359
Rcn2	1.11534e-07	-0.282347	0.134	0.392	0.00244159
Smpdl3a	1.11571e-07	-0.324175	0.079	0.27	0.00244241
Cyp2j9	1.11914e-07	-0.149447	0.071	0.257	0.00244991
Acadl	1.12557e-07	-0.167513	0.03	0.149	0.00246398
Abhd12	1.144e-07	-0.0900296	0.089	0.297	0.00250433
Cops3	1.14576e-07	-0.11331	0.05	0.203	0.00250819
C1qa	1.19137e-07	-0.279979	0.068	0.243	0.00260803
Mid1ip1	1.19235e-07	-0.224262	0.05	0.203	0.00261017
Ndufb6	1.19732e-07	-0.0725016	0.017	0.108	0.00262106
H1f0	1.2096e-07	-0.0754359	0.017	0.108	0.00264794
Cyp2j6	1.23273e-07	-0.33242	0.073	0.257	0.00269857
Fam69c	1.23722e-07	-0.129539	0.021	0.122	0.0027084
Nap1l1	1.24321e-07	-0.299175	0.051	0.203	0.00272151
Ints1	1.25298e-07	-0.199224	0.045	0.189	0.00274291
Zfp36l1	1.25613e-07	-0.215922	0.103	0.324	0.00274979
Dpy19l3	1.25792e-07	-0.0509011	0.03	0.149	0.00275371
Chd3	1.25806e-07	-0.536238	0.077	0.257	0.00275403
Fez1	1.26694e-07	-0.275186	0.056	0.216	0.00277346
Cldnd1	1.29787e-07	-0.18816	0.05	0.203	0.00284118
Acox1	1.31125e-07	-0.0245104	0.06	0.23	0.00287046
Nr1d1	1.34388e-07	-0.0127872	0.06	0.23	0.00294188
Ppp1r3c	1.36951e-07	-0.162393	0.04	0.176	0.002998
Ctsd	1.46589e-07	-0.430551	0.225	0.541	0.00320898
Ndufv3	1.46916e-07	-0.153645	0.026	0.135	0.00321615
Arxes2	1.48484e-07	-0.108642	0.05	0.203	0.00325045
Omg	1.5363e-07	-0.0744249	0.045	0.189	0.00336311
Agpat3	1.53885e-07	-0.250564	0.111	0.338	0.00336869
Hsp90aa1	1.54069e-07	-0.493558	0.113	0.338	0.00337272
Gpd2	1.613e-07	-0.55283	0.071	0.243	0.00353101
Cycs	1.61352e-07	-0.188842	0.035	0.162	0.00353215
Fuca2	1.64124e-07	-0.158249	0.03	0.149	0.00359284
Psmb4	1.64593e-07	-0.0736589	0.026	0.135	0.0036031
Tspan12	1.65981e-07	-0.111387	0.026	0.135	0.00363349
Fkbp2	1.73687e-07	-0.190485	0.143	0.405	0.00380217
Lrif1	1.76136e-07	-0.0518857	0.035	0.162	0.0038558
Glmp	1.83155e-07	-0.21251	0.062	0.23	0.00400944
Pafah1b2	1.85117e-07	-0.393113	0.026	0.135	0.0040524
Pnkd	1.88946e-07	-0.408377	0.07	0.243	0.00413622
Mrpl17	1.90264e-07	-0.0266187	0.03	0.149	0.00416506
Psenen	1.98048e-07	-0.219109	0.081	0.27	0.00433546
Hnrnpd	1.98802e-07	-0.378936	0.07	0.243	0.00435198
Eri3	2.01109e-07	-0.430141	0.042	0.176	0.00440248
Abca1	2.03512e-07	0.045413	0.095	0.311	0.00445509
Ufc1	2.0361e-07	-0.413319	0.026	0.135	0.00445723
Hpf1	2.04001e-07	-0.222414	0.031	0.149	0.00446578
Dio2	2.07411e-07	-0.0874117	0.073	0.257	0.00454044
Ccdc93	2.08948e-07	-0.117995	0.018	0.108	0.00457407
Lamtor2	2.11322e-07	-0.201138	0.026	0.135	0.00462605
Gpr146	2.12391e-07	-0.214989	0.031	0.149	0.00464946
Sdcbp	2.12782e-07	-0.169369	0.036	0.162	0.00465801
Wscd1	2.13196e-07	-0.170813	0.074	0.257	0.00466708
Ktn1	2.13942e-07	-0.38762	0.174	0.459	0.0046834
Thrsp	2.15171e-07	-0.437913	0.128	0.365	0.00471031
Xpo1	2.21792e-07	-0.360903	0.07	0.243	0.00485526
Mbd2	2.30184e-07	-0.184105	0.031	0.149	0.00503895
Nt5c2	2.38211e-07	-0.161494	0.041	0.176	0.00521467
Mapk4	2.4007e-07	-0.134032	0.031	0.149	0.00525537
Cgrrf1	2.41096e-07	-0.0923849	0.026	0.135	0.00527782
Snrpb	2.46823e-07	-0.230304	0.036	0.162	0.00540321
Cdc26	2.50362e-07	-0.263007	0.036	0.162	0.00548067
Sparc	2.56536e-07	-0.268848	0.125	0.365	0.00561582
Tax1bp1	2.61809e-07	-0.446511	0.076	0.257	0.00573126
Psmb6	2.64226e-07	-0.243695	0.047	0.189	0.00578417
Mir99ahg	2.64497e-07	0.726397	0.712	0.568	0.00579011
Cd302	2.64957e-07	-0.0518408	0.026	0.135	0.00580018
Idi1	2.70717e-07	-0.191521	0.036	0.162	0.00592626
Zfp219	2.72929e-07	-0.145458	0.08	0.27	0.00597468
Ncoa1	2.77796e-07	-0.128646	0.099	0.311	0.00608123
Psmc6	2.79415e-07	-0.0935993	0.057	0.216	0.00611667
Slc25a3	2.85067e-07	-0.231	0.207	0.527	0.0062404
1500011K16Rik	3.01118e-07	-0.113718	0.022	0.122	0.00659178
Cplx2	3.10849e-07	-0.518108	0.027	0.135	0.0068048
4930581F22Rik	3.14603e-07	-0.0403314	0.092	0.297	0.00688698
Serpinb6a	3.18732e-07	-0.221543	0.018	0.108	0.00697737
Rpl14	3.19164e-07	-0.306388	0.089	0.284	0.00698682
Gstt1	3.4092e-07	-0.168397	0.018	0.108	0.00746308
Add1	3.52867e-07	-0.19309	0.107	0.324	0.00772461
Hepacam	3.53487e-07	-0.425935	0.182	0.459	0.00773817
Slc25a17	3.55963e-07	-0.0904866	0.018	0.108	0.00779239
Sin3b	3.60208e-07	-0.0713188	0.093	0.297	0.00788532
Rida	3.64322e-07	-0.192355	0.047	0.189	0.00797538
Ubxn1	3.79468e-07	-0.10161	0.032	0.149	0.00830692
Rad21	3.84302e-07	-0.0153473	0.018	0.108	0.00841276
Rps18	3.90302e-07	-0.297668	0.109	0.324	0.00854409
Arap2	3.92432e-07	-0.173617	0.113	0.338	0.00859073
Tbc1d19	3.9536e-07	-0.050801	0.032	0.149	0.00865483
Mthfd2l	3.9647e-07	-0.113448	0.053	0.203	0.00867912
Tmed3	4.06554e-07	0.00744952	0.047	0.189	0.00889987
Megf10	4.11398e-07	-0.259559	0.032	0.149	0.0090059
Ldha	4.12832e-07	-0.106827	0.058	0.216	0.0090373
Lrp1	4.15285e-07	-0.285363	0.184	0.473	0.009091
Aox1	4.20493e-07	-0.0619384	0.069	0.243	0.00920501
Abi1	4.37754e-07	-0.214687	0.053	0.203	0.00958287
Cct6a	4.43048e-07	-0.397799	0.033	0.149	0.00969876
Kdm5a	4.54988e-07	-0.160563	0.082	0.27	0.00996014
Fgfrl1	4.58245e-07	-0.210706	0.023	0.122	0.0100314
Cops4	4.58676e-07	-0.118813	0.032	0.149	0.0100409
Dbx2	4.62031e-07	-0.164253	0.107	0.324	0.0101143
Hk1	4.6449e-07	-0.337537	0.027	0.135	0.0101681
Gclc	4.70289e-07	-0.200114	0.037	0.162	0.0102951
Rpl15	4.77656e-07	-0.33876	0.127	0.351	0.0104564
Tmem258	4.8039e-07	-0.0980871	0.023	0.122	0.0105162
Lman1	4.90141e-07	-0.0390482	0.064	0.23	0.0107297
Calm3	4.90301e-07	-0.249256	0.065	0.23	0.0107332
Kdsr	4.90926e-07	-0.134313	0.059	0.216	0.0107469
Utp11	4.98587e-07	-0.279733	0.048	0.189	0.0109146
Cables1	4.99234e-07	-0.188297	0.059	0.216	0.0109287
Timm50	5.12673e-07	-0.333988	0.033	0.149	0.0112229
Arfgap1	5.13934e-07	-0.345581	0.038	0.162	0.0112505
Cdc5l	5.16817e-07	-0.269439	0.019	0.108	0.0113136
Sparcl1	5.182e-07	-0.688842	0.647	0.824	0.0113439
Pam16	5.18872e-07	-0.0577214	0.023	0.122	0.0113586
Myg1	5.35241e-07	-0.198917	0.019	0.108	0.011717
Drosha	5.45324e-07	-0.190598	0.019	0.108	0.0119377
Klf6	5.47342e-07	-0.270929	0.033	0.149	0.0119819
Kat6a	5.63328e-07	-0.341972	0.038	0.162	0.0123318
Itga1	5.69935e-07	-0.127905	0.027	0.135	0.0124764
Dap3	5.71528e-07	-0.0559879	0.032	0.149	0.0125113
Lysmd2	5.76434e-07	-0.338017	0.028	0.135	0.0126187
Efcab14	5.77396e-07	-0.450772	0.079	0.257	0.0126398
Lifr	5.88877e-07	-0.201289	0.071	0.243	0.0128911
Naprt	5.97361e-07	-0.0177427	0.027	0.135	0.0130768
Prex1	5.99559e-07	-0.0553315	0.107	0.324	0.013125
Ssu72	6.0166e-07	-0.101251	0.037	0.162	0.0131709
Cldn10	6.0462e-07	-0.485679	0.146	0.378	0.0132357
Lamtor4	6.07287e-07	-0.387005	0.067	0.23	0.0132941
Xbp1	6.08916e-07	-0.231068	0.06	0.216	0.0133298
Zfp24	6.24792e-07	-0.0735842	0.043	0.176	0.0136773
Snx19	6.27556e-07	-0.265414	0.023	0.122	0.0137378
Pygo2	6.35796e-07	-0.050611	0.019	0.108	0.0139182
Nudt3	6.39167e-07	-0.249986	0.085	0.27	0.013992
Gna11	6.41704e-07	-0.312256	0.067	0.23	0.0140475
Gli3	6.48344e-07	-0.162705	0.048	0.189	0.0141929
AC139845.1	6.54478e-07	-0.293468	0.023	0.122	0.0143272
Crim1	6.6545e-07	-0.153813	0.033	0.149	0.0145674
Serbp1	6.66351e-07	-0.105564	0.102	0.311	0.0145871
Smc5	6.71542e-07	-0.115844	0.065	0.23	0.0147007
Tnrc6a	6.75562e-07	-0.329854	0.197	0.486	0.0147887
2310022B05Rik	6.80089e-07	-0.197415	0.054	0.203	0.0148878
Txndc5	7.07707e-07	-0.135907	0.028	0.135	0.0154924
Rap1b	7.12937e-07	-0.414091	0.029	0.135	0.0156069
Rbm4b	7.22565e-07	1.31674	0.403	0.149	0.0158177
Rnaseh2c	7.24267e-07	-0.156777	0.028	0.135	0.0158549
Pabpc1	7.25862e-07	-0.350998	0.079	0.257	0.0158898
Mmd2	7.29922e-07	-0.331734	0.321	0.676	0.0159787
Cct5	7.48368e-07	-0.130767	0.028	0.135	0.0163825
Rpl29	7.54616e-07	-0.499385	0.063	0.216	0.0165193
Pgam1	7.68134e-07	-0.110351	0.054	0.203	0.0168152
Amd2	7.80206e-07	-0.145635	0.023	0.122	0.0170795
Eif3c	7.83323e-07	-0.252893	0.039	0.162	0.0171477
Rhoq	7.89148e-07	-0.291338	0.019	0.108	0.0172752
Foxo1	7.89857e-07	-0.102424	0.048	0.189	0.0172908
Mpnd	7.99984e-07	-0.271769	0.019	0.108	0.0175124
Chic2	8.02702e-07	-0.0775442	0.083	0.27	0.017572
Ctsa	8.05137e-07	-0.00314789	0.077	0.257	0.0176253
Bmpr1b	8.07751e-07	-0.103202	0.06	0.216	0.0176825
Rab1a	8.28567e-07	-0.0796571	0.028	0.135	0.0181382
Ptpn4	8.30944e-07	-0.119361	0.06	0.216	0.0181902
Scaf1	8.45626e-07	-0.245551	0.039	0.162	0.0185116
Tmem160	8.55043e-07	0.023082	0.023	0.122	0.0187178
Gja1	8.56245e-07	-0.628538	0.445	0.716	0.0187441
Hprt	8.56347e-07	-0.199873	0.019	0.108	0.0187463
Agbl3	8.68815e-07	-0.222597	0.033	0.149	0.0190192
Tmem106b	8.7878e-07	-0.0651011	0.072	0.243	0.0192374
Ppp2r5d	9.33248e-07	-0.148113	0.019	0.108	0.0204297
Cox20	9.55984e-07	-0.29395	0.039	0.162	0.0209274
Arf4	9.58613e-07	0.0247392	0.065	0.23	0.020985
Wbp11	9.66421e-07	-0.193844	0.029	0.135	0.0211559
Smc1a	9.71237e-07	-0.149804	0.033	0.149	0.0212613
Prkaca	9.77444e-07	-0.212342	0.029	0.135	0.0213972
Ppp1ca	9.78232e-07	-0.289255	0.05	0.189	0.0214145
Gabpa	9.92141e-07	-0.233238	0.024	0.122	0.021719
Gabrg1	1.00793e-06	-0.115699	0.055	0.203	0.0220647
Cnbp	1.0241e-06	-0.217486	0.079	0.257	0.0224185
Epc2	1.0305e-06	-0.22875	0.029	0.135	0.0225588
Acot13	1.04462e-06	0.00256106	0.019	0.108	0.0228677
Slc25a42	1.06818e-06	-0.227606	0.034	0.149	0.0233836
1500009C09Rik	1.09435e-06	-0.147207	0.024	0.122	0.0239565
Sem1	1.10279e-06	-0.168838	0.044	0.176	0.0241412
Cep85l	1.10478e-06	-0.00588228	0.066	0.23	0.0241848
Uba6	1.11689e-06	-0.119553	0.024	0.122	0.0244498
Zcrb1	1.12802e-06	-0.13168	0.05	0.189	0.0246934
Clpx	1.13062e-06	-0.09822	0.024	0.122	0.0247504
Sall3	1.14443e-06	-0.00352632	0.049	0.189	0.0250526
Phkg1	1.14487e-06	0.98252	0.596	0.486	0.0250623
Anks1	1.14805e-06	-0.124684	0.05	0.189	0.025132
Kifc3	1.14984e-06	-0.150818	0.067	0.23	0.0251711
Atp5l	1.15984e-06	-0.361271	0.13	0.351	0.02539
Cxxc5	1.1726e-06	-0.314466	0.029	0.135	0.0256694
Vegfa	1.17559e-06	-0.174186	0.198	0.5	0.0257348
Fxyd1	1.17631e-06	-0.439328	0.153	0.392	0.0257505
Chpt1	1.17917e-06	-0.174416	0.187	0.473	0.0258132
Morc3	1.21593e-06	-0.0802696	0.029	0.135	0.0266179
Eif3a	1.22103e-06	-0.232545	0.081	0.257	0.0267295
Ctage5	1.22326e-06	-0.39092	0.068	0.23	0.0267784
Apc2	1.22807e-06	-0.117834	0.05	0.189	0.0268837
Ptp4a2	1.2423e-06	-0.0164869	0.055	0.203	0.0271952
Hint2	1.24266e-06	-0.321693	0.02	0.108	0.0272032
Gm3764	1.24398e-06	0.577793	0.843	0.716	0.0272319
Dpm3	1.28644e-06	-0.134465	0.044	0.176	0.0281614
Rpl6	1.2874e-06	-0.54776	0.16	0.392	0.0281824
Larp4	1.29064e-06	-0.0901087	0.05	0.189	0.0282534
Mvb12b	1.29875e-06	-0.285095	0.02	0.108	0.0284309
Wwc1	1.30298e-06	-0.288956	0.045	0.176	0.0285235
Acadsb	1.31403e-06	-0.339082	0.051	0.189	0.0287654
Pon2	1.32612e-06	-0.300446	0.081	0.257	0.0290302
Mtcl1	1.36927e-06	-0.253167	0.02	0.108	0.0299747
Dst	1.37548e-06	-0.297348	0.24	0.554	0.0301106
Selenof	1.39496e-06	-0.271569	0.1	0.297	0.0305371
Dedd	1.39973e-06	-0.21649	0.02	0.108	0.0306414
Cbs	1.40369e-06	-0.275927	0.163	0.419	0.0307281
Rex1bd	1.41831e-06	-0.232789	0.02	0.108	0.0310483
Zfand3	1.43714e-06	-0.194905	0.02	0.108	0.0314603
Ergic3	1.44999e-06	-0.18701	0.087	0.27	0.0317416
Ptprg	1.45351e-06	-0.397084	0.058	0.203	0.0318187
Ptgr2	1.47017e-06	-0.160044	0.029	0.135	0.0321836
Timp4	1.48008e-06	-0.202074	0.176	0.446	0.0324005
Dhrs3	1.52261e-06	-0.144619	0.029	0.135	0.0333315
Ikzf5	1.52699e-06	-0.216714	0.025	0.122	0.0334274
Amigo1	1.53105e-06	-0.385455	0.029	0.135	0.0335163
Tmem128	1.53813e-06	-0.169355	0.045	0.176	0.0336711
Eif3d	1.55154e-06	-0.237837	0.025	0.122	0.0339647
Ctbp2	1.57522e-06	-0.224116	0.057	0.203	0.0344831
Psmb2	1.57954e-06	-0.172777	0.034	0.149	0.0345777
Abl1	1.5827e-06	-0.111521	0.02	0.108	0.0346469
Vps35	1.65124e-06	-0.147434	0.034	0.149	0.0361473
Dkk3	1.69584e-06	-0.231588	0.088	0.27	0.0371237
Ppp1cb	1.71306e-06	-0.32249	0.046	0.176	0.0375005
Agpat5	1.73033e-06	-0.404743	0.112	0.311	0.0378787
U2af1	1.7539e-06	-0.281114	0.03	0.135	0.0383947
Nsa2	1.76453e-06	-0.12004	0.04	0.162	0.0386272
Ehmt2	1.76912e-06	-0.326932	0.058	0.203	0.0387278
Ghitm	1.80513e-06	-0.319756	0.035	0.149	0.0395161
Cnih4	1.81293e-06	0.00394287	0.029	0.135	0.0396868
Immt	1.81301e-06	-0.136105	0.113	0.324	0.0396885
Zfp651	1.82563e-06	-0.218518	0.051	0.189	0.0399649
Slitrk2	1.84005e-06	-0.218599	0.081	0.257	0.0402805
Snu13	1.87973e-06	-0.25585	0.035	0.149	0.0411491
Msantd2	1.89202e-06	-0.0861605	0.034	0.149	0.0414183
March5	1.93093e-06	-0.0492262	0.034	0.149	0.04227
Eprs	1.95427e-06	-0.148634	0.081	0.257	0.042781
Cluap1	1.96075e-06	-0.303751	0.025	0.122	0.0429229
Zcchc9	1.99416e-06	-0.054694	0.045	0.176	0.0436541
2900076A07Rik	2.00426e-06	-0.0452381	0.034	0.149	0.0438754
Idh2	2.01367e-06	-0.234291	0.1	0.297	0.0440812
Fbrsl1	2.01858e-06	-0.193162	0.128	0.351	0.0441887
Trak1	2.06774e-06	-0.248366	0.076	0.243	0.0452649
Mrpl28	2.08345e-06	-0.119519	0.03	0.135	0.0456089
Yeats2	2.08775e-06	-0.0754963	0.062	0.216	0.0457029
Notch1	2.09771e-06	-0.122092	0.146	0.392	0.045921
Pcsk6	2.16962e-06	0.0296149	0.04	0.162	0.047495
Hsd11b1	2.17135e-06	-0.225059	0.076	0.243	0.0475331
Tet2	2.1832e-06	-0.0133517	0.118	0.338	0.0477924
Zfp12	2.21563e-06	-0.195694	0.02	0.108	0.0485023
Dek	2.24612e-06	-0.135523	0.035	0.149	0.0491697
Brd2	2.25308e-06	-0.100912	0.069	0.23	0.0493222
Slc35a5	2.27259e-06	-0.151008	0.035	0.149	0.0497492
Rtraf	2.29936e-06	-0.187037	0.035	0.149	0.0503352
Nek7	2.32771e-06	-0.195071	0.025	0.122	0.050956
Tcp11l1	2.33201e-06	-0.161134	0.02	0.108	0.0510501
Zdhhc17	2.33883e-06	-0.110036	0.063	0.216	0.0511993
Clpp	2.34595e-06	-0.0795835	0.035	0.149	0.0513552
Srp14	2.35457e-06	-0.2359	0.051	0.189	0.051544
Upf2	2.35948e-06	-0.408358	0.053	0.189	0.0516514
Ndufa10	2.42455e-06	-0.197274	0.11	0.311	0.0530759
Brsk1	2.4349e-06	-0.261184	0.03	0.135	0.0533024
Mrps14	2.45348e-06	-0.0330124	0.046	0.176	0.0537092
Crot	2.53783e-06	-0.0587995	0.112	0.324	0.0555557
Smarca4	2.54659e-06	-0.258512	0.036	0.149	0.0557475
Firre	2.55573e-06	-0.413077	0.091	0.27	0.0559476
Prr13	2.62375e-06	-0.221954	0.03	0.135	0.0574364
Bbs2	2.64531e-06	-0.126849	0.025	0.122	0.0579086
Riok3	2.65211e-06	-0.184621	0.041	0.162	0.0580573
Mpv17	2.66389e-06	-0.285696	0.065	0.216	0.0583152
Gtf3c3	2.66584e-06	-0.0745489	0.025	0.122	0.058358
Pdcd5	2.69932e-06	-0.25671	0.03	0.135	0.0590908
Sdc2	2.71156e-06	-0.161942	0.058	0.203	0.0593588
P3h3	2.71313e-06	-0.177986	0.064	0.216	0.0593932
Dbt	2.81661e-06	-0.171695	0.03	0.135	0.0616585
Psd2	2.82946e-06	-0.103926	0.057	0.203	0.0619398
Ift46	2.87672e-06	-0.355649	0.031	0.135	0.0629744
Etv4	2.89032e-06	-0.243288	0.064	0.216	0.063272
Ednrb	2.91748e-06	-0.354082	0.153	0.392	0.0638665
Atp1b2	2.93426e-06	-0.600808	0.393	0.635	0.0642339
Aamp	2.95404e-06	-0.153908	0.053	0.189	0.0646668
Got1	2.96323e-06	-0.304707	0.026	0.122	0.064868
Hsp90ab1	2.97334e-06	-0.284958	0.205	0.486	0.0650894
Sars	3.06163e-06	-0.409273	0.048	0.176	0.0670222
Dgkb	3.07829e-06	-0.0295437	0.082	0.257	0.0673869
Palld	3.18e-06	-0.0879882	0.052	0.189	0.0696133
Lonp2	3.18307e-06	-0.0478989	0.041	0.162	0.0696806
Tbrg1	3.26575e-06	-0.18478	0.021	0.108	0.0714905
Amfr	3.27014e-06	-0.189225	0.065	0.216	0.0715865
Nnat	3.28628e-06	-0.522154	0.142	0.351	0.07194
Rrp8	3.29766e-06	-0.2661	0.031	0.135	0.072189
Sik3	3.30783e-06	-0.171411	0.09	0.27	0.0724116
Set	3.31812e-06	-0.22979	0.059	0.203	0.072637
Cst3	3.34696e-06	-0.969568	0.965	0.973	0.0732683
Vwa1	3.37921e-06	-0.305202	0.031	0.135	0.0739744
Cct8	3.37921e-06	-0.267566	0.031	0.135	0.0739744
Mrpl30	3.40471e-06	-0.368014	0.026	0.122	0.0745325
Cnot2	3.44217e-06	-0.242648	0.036	0.149	0.0753525
Caskin1	3.5002e-06	-0.200723	0.159	0.405	0.0766228
Secisbp2l	3.57751e-06	0.0167508	0.041	0.162	0.0783153
Cyp4f15	3.58087e-06	-0.22075	0.101	0.297	0.0783887
Isy1	3.62265e-06	-0.161398	0.021	0.108	0.0793035
1810058I24Rik	3.62383e-06	-0.0939063	0.026	0.122	0.0793292
Wdr61	3.69839e-06	-0.085387	0.021	0.108	0.0809614
Aspscr1	3.70262e-06	-0.269295	0.042	0.162	0.0810541
Scarb2	3.75853e-06	-0.0748756	0.083	0.257	0.082278
Gtf3c1	3.81196e-06	-0.263408	0.048	0.176	0.0834475
Srsf6	3.83255e-06	-0.134701	0.162	0.419	0.0838984
Nub1	3.83855e-06	-0.0500489	0.021	0.108	0.0840297
Gnai2	3.87111e-06	-0.295769	0.12	0.324	0.0847425
Zic2	3.89714e-06	-0.141477	0.031	0.135	0.0853124
Ppp3r1	3.90583e-06	-0.409446	0.037	0.149	0.0855024
Slc41a1	3.93503e-06	-0.111143	0.071	0.23	0.0861417
Ankrd46	4.05211e-06	-0.3088	0.026	0.122	0.0887047
Ube2b	4.07989e-06	0.0274942	0.095	0.284	0.0893128
Ube2h	4.08122e-06	-0.0824054	0.041	0.162	0.089342
Bcas2	4.11556e-06	-0.193289	0.042	0.162	0.0900937
Lman2	4.1184e-06	-0.112964	0.053	0.189	0.0901558
Npc2	4.13311e-06	-0.206523	0.072	0.23	0.0904779
Becn1	4.14852e-06	-0.564201	0.043	0.162	0.0908153
Naa20	4.15109e-06	-0.291172	0.037	0.149	0.0908715
Golga3	4.15767e-06	-0.116668	0.053	0.189	0.0910155
Ddx18	4.16199e-06	-0.00806183	0.053	0.189	0.0911101
Tcn2	4.40404e-06	-0.23842	0.037	0.149	0.0964089
Fads1	4.40937e-06	-0.007738	0.107	0.311	0.0965255
Dnm1l	4.43443e-06	-0.159582	0.06	0.203	0.0970742
Mat2a	4.50644e-06	0.861347	0.59	0.473	0.0986506
Csnk1g2	4.53737e-06	-0.0301336	0.031	0.135	0.0993275
Abcd3	4.56465e-06	0.0105795	0.041	0.162	0.0999247
Nr2e1	4.56874e-06	-0.0385793	0.031	0.135	0.100014
Mgll	4.60199e-06	-0.322947	0.225	0.514	0.100742
Derl1	4.6099e-06	0.0458491	0.064	0.216	0.100915
Nup88	4.63592e-06	-0.26969	0.022	0.108	0.101485
B3glct	4.71069e-06	-0.179486	0.026	0.122	0.103122
Cbfb	4.73079e-06	-0.278433	0.022	0.108	0.103562
Tapbp	4.76826e-06	-0.23061	0.032	0.135	0.104382
Zdhhc18	4.78103e-06	-0.15179	0.026	0.122	0.104661
Naaa	4.79187e-06	-0.0865852	0.083	0.257	0.104899
Igfbp2	4.79658e-06	-0.494517	0.062	0.203	0.105002
Gtf2i	5.075e-06	-0.195441	0.141	0.365	0.111097
Dusp18	5.08792e-06	-0.187505	0.022	0.108	0.11138
C030018K13Rik	5.09137e-06	-0.107688	0.026	0.122	0.111455
9430041J12Rik	5.12103e-06	-0.0752495	0.077	0.243	0.112105
Aldh1a1	5.15694e-06	-0.178951	0.032	0.135	0.112891
Ptprz1	5.18555e-06	-0.429843	0.528	0.811	0.113517
Tenm3	5.19954e-06	-0.00568804	0.047	0.176	0.113823
Map7d2	5.20639e-06	-0.305947	0.032	0.135	0.113973
Stag1	5.39264e-06	-0.17698	0.085	0.257	0.11805
Bcl6	5.39798e-06	-0.177076	0.037	0.149	0.118167
Snx14	5.41041e-06	-0.0284098	0.065	0.216	0.118439
Dock1	5.50277e-06	0.00229854	0.053	0.189	0.120461
Cuedc2	5.51522e-06	-0.0674559	0.048	0.176	0.120734
Tbl1xr1	5.52758e-06	-0.229199	0.054	0.189	0.121004
Lair1	5.53305e-06	-0.0196243	0.047	0.176	0.121124
Gtf2a1	5.55954e-06	-0.0867065	0.022	0.108	0.121704
Btd	5.5625e-06	-0.00462003	0.026	0.122	0.121769
Fam181b	5.63123e-06	-0.173574	0.054	0.189	0.123273
Lrig2	5.68292e-06	-0.285157	0.032	0.135	0.124405
Spire1	5.70527e-06	-0.19808	0.139	0.365	0.124894
Gga3	5.73222e-06	-0.0625751	0.037	0.149	0.125484
Clint1	5.92853e-06	-0.0371374	0.022	0.108	0.129781
Dctn2	6.00027e-06	-0.105846	0.092	0.27	0.131352
Tcf7l2	6.03635e-06	0.00225984	0.116	0.324	0.132142
Ankzf1	6.12967e-06	-0.183365	0.037	0.149	0.134185
Nf1	6.13275e-06	-0.139687	0.06	0.203	0.134252
Sox5	6.15087e-06	-0.102286	0.072	0.23	0.134649
M6pr	6.24272e-06	-0.231956	0.032	0.135	0.136659
Gpld1	6.27752e-06	0.0140994	0.103	0.297	0.137421
Zcchc6	6.46555e-06	-0.244519	0.099	0.284	0.141537
Cyp2d22	6.46874e-06	-0.0293094	0.116	0.324	0.141607
Txnl1	6.61799e-06	-0.131123	0.027	0.122	0.144874
Pan2	6.66484e-06	-0.124477	0.043	0.162	0.1459
Pex13	6.66874e-06	0.038067	0.032	0.135	0.145985
Sox1	6.67058e-06	0.03648	0.048	0.176	0.146026
Sdhb	6.69025e-06	-0.163164	0.027	0.122	0.146456
Lfng	6.73254e-06	-0.190772	0.099	0.284	0.147382
Acsl6	6.78122e-06	-0.349507	0.204	0.473	0.148448
Rfc1	6.78778e-06	-0.16206	0.027	0.122	0.148591
Hist1h1c	6.82543e-06	-0.0854321	0.048	0.176	0.149415
Ctdspl	7.30229e-06	-0.0515895	0.054	0.189	0.159854
Cers5	7.34409e-06	-0.121553	0.037	0.149	0.16077
Comt	7.39614e-06	-0.0683636	0.073	0.23	0.161909
Azin1	7.48718e-06	-0.151856	0.055	0.189	0.163902
Sdc3	7.57476e-06	-0.121778	0.032	0.135	0.165819
Evi5	7.57791e-06	-0.355524	0.044	0.162	0.165888
Prdx2	7.70191e-06	-0.305304	0.11	0.297	0.168602
Grk2	7.74241e-06	-0.520779	0.023	0.108	0.169489
Btg1	8.03385e-06	-0.0251097	0.091	0.27	0.175869
Cachd1	8.05936e-06	-0.012697	0.037	0.149	0.176427
Tmem5	8.06735e-06	-0.0675905	0.032	0.135	0.176602
Gng12	8.17446e-06	-0.0746223	0.022	0.108	0.178947
Otud5	8.24383e-06	-0.238857	0.038	0.149	0.180466
Acat1	8.25644e-06	-0.0458232	0.032	0.135	0.180742
Sil1	8.26106e-06	-0.0025211	0.037	0.149	0.180843
Virma	8.26944e-06	-0.236717	0.027	0.122	0.181026
Csgalnact1	8.29466e-06	-0.0681872	0.073	0.23	0.181578
Epb41l2	8.32744e-06	-0.0795671	0.11	0.311	0.182296
Tmem176b	8.34298e-06	-0.291541	0.079	0.243	0.182636
Trir	8.38306e-06	-0.185495	0.05	0.176	0.183514
Mgat5	8.44294e-06	0.0166895	0.085	0.257	0.184824
Bhlhb9	8.44761e-06	-0.25084	0.027	0.122	0.184927
Tmem222	8.4538e-06	-0.0525919	0.049	0.176	0.185062
Gramd3	8.46759e-06	0.0258771	0.037	0.149	0.185364
Tcf3	8.53392e-06	0.00100718	0.032	0.135	0.186816
Morf4l1	8.53564e-06	-0.230595	0.152	0.378	0.186854
Trib1	8.58365e-06	-0.230945	0.027	0.122	0.187905
Ube2o	8.6318e-06	-0.158018	0.038	0.149	0.188959
Sh3bgrl3	8.73686e-06	-0.416299	0.033	0.135	0.191259
Abcf1	8.91688e-06	-0.356028	0.023	0.108	0.195199
Daam2	8.9983e-06	-0.301971	0.241	0.527	0.196982
Baz1b	9.02814e-06	-0.241276	0.143	0.365	0.197635
Dusp11	9.05309e-06	-0.0838494	0.132	0.351	0.198181
Tpm3	9.08472e-06	-0.263558	0.082	0.243	0.198874
Tbc1d10a	9.17685e-06	-0.0305275	0.043	0.162	0.20089
Tmem126a	9.18145e-06	-0.144912	0.027	0.122	0.200991
Cct7	9.18898e-06	-0.388742	0.045	0.162	0.201156
Scg3	9.28085e-06	-0.563356	0.284	0.527	0.203167
Cul5	9.3904e-06	-0.359597	0.077	0.23	0.205565
Psma2	9.4852e-06	-0.149534	0.033	0.135	0.207641
Ggh	9.54731e-06	-0.0809959	0.033	0.135	0.209
Dolk	9.59062e-06	-0.138489	0.044	0.162	0.209948
Safb	9.60351e-06	-0.0678892	0.093	0.27	0.21023
Mtss1	9.68471e-06	-0.251638	0.039	0.149	0.212008
Orc3	9.74986e-06	-0.13406	0.027	0.122	0.213434
Rmnd5a	9.8536e-06	-0.0897158	0.027	0.122	0.215705
Acadm	9.92334e-06	-0.0769673	0.027	0.122	0.217232
Snx1	9.95037e-06	-0.260389	0.023	0.108	0.217824
Usp2	1.02269e-05	-0.194939	0.123	0.324	0.223876
Por	1.03135e-05	-0.30325	0.117	0.311	0.225772
Gm10561	1.03378e-05	-0.142013	0.128	0.338	0.226306
Fcho2	1.05138e-05	0.0169182	0.079	0.243	0.230157
Fzd2	1.069e-05	-0.217615	0.123	0.324	0.234014
Thrap3	1.07325e-05	-0.150764	0.102	0.284	0.234945
Mfn1	1.08338e-05	-0.0176683	0.153	0.392	0.237162
Tgfb2	1.08975e-05	-0.164714	0.044	0.162	0.238558
Hnrnpc	1.12984e-05	-0.0494175	0.055	0.189	0.247333
Emc2	1.14384e-05	-0.116976	0.05	0.176	0.250398
Snapin	1.14527e-05	0.00589757	0.033	0.135	0.25071
Jak1	1.16285e-05	-0.110402	0.102	0.284	0.254559
Golga4	1.17886e-05	-0.467341	0.071	0.216	0.258064
Rsph9	1.19124e-05	-0.209637	0.033	0.135	0.260773
Nat8f4	1.19501e-05	-0.230597	0.028	0.122	0.261599
Nap1l4	1.20323e-05	-0.13811	0.05	0.176	0.263399
Elmo2	1.20574e-05	-0.205438	0.057	0.189	0.263949
Ick	1.20916e-05	-0.0949155	0.023	0.108	0.264698
Pmp22	1.22413e-05	-0.0283289	0.05	0.176	0.267974
Pfdn2	1.22818e-05	-0.239541	0.039	0.149	0.268861
Brd4	1.23675e-05	-0.0902458	0.069	0.216	0.270737
Nfix	1.25491e-05	-0.213096	0.117	0.311	0.274711
Ddit3	1.26307e-05	-0.168828	0.028	0.122	0.276499
Aes	1.26386e-05	-0.0275438	0.088	0.257	0.276672
Nucb1	1.26977e-05	-0.0823623	0.039	0.149	0.277964
Slirp	1.27655e-05	0.0347375	0.055	0.189	0.27945
Huwe1	1.27682e-05	-0.231516	0.153	0.378	0.279509
Epas1	1.29048e-05	-0.157219	0.033	0.135	0.2825
Ctnnbip1	1.31501e-05	-0.039928	0.056	0.189	0.28787
Ctnnd2	1.34819e-05	-0.299046	0.146	0.365	0.295132
Trp53inp2	1.38211e-05	-0.325182	0.029	0.122	0.302557
Abcd2	1.38485e-05	-0.0367385	0.05	0.176	0.303158
Limk2	1.39512e-05	-0.176393	0.034	0.135	0.305406
Cyp7b1	1.411e-05	-0.208849	0.062	0.203	0.308882
Glrx2	1.42074e-05	-0.134782	0.063	0.203	0.311015
Ubr4	1.43083e-05	-0.285603	0.034	0.135	0.313223
Oat	1.43362e-05	-0.014279	0.033	0.135	0.313834
Phkg2	1.4854e-05	-0.264466	0.071	0.216	0.32517
Kmt2c	1.48769e-05	-0.112458	0.179	0.432	0.32567
Ssfa2	1.49135e-05	-0.145344	0.039	0.149	0.326472
Cuta	1.50384e-05	-0.251768	0.058	0.189	0.329206
Ssrp1	1.53358e-05	-0.183221	0.034	0.135	0.335717
Trappc10	1.54452e-05	-0.162201	0.064	0.203	0.338112
Ift80	1.54651e-05	-0.281651	0.029	0.122	0.338546
Map3k7	1.58158e-05	-0.325334	0.034	0.135	0.346224
Sgta	1.58492e-05	-0.0336542	0.095	0.27	0.346955
Cyth2	1.59256e-05	-0.163254	0.034	0.135	0.348627
Hsbp1	1.60309e-05	-0.192111	0.04	0.149	0.350933
Yif1b	1.60998e-05	-0.0939905	0.045	0.162	0.352441
Ociad1	1.6118e-05	-0.0448836	0.095	0.27	0.35284
Car2	1.61752e-05	-0.205475	0.134	0.338	0.354091
Mgea5	1.63277e-05	-0.132244	0.064	0.203	0.357429
Ivd	1.63415e-05	-0.168444	0.159	0.392	0.357732
Mrps25	1.6382e-05	-0.144396	0.034	0.135	0.358619
Gas1	1.6405e-05	-0.163164	0.064	0.203	0.359121
0610012G03Rik	1.64156e-05	-0.186907	0.046	0.162	0.359355
Bcl9l	1.6641e-05	-0.130378	0.034	0.135	0.364287
Zfp62	1.68959e-05	-0.0759991	0.045	0.162	0.369869
Commd6	1.69133e-05	-0.0170688	0.023	0.108	0.370248
Rbbp4	1.70247e-05	-0.0930008	0.057	0.189	0.372688
2610001J05Rik	1.70707e-05	-0.0878733	0.023	0.108	0.373695
Stag2	1.74394e-05	-0.0584539	0.045	0.162	0.381766
Pcbp2	1.75089e-05	-0.271725	0.112	0.297	0.383288
Mapre1	1.7667e-05	-0.0784796	0.057	0.189	0.386749
Hibadh	1.77804e-05	-0.325934	0.04	0.149	0.38923
Eef2	1.78592e-05	-0.471269	0.095	0.257	0.390955
Dnajc7	1.87332e-05	-0.0207127	0.069	0.216	0.41009
Supt16	1.88158e-05	-0.0850081	0.029	0.122	0.411897
Mtif2	1.89672e-05	-0.100593	0.051	0.176	0.41521
Chrac1	1.92641e-05	-0.0410799	0.029	0.122	0.421711
Ctso	1.95882e-05	0.102903	0.088	0.257	0.428805
Pla2g16	1.96365e-05	0.0239781	0.034	0.135	0.429863
Slc25a12	1.96554e-05	-0.220753	0.034	0.135	0.430277
Prkd1	1.96565e-05	-0.0129067	0.029	0.122	0.4303
Slk	1.97162e-05	-0.187928	0.034	0.135	0.431608
Fam168a	1.98885e-05	-0.150302	0.09	0.257	0.43538
Paqr8	1.99961e-05	-0.00731137	0.176	0.432	0.437735
Pfn2	2.01122e-05	-0.436072	0.108	0.284	0.440275
Clk4	2.01634e-05	-0.0446304	0.165	0.405	0.441397
Rnf14	2.03342e-05	-0.174083	0.034	0.135	0.445136
Pigq	2.04746e-05	0.0299305	0.063	0.203	0.448209
Mtfp1	2.06471e-05	-0.206429	0.029	0.122	0.451986
Ywhab	2.12871e-05	-0.27965	0.06	0.189	0.465996
Stip1	2.14273e-05	-0.123381	0.034	0.135	0.469065
Zfr	2.1516e-05	-0.0049225	0.076	0.23	0.471007
Rtn3	2.15569e-05	-0.240757	0.214	0.473	0.471902
Ttbk2	2.16193e-05	-0.0378578	0.046	0.162	0.473269
Vbp1	2.16997e-05	-0.124632	0.024	0.108	0.475029
Mboat2	2.18749e-05	-0.0519358	0.077	0.23	0.478864
C030037D09Rik	2.21207e-05	-0.0219044	0.04	0.149	0.484244
Hbp1	2.22907e-05	-0.35562	0.087	0.243	0.487966
Ctdsp2	2.29471e-05	-0.0583613	0.064	0.203	0.502334
Cops5	2.29576e-05	-0.0178769	0.064	0.203	0.502566
Lpcat3	2.3065e-05	-0.055369	0.083	0.243	0.504915
Repin1	2.32631e-05	-0.148807	0.029	0.122	0.509253
Serf2	2.34746e-05	-0.291554	0.131	0.324	0.513882
Scand1	2.50522e-05	-0.00586498	0.034	0.135	0.548418
Slc15a2	2.51506e-05	-0.00996088	0.163	0.405	0.550573
Rer1	2.5286e-05	-0.218573	0.053	0.176	0.553535
Hdac8	2.56312e-05	0.137781	0.114	0.311	0.561093
Apoe	2.57204e-05	0.298017	0.997	0.932	0.563044
2410002F23Rik	2.57338e-05	-0.0951618	0.04	0.149	0.563339
Tmem135	2.58283e-05	0.029236	0.034	0.135	0.565406
Gfap	2.58347e-05	-0.21048	0.233	0.5	0.565548
Baz2a	2.58531e-05	-0.199454	0.053	0.176	0.565951
Wnk2	2.58695e-05	-0.204298	0.079	0.23	0.56631
Pantr2	2.59357e-05	-0.0471088	0.029	0.122	0.567758
Cyp51	2.59404e-05	-0.0242731	0.077	0.23	0.567862
Ube2r2	2.60335e-05	-0.218927	0.03	0.122	0.5699
Psma7	2.61208e-05	-0.331132	0.06	0.189	0.571811
Irak2	2.62788e-05	-0.057767	0.029	0.122	0.575269
Slc25a4	2.64382e-05	-0.298246	0.135	0.338	0.578758
Skiv2l2	2.65042e-05	-0.227257	0.03	0.122	0.580204
Rb1	2.65199e-05	-0.211508	0.053	0.176	0.580546
Hypk	2.6539e-05	-0.00680839	0.029	0.122	0.580964
Grn	2.70704e-05	-0.487374	0.067	0.203	0.592598
Mxi1	2.7376e-05	-0.0368877	0.052	0.176	0.599287
Dtymk	2.75462e-05	-0.0334565	0.04	0.149	0.603014
Taf1	2.78239e-05	-0.365329	0.048	0.162	0.609092
Ivns1abp	2.80088e-05	0.0337379	0.058	0.189	0.613142
Sar1a	2.82566e-05	0.0405037	0.04	0.149	0.618566
Pex3	2.85143e-05	-0.183695	0.025	0.108	0.624205
Smad1	2.8819e-05	-0.183352	0.025	0.108	0.630877
Ctnna2	2.89978e-05	-0.0810552	0.035	0.135	0.634791
Adcyap1r1	2.90673e-05	-0.303753	0.116	0.297	0.636313
Hadhb	2.91265e-05	-0.173832	0.086	0.243	0.637609
Mapre3	2.92901e-05	-0.000552609	0.058	0.189	0.641191
Gpt	2.94053e-05	-0.278338	0.041	0.149	0.643712
Pcmtd2	3.00462e-05	-0.178262	0.066	0.203	0.657741
Tsen34	3.01305e-05	-0.17768	0.03	0.122	0.659587
Slc7a2	3.01514e-05	0.0573154	0.109	0.297	0.660044
Gnb2	3.05786e-05	-0.240762	0.144	0.351	0.669396
Npm1	3.07699e-05	-0.349319	0.06	0.189	0.673583
Folh1	3.08268e-05	-0.055138	0.071	0.216	0.674829
Prkar2a	3.08871e-05	-0.0254595	0.035	0.135	0.676149
Sympk	3.10199e-05	-0.263296	0.074	0.216	0.679057
Sdha	3.11266e-05	-0.207522	0.08	0.23	0.681392
Itih3	3.11999e-05	-0.474618	0.093	0.257	0.682998
Trim8	3.12806e-05	-0.0128192	0.053	0.176	0.684763
Cmtm3	3.1371e-05	-0.0976656	0.025	0.108	0.686743
Gpcpd1	3.15864e-05	-0.0301208	0.091	0.257	0.691459
Mpc2	3.15916e-05	-0.176133	0.073	0.216	0.691572
Lama2	3.16306e-05	0.00667599	0.109	0.297	0.692426
Kctd2	3.16435e-05	-0.403849	0.025	0.108	0.692707
Idh3g	3.17882e-05	-0.312482	0.082	0.23	0.695876
Drp2	3.2008e-05	-0.406402	0.042	0.149	0.700686
Larp1	3.20935e-05	-0.3767	0.082	0.23	0.702558
Yipf5	3.21986e-05	-0.000967483	0.071	0.216	0.70486
Sf1	3.23276e-05	-0.00276196	0.084	0.243	0.707683
Gramd1a	3.3716e-05	-0.452636	0.09	0.243	0.738078
Fam32a	3.37521e-05	-0.351072	0.025	0.108	0.738868
Rnf220	3.385e-05	-0.293791	0.03	0.122	0.741011
Eef1g	3.38865e-05	-0.110225	0.06	0.189	0.74181
Bcap31	3.42e-05	-0.0736059	0.066	0.203	0.748672
Smarcd1	3.43354e-05	-0.0299331	0.03	0.122	0.751637
Lamp2	3.4801e-05	-0.0168267	0.159	0.392	0.761829
Tiparp	3.49076e-05	-0.0688486	0.072	0.216	0.764163
Tsg101	3.49508e-05	-0.113858	0.036	0.135	0.765108
Mpdu1	3.50268e-05	-0.179069	0.041	0.149	0.766771
Dpm2	3.52338e-05	-0.379574	0.049	0.162	0.771303
Elavl1	3.56087e-05	-0.0743002	0.066	0.203	0.779509
Hmgcs1	3.56968e-05	0.02175	0.078	0.23	0.781439
Timm13	3.58273e-05	-0.0237378	0.053	0.176	0.784294
Polr2c	3.58591e-05	-0.135753	0.041	0.149	0.784993
Smc3	3.65854e-05	-0.257381	0.054	0.176	0.80089
Fkbp4	3.68117e-05	-0.122829	0.041	0.149	0.805844
Cttn	3.75996e-05	-0.151905	0.03	0.122	0.823092
Mrps34	3.7718e-05	-0.214996	0.025	0.108	0.825685
Hlf	3.80988e-05	-0.364601	0.096	0.257	0.834021
Gnb4	3.84942e-05	-0.444148	0.026	0.108	0.842678
Atxn7	3.88799e-05	-0.315442	0.083	0.23	0.851119
Tapt1	3.97258e-05	-0.192199	0.025	0.108	0.869636
Mrps18a	3.97944e-05	-0.194064	0.025	0.108	0.871139
Mtch2	4.01669e-05	-0.141083	0.159	0.378	0.879294
Lrrc8c	4.04212e-05	-0.0463691	0.041	0.149	0.884861
A830082K12Rik	4.07639e-05	0.0429891	0.065	0.203	0.892361
Ormdl2	4.09786e-05	-0.142216	0.025	0.108	0.897063
Abcf3	4.11202e-05	-0.17479	0.025	0.108	0.900161
Alkbh5	4.1909e-05	-0.142676	0.036	0.135	0.91743
Mtor	4.20057e-05	-0.0771587	0.03	0.122	0.919547
Gm12940	4.21262e-05	-0.139151	0.067	0.203	0.922184
Luzp2	4.24367e-05	-0.496522	0.135	0.324	0.928983
Dynll2	4.252e-05	-0.898845	0.026	0.108	0.930806
Shd	4.25813e-05	0.0348449	0.036	0.135	0.932148
Zic5	4.27735e-05	-0.0958468	0.067	0.203	0.936354
Adgra1	4.31556e-05	-0.00467041	0.06	0.189	0.944718
Rnf146	4.33824e-05	-0.327718	0.026	0.108	0.949683
Serp1	4.35978e-05	-0.0715512	0.025	0.108	0.954399
Cse1l	4.38277e-05	-0.336582	0.026	0.108	0.959432
Sppl2a	4.41176e-05	-0.106271	0.054	0.176	0.965777
Eno1	4.42205e-05	-0.532389	0.167	0.365	0.96803
Bmp1	4.42589e-05	-0.169334	0.088	0.243	0.968871
Cdh2	4.44961e-05	-0.135282	0.137	0.338	0.974063
1110032A03Rik	4.53055e-05	-0.0113723	0.03	0.122	0.991783
Sned1	4.53342e-05	-0.203002	0.061	0.189	0.99241
Plekhg1	4.53594e-05	0.0553148	0.092	0.257	0.992962
Psmd13	4.58634e-05	-0.0801803	0.036	0.135	1
Prdm16	4.63611e-05	-0.251373	0.043	0.149	1
Mmgt2	4.69724e-05	0.0352639	0.03	0.122	1
Arpc3	4.73707e-05	-0.184883	0.043	0.149	1
Cebpz	4.74405e-05	-0.149185	0.048	0.162	1
Cir1	4.84347e-05	-0.159619	0.031	0.122	1
Actr8	4.84492e-05	-0.21355	0.037	0.135	1
Pik3r2	4.86728e-05	-0.306988	0.043	0.149	1
Brd3	5.07694e-05	-0.0405362	0.074	0.216	1
Bmp2k	5.08853e-05	-0.0712858	0.061	0.189	1
Rpl27a	5.12596e-05	-0.429426	0.19	0.419	1
Phyhipl	5.16963e-05	0.0911054	0.126	0.324	1
Polr1d	5.17442e-05	-0.221603	0.026	0.108	1
Marcks	5.29063e-05	-0.277591	0.076	0.216	1
Dnm2	5.43217e-05	-0.0781039	0.068	0.203	1
Desi2	5.43236e-05	0.0825081	0.073	0.216	1
Anp32a	5.43495e-05	-0.0488207	0.074	0.216	1
Psma4	5.4872e-05	-0.276666	0.043	0.149	1
Ppp2r5a	5.58858e-05	-0.200504	0.096	0.257	1
Acly	5.60255e-05	-0.0951298	0.031	0.122	1
Ube2v2	5.61987e-05	-0.0408654	0.031	0.122	1
Prkcsh	5.63486e-05	0.0792819	0.093	0.257	1
Ap3m1	5.68355e-05	-0.15809	0.074	0.216	1
9030624J02Rik	5.71914e-05	-0.0136565	0.048	0.162	1
Smarcb1	5.71979e-05	-0.122292	0.037	0.135	1
Emx2	5.81331e-05	-0.0350264	0.048	0.162	1
Ralgapa1	5.96955e-05	-0.0992098	0.096	0.257	1
Arhgap21	5.97919e-05	-0.146191	0.082	0.23	1
Gnptg	6.03289e-05	-0.0267039	0.068	0.203	1
Ranbp9	6.05696e-05	-0.22837	0.032	0.122	1
Eya1	6.16108e-05	-0.113659	0.095	0.257	1
Aldh1l1	6.23736e-05	-0.117488	0.049	0.162	1
Napb	6.24061e-05	-0.367613	0.071	0.203	1
Tmem184c	6.26452e-05	-0.0705723	0.037	0.135	1
Laptm4a	6.27444e-05	-0.272464	0.206	0.446	1
Atl2	6.38775e-05	-0.0184144	0.107	0.284	1
Ctnnb1	6.45391e-05	-0.281943	0.092	0.243	1
Itgav	6.46826e-05	-0.0566148	0.109	0.284	1
Kcnip3	6.59215e-05	0.0444823	0.037	0.135	1
Hibch	6.63703e-05	-0.191256	0.043	0.149	1
Tom1l2	6.64576e-05	-0.129947	0.043	0.149	1
Lpp	6.67938e-05	0.0426639	0.048	0.162	1
H3f3b	6.69241e-05	-0.30865	0.13	0.311	1
Sall2	6.81636e-05	-0.203643	0.037	0.135	1
Ppm1k	6.82506e-05	0.0764708	0.043	0.149	1
1500011B03Rik	6.89604e-05	-0.198848	0.026	0.108	1
Slc16a1	6.9416e-05	-0.198664	0.026	0.108	1
Cab39	6.9416e-05	-0.230353	0.026	0.108	1
Atp6v1a	6.95558e-05	-0.36796	0.051	0.162	1
Tmbim6	6.9878e-05	-0.127092	0.161	0.378	1
Vps36	7.04113e-05	-0.271459	0.032	0.122	1
Sub1	7.04634e-05	-0.125503	0.05	0.162	1
Gcdh	7.05029e-05	-0.0709223	0.032	0.122	1
Sgsm2	7.17756e-05	-0.0998321	0.05	0.162	1
Glyr1	7.19058e-05	-0.287477	0.032	0.122	1
Grhl1	7.26663e-05	-0.0876594	0.032	0.122	1
Tsc22d1	7.27993e-05	-0.137625	0.104	0.27	1
Caly	7.38889e-05	1.00862	0.204	0.014	1
Ogt	7.39904e-05	0.580129	0.658	0.581	1
Cfap36	7.39943e-05	-0.0383425	0.032	0.122	1
Tmco1	7.47049e-05	0.0881826	0.081	0.23	1
Ttf1	7.53453e-05	-0.0545984	0.032	0.122	1
Ubr5	7.5408e-05	-0.155985	0.148	0.351	1
Usf2	7.65164e-05	-0.194315	0.084	0.23	1
Ctcf	7.65954e-05	-0.240174	0.057	0.176	1
Adipor1	7.86487e-05	-0.204637	0.038	0.135	1
Lap3	8.00745e-05	0.105339	0.074	0.216	1
Tmsb4x	8.01959e-05	-0.508931	0.298	0.554	1
Stx7	8.02874e-05	-0.41632	0.033	0.122	1
Zcchc24	8.04184e-05	-0.088266	0.062	0.189	1
Cc2d1a	8.04501e-05	-0.064864	0.026	0.108	1
Luc7l	8.09977e-05	-0.41234	0.109	0.27	1
Vdac2	8.17662e-05	-0.142014	0.09	0.243	1
Rsf1	8.18295e-05	-0.245959	0.1	0.257	1
Fkbp3	8.36474e-05	-0.225516	0.051	0.162	1
Rab21	8.38503e-05	-0.0477209	0.05	0.162	1
Tmem94	8.44827e-05	0.0137158	0.026	0.108	1
9330159F19Rik	8.45835e-05	0.0104466	0.163	0.392	1
Dpy19l4	8.47582e-05	-0.00691693	0.026	0.108	1
Tgoln1	8.48384e-05	0.0131549	0.075	0.216	1
Cln3	8.54355e-05	-0.10723	0.038	0.135	1
Hes1	8.58978e-05	-0.349552	0.051	0.162	1
Fkbp15	8.61441e-05	0.055301	0.037	0.135	1
Ube2l3	8.63361e-05	-0.274158	0.027	0.108	1
Chuk	8.67954e-05	-0.160942	0.148	0.351	1
Grm3	8.73723e-05	0.0711044	0.055	0.176	1
Msl2	8.73941e-05	-0.221337	0.044	0.149	1
U2af2	8.76234e-05	0.0373887	0.075	0.216	1
Caprin1	8.78381e-05	-0.117773	0.084	0.23	1
Limch1	8.80922e-05	-0.274114	0.143	0.338	1
Ids	8.90662e-05	-0.230532	0.039	0.135	1
Trim3	8.94315e-05	-0.207777	0.039	0.135	1
Pafah1b1	8.96516e-05	-0.072667	0.125	0.311	1
Psmd2	9.03161e-05	-0.171094	0.027	0.108	1
Naxd	9.08845e-05	-0.0366813	0.09	0.243	1
Zfp606	9.15297e-05	-0.0711055	0.032	0.122	1
Cd320	9.32644e-05	-0.173126	0.027	0.108	1
Chd1	9.44795e-05	-0.134633	0.044	0.149	1
Slco1c1	9.53826e-05	-0.269663	0.169	0.378	1
Cnpy2	9.59411e-05	0.0475118	0.062	0.189	1
Fbxo2	9.6552e-05	0.0533038	0.102	0.27	1
Cand1	9.66123e-05	-0.156873	0.027	0.108	1
Vegfb	9.6884e-05	-0.00251886	0.044	0.149	1
Diaph2	9.70775e-05	-0.166574	0.027	0.108	1
Wdr82	9.74573e-05	-0.0243857	0.038	0.135	1
Scyl1	9.91181e-05	-0.118189	0.027	0.108	1
Ctbp1	9.97117e-05	-0.175326	0.039	0.135	1
St6galnac4	0.000101038	-0.10906	0.027	0.108	1
Asph	0.00010174	0.143863	0.143	0.351	1
Ssbp3	0.00010191	-0.304939	0.039	0.135	1
Pomp	0.000102495	-0.0760264	0.044	0.149	1
Cisd1	0.000103471	-0.0153953	0.076	0.216	1
Yy1	0.000103803	-0.108416	0.044	0.149	1
Spag7	0.000103972	-0.188256	0.033	0.122	1
Mib1	0.00010568	-0.245337	0.065	0.189	1
Sesn1	0.000105807	-0.155223	0.033	0.122	1
Slc39a1	0.000106261	-0.116599	0.039	0.135	1
Exoc4	0.000106739	-0.0578666	0.044	0.149	1
Sesn3	0.000108476	-0.166336	0.085	0.23	1
Otud7b	0.000109573	-0.0828694	0.057	0.176	1
Sept7	0.000110213	-0.14664	0.18	0.405	1
Rexo4	0.000111172	-0.0423978	0.033	0.122	1
Hipk2	0.000112726	-0.159687	0.078	0.216	1
Wdr47	0.000112769	-0.286591	0.073	0.203	1
Scnm1	0.000117471	-0.0726635	0.033	0.122	1
Ufl1	0.000118888	-0.0502285	0.051	0.162	1
Trpc4ap	0.000120109	-0.0549801	0.078	0.216	1
Akirin2	0.000120744	-0.205035	0.033	0.122	1
Ptpn11	0.000120921	-0.0613794	0.033	0.122	1
Dpysl2	0.000122316	-0.00784345	0.098	0.257	1
Ank	0.000122718	-0.00494505	0.039	0.135	1
Adam10	0.000123354	0.0894126	0.057	0.176	1
Wbp2	0.00012498	-0.328896	0.089	0.23	1
Tnpo1	0.000125229	-0.0250786	0.045	0.149	1
Snhg12	0.000125339	-0.397524	0.04	0.135	1
Cavin3	0.000125548	0.00768749	0.033	0.122	1
Nsmaf	0.000128712	-0.0650527	0.045	0.149	1
Klf15	0.00012885	0.00108668	0.09	0.243	1
Rps2	0.000129027	-0.158732	0.161	0.365	1
Cyp2u1	0.000129034	-0.118974	0.027	0.108	1
Gpr19	0.000129842	-0.0902761	0.027	0.108	1
Ckap5	0.00013057	-0.149841	0.058	0.176	1
Cdkn1b	0.000130881	-0.0533905	0.078	0.216	1
Klhl9	0.000131953	-0.151628	0.033	0.122	1
Rps13	0.000132421	-0.26852	0.155	0.351	1
Marc2	0.000133893	-0.0144309	0.134	0.324	1
Gas6	0.000134234	-0.192771	0.088	0.23	1
Aqr	0.000134894	-0.10978	0.039	0.135	1
Arsb	0.000135011	-0.320954	0.028	0.108	1
Cdc37	0.000135271	-0.141932	0.046	0.149	1
Sar1b	0.000137066	0.0303471	0.071	0.203	1
Prdx4	0.000137313	-0.0135341	0.045	0.149	1
Pxmp2	0.000137605	0.0668759	0.051	0.162	1
Ndufab1	0.000137641	-0.22436	0.053	0.162	1
Rbm8a	0.000137918	-0.0851288	0.033	0.122	1
Higd1a	0.000138384	0.0431992	0.064	0.189	1
Tmx1	0.000138893	-0.241838	0.046	0.149	1
Pdlim4	0.000140101	-0.163654	0.094	0.243	1
Fam168b	0.000140223	-0.180591	0.065	0.189	1
Tspan15	0.00014035	0.116567	0.083	0.23	1
Rpn2	0.000140848	0.0152691	0.105	0.27	1
G3bp1	0.000143393	-0.227182	0.046	0.149	1
Vps4b	0.000143816	-0.251061	0.028	0.108	1
Akap11	0.000144576	-0.0195892	0.092	0.243	1
Mindy2	0.000145165	0.127648	0.064	0.189	1
Igdcc4	0.000145915	0.0523588	0.16	0.378	1
Gm20417	0.000147771	-0.218283	0.197	0.419	1
Tdrd3	0.000148287	-0.0399174	0.033	0.122	1
Dab1	0.000149164	-0.0734452	0.099	0.257	1
Ndufs7	0.000149339	-0.108809	0.065	0.189	1
Dnajb6	0.000152001	-0.153748	0.073	0.203	1
Rrs1	0.000152047	-0.127635	0.04	0.135	1
Fuz	0.000152759	0.107752	0.077	0.216	1
Lrp4	0.00015293	0.00637221	0.092	0.243	1
Armc1	0.000156072	-0.110965	0.04	0.135	1
Map3k2	0.000156778	-0.375692	0.034	0.122	1
Ganc	0.000159787	0.0899401	0.058	0.176	1
Gpatch2	0.000160846	0.0745283	0.078	0.216	1
Myo18a	0.000165188	-0.219462	0.124	0.297	1
Pdcd4	0.000165804	-0.178042	0.067	0.189	1
Usp34	0.000170129	-0.0609962	0.144	0.338	1
Prodh	0.000170262	-0.220395	0.219	0.459	1
Slc17a7	0.000170396	0.878511	0.232	0.041	1
Orai1	0.000170449	-0.139308	0.028	0.108	1
Rnf187	0.000170901	-0.313093	0.041	0.135	1
Neo1	0.000171047	-0.201269	0.059	0.176	1
Ppid	0.000172061	0.0309352	0.046	0.149	1
Arl2bp	0.000173991	-0.165856	0.04	0.135	1
Emc6	0.00017465	-0.0356265	0.028	0.108	1
Cd99l2	0.000174829	0.0446466	0.058	0.176	1
Xpo4	0.000175223	-0.0841271	0.053	0.162	1
Morf4l2	0.000176929	-0.137463	0.04	0.135	1
Ltbp3	0.000177371	-0.337384	0.041	0.135	1
Mlf2	0.000178462	-0.122778	0.153	0.351	1
Dnajb2	0.000178501	-0.333447	0.047	0.149	1
Oaf	0.000178898	0.0135186	0.072	0.203	1
Fnip1	0.000179053	0.0483961	0.078	0.216	1
Kcnt1	0.000179203	-0.25601	0.075	0.203	1
Brwd1	0.000180106	-0.242632	0.12	0.284	1
Chm	0.000181135	-0.0531495	0.028	0.108	1
Phactr4	0.000184462	-0.0783939	0.028	0.108	1
Eif3b	0.000185865	0.014774	0.028	0.108	1
Sod2	0.000189857	0.0251608	0.04	0.135	1
6720427I07Rik	0.000190325	-0.0105189	0.065	0.189	1
Nckipsd	0.000191353	-0.196691	0.029	0.108	1
Nucks1	0.000191818	-0.0328179	0.059	0.176	1
Gripap1	0.00019201	-0.278302	0.061	0.176	1
Use1	0.000194069	-0.150382	0.04	0.135	1
Tbl1x	0.000194097	-0.147589	0.06	0.176	1
Rab11fip3	0.000194243	-0.231164	0.029	0.108	1
Tank	0.000194434	0.0760597	0.058	0.176	1
Nars	0.000196015	-0.140967	0.047	0.149	1
Ensa	0.000199817	-0.164649	0.089	0.23	1
Rpn1	0.000204632	-0.200242	0.096	0.243	1
Arid4a	0.000205062	-0.216551	0.096	0.243	1
Nell2	0.000206074	1.01187	0.159	0	1
Pdia3	0.000206214	-0.116667	0.088	0.23	1
Tor1a	0.00020644	0.0874035	0.034	0.122	1
Lamtor3	0.000207087	-0.0967104	0.047	0.149	1
Nrarp	0.000208157	0.0840291	0.034	0.122	1
Atp1b1	0.000210524	0.68931	0.445	0.284	1
Lrch3	0.000210572	-0.0266294	0.047	0.149	1
Dnaja2	0.000210871	-0.0231511	0.04	0.135	1
Hdac1	0.000210884	-0.099945	0.029	0.108	1
Phf20l1	0.000212593	-0.0690775	0.074	0.203	1
Irf2bp2	0.000213384	-0.0850608	0.081	0.216	1
Bri3	0.000214112	-0.0595031	0.047	0.149	1
Gpr108	0.000214403	-0.17261	0.041	0.135	1
Csf1	0.000214603	0.0905426	0.046	0.149	1
Cxcl14	0.000216013	-0.25273	0.211	0.432	1
Pum1	0.00021603	-0.115468	0.081	0.216	1
Ppm1b	0.000216095	0.0324704	0.059	0.176	1
Ddit4	0.000216292	-0.0888819	0.029	0.108	1
Tril	0.000216679	-0.0939656	0.16	0.365	1
Mrpl51	0.000217519	-0.120346	0.054	0.162	1
Iscu	0.000217584	-0.0984185	0.029	0.108	1
Hip1	0.00021985	-0.0479965	0.138	0.324	1
Ssbp1	0.000220202	-0.08259	0.067	0.189	1
Bod1l	0.000220996	-0.125306	0.11	0.27	1
Pias2	0.000222127	-0.139514	0.041	0.135	1
Fbxo44	0.000222801	-0.164433	0.134	0.311	1
Rprd1a	0.000222923	-0.127293	0.054	0.162	1
Gm42482	0.000228178	-0.0805464	0.029	0.108	1
3110082J24Rik	0.000229248	-0.26817	0.035	0.122	1
Hmbox1	0.000230256	-0.0208536	0.053	0.162	1
Washc2	0.000230772	-0.0792718	0.131	0.311	1
Gys1	0.00023102	-0.262721	0.029	0.108	1
Bicd2	0.00023133	-0.2489	0.041	0.135	1
4930453N24Rik	0.000231659	0.0244139	0.04	0.135	1
Sirt2	0.000231909	0.0137562	0.108	0.27	1
Amotl1	0.000232275	-0.105832	0.029	0.108	1
Smim14	0.000233701	-0.136237	0.061	0.176	1
Ythdf3	0.000234793	-0.126686	0.041	0.135	1
Tlr3	0.000234955	-0.122413	0.047	0.149	1
Phactr3	0.000236043	0.0310067	0.123	0.297	1
Ggnbp2	0.000237643	-0.101427	0.149	0.338	1
Ggps1	0.000237905	-0.147611	0.054	0.162	1
Pou3f3	0.00023924	-0.190439	0.194	0.419	1
Tsc22d4	0.000239784	-0.228503	0.247	0.5	1
N4bp1	0.000240772	-0.103063	0.041	0.135	1
Fstl1	0.000241305	0.0104886	0.053	0.162	1
Fads2	0.000244785	0.0201581	0.034	0.122	1
Tkt	0.000245241	-0.197635	0.141	0.324	1
Slc25a20	0.000249328	-0.215594	0.029	0.108	1
Pacsin3	0.000249571	-0.0354223	0.067	0.189	1
Mia3	0.000251681	0.102008	0.08	0.216	1
Hddc2	0.000251945	-0.286367	0.035	0.122	1
Lgr4	0.000252544	0.0589483	0.073	0.203	1
Chd4	0.00025334	0.00701071	0.202	0.446	1
Aldh5a1	0.000255066	-0.299799	0.042	0.135	1
Slc30a10	0.000255552	-0.190243	0.061	0.176	1
Zfp280c	0.000262398	-0.00476518	0.054	0.162	1
Snrpc	0.000263558	-0.151369	0.029	0.108	1
Polr3d	0.000268207	-0.120335	0.029	0.108	1
Arl14ep	0.000275326	-0.0579165	0.029	0.108	1
Capns1	0.000275922	-0.277326	0.055	0.162	1
Ilk	0.000277201	-0.101607	0.097	0.243	1
Crat	0.00028017	-0.0649815	0.029	0.108	1
Brk1	0.00028063	0.0565875	0.054	0.162	1
Trappc8	0.000283337	-0.0877311	0.041	0.135	1
Farp1	0.000283554	-0.0732543	0.178	0.392	1
Reep3	0.000284703	-0.0525802	0.068	0.189	1
Gm26699	0.000284893	1.1958	0.285	0.122	1
Dhx36	0.000290175	0.00152661	0.131	0.311	1
Dock7	0.000290254	0.0836357	0.074	0.203	1
Zyg11b	0.000291185	-0.238538	0.048	0.149	1
Map1a	0.00029254	-0.157941	0.069	0.189	1
P4ha2	0.000292864	-0.183611	0.048	0.149	1
Snrpa1	0.000293426	-0.172731	0.036	0.122	1
Mindy1	0.000293473	-0.0380256	0.035	0.122	1
Agt	0.000294854	-0.267926	0.113	0.27	1
Rhobtb2	0.000296749	0.0821634	0.088	0.23	1
Ankrd40	0.000297032	-0.31626	0.036	0.122	1
Fam114a2	0.000298668	-0.22424	0.03	0.108	1
Cnot6	0.000300024	-0.303327	0.049	0.149	1
Gramd1b	0.000301481	-0.0364782	0.082	0.216	1
Bmyc	0.000302302	-0.146959	0.083	0.216	1
Ezh1	0.000305168	-0.189789	0.062	0.176	1
Rac1	0.00030557	-0.164435	0.048	0.149	1
Sept8	0.000305809	-0.123693	0.09	0.23	1
Supt5	0.000307359	-0.324629	0.062	0.176	1
Atp13a5	0.00031045	-0.217764	0.03	0.108	1
Pea15a	0.000310849	-0.00884573	0.054	0.162	1
Scoc	0.000311799	-0.0949475	0.036	0.122	1
Ccdc28b	0.000313563	-0.0211147	0.054	0.162	1
Ric1	0.000315495	-0.172809	0.055	0.162	1
Ckap4	0.000317183	-0.161147	0.03	0.108	1
Edf1	0.000319829	-0.0834141	0.068	0.189	1
Rnf167	0.000322751	-0.1781	0.069	0.189	1
CT025577.1	0.000328019	0.0209052	0.041	0.135	1
Casp8ap2	0.000329509	-0.10252	0.036	0.122	1
Eif4g2	0.000329644	-0.0172714	0.096	0.243	1
Rora	0.000330693	0.132201	0.109	0.27	1
Astn1	0.000331105	0.00243833	0.082	0.216	1
Ntsr2	0.000331125	-0.411303	0.555	0.716	1
Tmed10	0.000331306	-0.106017	0.182	0.392	1
Tm9sf3	0.000332892	0.0321397	0.075	0.203	1
Tspan33	0.00033368	-0.118105	0.042	0.135	1
Pdcd6	0.000336736	-0.337995	0.043	0.135	1
Cdip1	0.000340093	-0.296786	0.064	0.176	1
Mat2b	0.000341047	0.0592123	0.048	0.149	1
Ndrg2	0.000341805	-0.311606	0.588	0.784	1
Phtf1	0.000344521	-0.0728453	0.03	0.108	1
Tm7sf3	0.000346995	0.0704083	0.041	0.135	1
Mrpl52	0.000347378	-0.0223423	0.055	0.162	1
Clu	0.00034914	-0.665289	0.774	0.838	1
Arhgef11	0.000349628	-0.0557759	0.048	0.149	1
Plxnb1	0.000350989	-0.201407	0.233	0.459	1
Chtop	0.000352681	-0.218959	0.056	0.162	1
Mcrip1	0.000358092	-0.323659	0.043	0.135	1
Fuca1	0.000358594	0.0242896	0.089	0.23	1
Smarcd2	0.000362363	-0.284223	0.057	0.162	1
St3gal4	0.000362725	0.0497627	0.082	0.216	1
Sdf2	0.000364987	0.0544646	0.061	0.176	1
Fmnl2	0.000365948	-0.189915	0.036	0.122	1
Dennd5a	0.000373039	-0.00663158	0.042	0.135	1
Calm2	0.000374379	-0.252261	0.132	0.297	1
Klhl24	0.000375921	-0.0132336	0.068	0.189	1
Nfe2l2	0.000377238	-0.0416398	0.03	0.108	1
Tmem19	0.000377491	-0.115996	0.036	0.122	1
Sumo2	0.000377501	-0.0644842	0.121	0.284	1
Letm1	0.00038043	-0.115503	0.036	0.122	1
Dbp	0.000383411	-0.0972609	0.113	0.27	1
Ctss	0.00038531	-0.104064	0.043	0.135	1
Phf10	0.000386951	0.0251696	0.03	0.108	1
Nrxn1	0.000387952	0.476714	0.756	0.689	1
Dad1	0.000389253	-0.093425	0.136	0.311	1
Cadm2	0.000390694	-0.0490061	0.246	0.514	1
Eif4a2	0.00039548	0.0422306	0.148	0.338	1
Rassf2	0.000396345	-0.149725	0.049	0.149	1
Map2k2	0.00039824	-0.133782	0.115	0.27	1
Mphosph8	0.000398695	-0.1072	0.076	0.203	1
Tmem198b	0.000399078	0.0249843	0.042	0.135	1
Ilf3	0.000400996	-0.260277	0.05	0.149	1
Nedd4	0.000402451	0.0779793	0.16	0.365	1
Wdr18	0.000403203	-0.269028	0.037	0.122	1
Rev1	0.000407611	-0.00742557	0.055	0.162	1
Jkamp	0.00040974	-0.0282557	0.062	0.176	1
Spag9	0.000410671	-0.133922	0.277	0.554	1
Actn4	0.000411854	-0.313571	0.05	0.149	1
Fbxo9	0.000413464	-0.054017	0.043	0.135	1
Bcat2	0.000415193	0.0388845	0.062	0.176	1
Dhcr24	0.000416867	0.0480125	0.062	0.176	1
Srpr	0.000418228	-0.0594488	0.049	0.149	1
BC031181	0.000424446	-0.414037	0.073	0.189	1
Aqp4	0.000425275	-0.279524	0.326	0.581	1
Prom1	0.000430745	-0.0897585	0.03	0.108	1
Fam102a	0.000430858	-0.167158	0.037	0.122	1
Flrt1	0.000433219	-0.0208516	0.036	0.122	1
Brd9	0.000435268	-0.131023	0.17	0.365	1
Mgat1	0.000439718	-0.164714	0.037	0.122	1
Mocs2	0.000450015	-0.00426529	0.069	0.189	1
Rtf1	0.000451115	-0.0942831	0.063	0.176	1
Spcs2	0.000452077	0.0388792	0.105	0.257	1
Ier3ip1	0.000454865	0.0847305	0.055	0.162	1
Itsn2	0.000455293	0.0388845	0.097	0.243	1
Serinc3	0.00045784	-0.10481	0.078	0.203	1
Ifi27	0.000458523	-0.0344181	0.084	0.216	1
Rmdn1	0.000462305	0.00781022	0.03	0.108	1
H2afz	0.00046325	-0.250386	0.111	0.257	1
Pank2	0.000463676	-0.27448	0.037	0.122	1
Lyst	0.000464489	-0.196177	0.064	0.176	1
Tmem176a	0.000464663	-0.0955322	0.071	0.189	1
Hsp90b1	0.000464826	-0.156883	0.195	0.405	1
Xpo6	0.000468233	0.0768877	0.069	0.189	1
Mapk1	0.000474452	-0.50085	0.067	0.176	1
Plcd4	0.000474919	-0.0586311	0.183	0.392	1
Mcur1	0.000475722	0.0599714	0.083	0.216	1
P4ha1	0.000477398	-0.228047	0.086	0.216	1
Tmx3	0.000479174	-0.0197858	0.056	0.162	1
Mef2d	0.000482407	-0.104736	0.064	0.176	1
Mertk	0.000483832	-0.162066	0.287	0.568	1
Ginm1	0.000490579	-0.0437293	0.043	0.135	1
Khdrbs1	0.000498082	-0.0639938	0.057	0.162	1
Stx1b	0.000498345	-0.532826	0.046	0.135	1
Ssr1	0.0005001	0.028579	0.099	0.243	1
Tbcel	0.000503397	-0.135982	0.071	0.189	1
Entpd2	0.00050558	-0.0604967	0.159	0.351	1
Ap1b1	0.000508097	-0.288605	0.032	0.108	1
Mrpl42	0.000509216	-0.0132521	0.037	0.122	1
Ppp4r1l-ps	0.000511961	-0.0213126	0.063	0.176	1
Smarcc2	0.000512727	-0.0776466	0.129	0.297	1
Dync2h1	0.000513176	-0.264762	0.081	0.203	1
Zbtb7a	0.000513321	-0.132368	0.102	0.243	1
Gdi1	0.000517286	0.0821137	0.105	0.257	1
Il6st	0.000519884	-0.105983	0.05	0.149	1
Bbip1	0.000520876	-0.0187168	0.037	0.122	1
Dnm1	0.000522679	-0.676154	0.054	0.149	1
Slc48a1	0.000533155	-0.0737603	0.078	0.203	1
Tmem256	0.000533538	0.0442918	0.063	0.176	1
Msl1	0.000542528	-0.110452	0.117	0.27	1
Slc25a11	0.000543172	-0.0679854	0.064	0.176	1
Atp6v0b	0.000543509	0.770249	0.541	0.527	1
Purg	0.000543583	0.0569433	0.037	0.122	1
Rbl2	0.000548782	0.0249122	0.043	0.135	1
Mgst1	0.000549563	-0.0771062	0.05	0.149	1
Tmem131	0.000550161	-0.0683045	0.05	0.149	1
Bsg	0.000551363	-0.271721	0.305	0.568	1
Tnfaip1	0.000552104	-0.0296355	0.031	0.108	1
Scaf8	0.000554962	-0.0632217	0.05	0.149	1
AW047730	0.000557507	0.000927493	0.163	0.365	1
Manf	0.000557587	0.0511434	0.077	0.203	1
Fth1	0.000560471	-0.586975	0.478	0.73	1
Zfp277	0.000565683	-0.0600801	0.044	0.135	1
Stmn3	0.000568081	0.956674	0.14	0	1
Il15ra	0.000568628	0.0193486	0.037	0.122	1
Slc22a4	0.000568803	0.00762961	0.031	0.108	1
Mif4gd	0.000570837	-0.0349376	0.05	0.149	1
Tmbim4	0.000572013	-0.0367492	0.057	0.162	1
Asphd2	0.000572911	-0.248323	0.066	0.176	1
Smarcad1	0.000573549	0.0459508	0.043	0.135	1
Zfp91	0.000574673	-0.121836	0.086	0.216	1
Rnpc3	0.000575334	-0.00123645	0.137	0.311	1
Ncor2	0.000577089	-0.0907468	0.051	0.149	1
Fxr1	0.000578672	-0.0602966	0.071	0.189	1
Agk	0.000583336	-0.00748359	0.05	0.149	1
Arhgef9	0.000585112	-0.24317	0.066	0.176	1
Pld2	0.000585795	-0.122402	0.086	0.216	1
Itgb8	0.000592528	-0.189289	0.079	0.203	1
Tmem214	0.000598598	-0.0651812	0.051	0.149	1
Arnt2	0.00059949	-0.204932	0.038	0.122	1
Calu	0.000600325	-0.154119	0.032	0.108	1
Srebf2	0.00060106	-0.0168156	0.078	0.203	1
Casc4	0.000606504	0.0715552	0.085	0.216	1
Tnpo3	0.000607502	-0.22972	0.089	0.216	1
Nsfl1c	0.000608404	-0.10712	0.032	0.108	1
Rbbp7	0.000613024	-0.0268745	0.037	0.122	1
Spred1	0.000614005	-0.103402	0.102	0.243	1
Cox19	0.000616059	-0.0301611	0.037	0.122	1
Gdpd2	0.000618814	-0.0526521	0.044	0.135	1
Tmem245	0.000624298	-0.0179763	0.123	0.284	1
Lemd2	0.000624536	-0.145814	0.065	0.176	1
Fam120a	0.000626265	0.0127037	0.057	0.162	1
Cwc15	0.000633254	-0.172845	0.032	0.108	1
Cfp	0.000638165	-0.195844	0.038	0.122	1
Pnrc1	0.000638336	-0.0748604	0.032	0.108	1
Nfxl1	0.000640511	-0.120883	0.038	0.122	1
Socs7	0.000650341	-0.0736105	0.032	0.108	1
Gphn	0.000666005	0.0239882	0.079	0.203	1
Gm37606	0.000668086	0.1749	0.169	0.378	1
Ptpra	0.000668956	-0.0730975	0.139	0.311	1
Mphosph6	0.000669632	-0.00215136	0.032	0.108	1
Naxe	0.00067158	0.0189032	0.057	0.162	1
Col11a2	0.000674056	-0.0370649	0.123	0.284	1
Sidt2	0.000674493	-0.213858	0.074	0.189	1
Carmil1	0.000674573	0.0506816	0.078	0.203	1
Xpa	0.000680258	-0.0586027	0.044	0.135	1
Gbf1	0.00068205	-0.103884	0.051	0.149	1
Sun2	0.000684899	-0.0688623	0.044	0.135	1
Gm266	0.000685444	-0.048485	0.058	0.162	1
Yipf3	0.000688737	0.0713954	0.057	0.162	1
Gm37494	0.000689614	-0.167068	0.081	0.203	1
Tmem44	0.000694923	-0.136985	0.088	0.216	1
Ppp1r2	0.000696258	-0.186068	0.032	0.108	1
Mfge8	0.000698367	-0.50662	0.433	0.649	1
Tlcd1	0.000702674	0.0491232	0.114	0.27	1
Ppib	0.000703163	-0.115466	0.182	0.378	1
Vps37a	0.000705966	-0.172451	0.059	0.162	1
Nfx1	0.000708901	-0.0324383	0.086	0.216	1
Prpf38a	0.000709819	-0.00968649	0.032	0.108	1
Cmtm5	0.000710531	-0.0775666	0.229	0.473	1
Zfp771	0.00071488	-0.157922	0.052	0.149	1
Ctr9	0.000715318	-0.124718	0.051	0.149	1
Syngap1	0.000715711	-0.162798	0.032	0.108	1
Fam222b	0.000721162	0.0268356	0.032	0.108	1
Armc8	0.000721699	-0.0457105	0.038	0.122	1
Txn2	0.000722913	-0.0615664	0.051	0.149	1
Klf13	0.000724974	0.0191709	0.072	0.189	1
Rpl9	0.000725355	-0.111075	0.141	0.311	1
Lsm6	0.000732786	-0.193019	0.032	0.108	1
Ahctf1	0.000735981	-0.0236674	0.065	0.176	1
Insr	0.00073969	-0.0598218	0.065	0.176	1
Dclk2	0.000740988	0.00379109	0.051	0.149	1
Mcu	0.000742517	-0.235822	0.046	0.135	1
Rian	0.000743151	1.09226	0.155	0.014	1
Nfic	0.000744753	0.0357651	0.1	0.243	1
Jmjd1c	0.000756326	-0.122095	0.184	0.378	1
Gm37063	0.000757505	0.0269529	0.038	0.122	1
Vdac3	0.000758647	0.00666476	0.065	0.176	1
Zfhx3	0.000768118	0.0559172	0.051	0.149	1
Max	0.000769966	-0.0668996	0.045	0.135	1
Yae1d1	0.000771211	-0.10693	0.073	0.189	1
Ddx39b	0.000773697	-0.196857	0.105	0.243	1
Clk2	0.000774212	-0.124082	0.039	0.122	1
Pnisr	0.000774249	0.309303	0.79	0.73	1
Drap1	0.000775419	-0.0616059	0.065	0.176	1
Myh14	0.000776131	-0.166016	0.032	0.108	1
Ptprf	0.000776378	0.0104646	0.086	0.216	1
BC005537	0.000778126	0.0608652	0.13	0.297	1
Fzd3	0.000780187	-0.121104	0.032	0.108	1
Kansl1	0.000788983	-0.0153017	0.088	0.216	1
Tpm1	0.000790722	0.0589588	0.072	0.189	1
Gclm	0.000791134	0.0685612	0.038	0.122	1
Acss1	0.000796494	-0.138431	0.073	0.189	1
Bcr	0.000801942	-0.239772	0.039	0.122	1
Acap3	0.000804352	-0.156075	0.046	0.135	1
Zfp467	0.000808304	-0.0545039	0.039	0.122	1
Tmem189	0.000810499	-0.0540592	0.045	0.135	1
Gon4l	0.000811071	0.100002	0.086	0.216	1
Atf4	0.000812035	0.0869484	0.065	0.176	1
Higd2a	0.000812415	-0.00366557	0.058	0.162	1
Phactr1	0.00081279	0.0460113	0.131	0.297	1
AC153524.2	0.00081325	-0.0271962	0.051	0.149	1
Akt2	0.00081575	-0.271258	0.046	0.135	1
Bdh1	0.000817589	-0.0636863	0.032	0.108	1
Herc2	0.000820099	0.02591	0.079	0.203	1
Ndufs3	0.000820169	-0.0404986	0.088	0.216	1
Pam	0.000824585	-0.176627	0.053	0.149	1
Rxrb	0.000826123	-0.0381298	0.032	0.108	1
Vps13c	0.000826774	-0.070127	0.052	0.149	1
Rnps1	0.000841258	0.00735309	0.032	0.108	1
2810459M11Rik	0.000846116	0.207987	0.044	0.135	1
Gm43999	0.000850021	-0.0495457	0.032	0.108	1
Ptov1	0.000851693	0.0291433	0.146	0.324	1
Dhx15	0.000853213	-0.224264	0.053	0.149	1
Macf1	0.000862034	-0.239669	0.414	0.689	1
Map2	0.000873763	0.0100798	0.208	0.432	1
Tomm20	0.00087396	0.0651379	0.109	0.257	1
Chchd1	0.000875409	-0.117973	0.039	0.122	1
Snrnp200	0.000876821	0.00981038	0.032	0.108	1
Sft2d1	0.000879089	0.0379969	0.032	0.108	1
Syne1	0.000879305	-0.371441	0.308	0.527	1
Thoc2	0.000879418	-0.0201649	0.163	0.351	1
[truncated: 2,109 more rows]

## Sheet: Oligodendr.
	p_val	avg_logFC	pct.1	pct.2	p_val_adj
Mir6236	6.03708e-209	-2.98997	0.04	0.923	1.32158e-204
Lars2	9.8941e-187	-2.75731	0.038	0.846	2.16592e-182
AC121965.1	4.04276e-95	-0.741041	0.015	0.413	8.85e-91
Hbb-bs	5.26314e-88	-3.29503	0.034	0.519	1.15215e-83
Snrpf	2.50767e-87	-0.724398	0.019	0.423	5.48954e-83
Skp1a	2.65337e-85	-0.657123	0.015	0.385	5.80849e-81
Rpl27	1.66202e-82	-0.690617	0.017	0.394	3.63833e-78
mt-Atp8	5.39152e-82	-0.718825	0.015	0.375	1.18026e-77
Tomm7	5.82757e-81	-0.845608	0.02	0.404	1.27571e-76
Hba-a2	2.57057e-79	-2.39036	0.003	0.25	5.62724e-75
Adi1	5.42195e-79	-0.549254	0.013	0.346	1.18692e-74
Rps28	7.00545e-79	-1.17645	0.037	0.5	1.53356e-74
Rpl38	5.38276e-78	-1.5415	0.056	0.587	1.17834e-73
Tuba1b	8.19693e-78	-1.01978	0.027	0.442	1.79439e-73
Rnf5	7.14339e-76	-0.629123	0.013	0.337	1.56376e-71
Chmp5	1.33494e-75	-0.697946	0.025	0.423	2.92232e-71
Rpl36al	1.9755e-75	-0.45409	0.014	0.346	4.32456e-71
Rhog	4.79123e-74	-1.1883	0.046	0.529	1.04885e-69
Rpl35	1.81497e-73	-0.882497	0.031	0.452	3.97316e-69
Gm1821	2.70779e-73	-0.216742	0	0.183	5.92762e-69
Tubb4a	8.02746e-73	-2.18922	0.128	0.75	1.75729e-68
Rtl8b	2.14276e-70	-0.635257	0.016	0.346	4.69071e-66
Tppp3	2.54419e-70	-1.20462	0.041	0.49	5.56948e-66
Sec61g	8.23586e-70	-0.311992	0.007	0.269	1.80291e-65
Phpt1	2.53281e-69	-0.308751	0.004	0.231	5.54458e-65
Arhgdia	7.44826e-69	-1.00405	0.043	0.5	1.6305e-64
Anapc13	5.32964e-68	-0.467113	0.015	0.327	1.16671e-63
S100a13	5.09607e-67	-0.613276	0.024	0.385	1.11558e-62
Paics	6.33086e-67	-0.565743	0.019	0.356	1.38589e-62
Hist1h2bc	8.48186e-67	-0.785512	0.021	0.365	1.85676e-62
Gm42418	2.56555e-66	-3.65856	0.679	1	5.61625e-62
Rtl8a	4.54122e-66	-0.660892	0.022	0.375	9.94119e-62
Rpl39	4.18424e-65	-1.13425	0.049	0.51	9.15972e-61
Gamt	2.21984e-64	-0.870325	0.032	0.423	4.85945e-60
Nacad	4.48218e-64	-0.552459	0.016	0.327	9.81194e-60
Rpl24	1.12075e-63	-1.13282	0.046	0.481	2.45343e-59
Rps17	2.75638e-63	-1.05608	0.045	0.481	6.03399e-59
Srd5a1	4.24995e-63	-0.241197	0.007	0.25	9.30356e-59
Psmb7	5.43838e-63	-0.505047	0.024	0.375	1.19052e-58
Cystm1	5.96076e-63	-0.779278	0.028	0.394	1.30487e-58
Gstp1	9.77222e-63	-0.849477	0.025	0.375	2.13924e-58
Scp2	1.03141e-62	-0.568872	0.02	0.346	2.25786e-58
Gna12	1.78713e-62	-0.905269	0.053	0.519	3.9122e-58
Ndufb3	3.85591e-62	-0.501517	0.029	0.404	8.44097e-58
Rab18	2.23102e-61	-0.480258	0.019	0.337	4.88392e-57
Rps25	5.34866e-61	-1.00267	0.053	0.51	1.17087e-56
Efhd1	6.47899e-61	-0.745794	0.026	0.375	1.41831e-56
Ndufb4	3.07823e-60	-0.617228	0.023	0.356	6.73855e-56
Vta1	3.48217e-60	-0.39377	0.02	0.337	7.62281e-56
Uqcr11	7.34871e-60	-1.07088	0.048	0.481	1.60871e-55
Rps29	7.36003e-60	-1.55601	0.106	0.663	1.61119e-55
Wfdc18	7.38828e-60	-0.250459	0.004	0.212	1.61737e-55
Gstm7	1.51331e-59	-0.680227	0.028	0.385	3.31278e-55
mt-Nd3	3.43932e-59	-1.6617	0.28	0.913	7.52901e-55
Rab31	3.72705e-59	-0.692965	0.044	0.471	8.15888e-55
Ttr	8.34354e-59	-2.44539	0.318	0.99	1.82648e-54
Rcan2	1.08423e-58	-1.01765	0.043	0.452	2.37348e-54
Sqstm1	1.21151e-58	-0.666671	0.03	0.394	2.65212e-54
Atn1	3.44301e-58	-0.459349	0.016	0.308	7.53709e-54
Ndufa1	4.28426e-58	-0.349151	0.012	0.279	9.37867e-54
Ik	5.87434e-58	-0.322448	0.027	0.375	1.28595e-53
Fcor	6.4583e-58	-0.195889	0.009	0.25	1.41379e-53
Clip3	8.31106e-58	-0.785076	0.043	0.452	1.81937e-53
Atp5k	8.32567e-58	-0.875576	0.035	0.413	1.82257e-53
Etfb	2.6592e-57	-0.477945	0.017	0.308	5.82126e-53
Rpl13a	4.56163e-57	-0.57964	0.023	0.346	9.98587e-53
Fscn1	6.05233e-57	-0.817133	0.043	0.452	1.32492e-52
Eif4a3	8.5713e-57	-0.384089	0.021	0.337	1.87634e-52
Pdlim2	8.6365e-57	-0.951445	0.042	0.442	1.89062e-52
Acyp2	1.05477e-56	-0.395446	0.003	0.183	2.30901e-52
Ndufv3	1.08974e-56	-0.902801	0.024	0.346	2.38556e-52
Myl12a	1.42522e-56	-0.35716	0.016	0.298	3.11996e-52
Usmg5	1.86372e-56	-0.599895	0.031	0.394	4.07988e-52
Mrps21	2.40106e-56	-0.254127	0.019	0.317	5.25615e-52
mt-Rnr1	6.24288e-56	-1.73888	0.388	0.971	1.36663e-51
Adh5	7.98778e-56	-0.521711	0.025	0.356	1.74861e-51
Atp5e	8.56526e-56	-0.815133	0.043	0.442	1.87502e-51
Tprn	9.80277e-56	-0.646321	0.04	0.433	2.14592e-51
Hba-a1	2.43808e-55	-2.62686	0.004	0.192	5.3372e-51
Mien1	2.47972e-55	-0.546904	0.026	0.356	5.42836e-51
Uqcc2	2.62051e-55	-0.595428	0.022	0.337	5.73655e-51
Psph	2.7739e-55	-0.441394	0.021	0.327	6.07235e-51
Rpl36a	4.83051e-55	-0.654386	0.039	0.423	1.05745e-50
Ndufa5	4.86757e-55	-0.55313	0.029	0.375	1.06556e-50
Gspt1	1.07329e-54	-0.309814	0.026	0.356	2.34955e-50
Snrpg	1.60805e-54	-0.371253	0.02	0.317	3.52017e-50
S100a1	1.6299e-54	-0.611299	0.025	0.346	3.56801e-50
Dazap2	2.71218e-54	-0.415843	0.023	0.337	5.93723e-50
Eif3j1	3.16177e-54	-0.47531	0.028	0.365	6.92143e-50
Rad21	4.39958e-54	-0.403175	0.025	0.346	9.63112e-50
Acot7	8.53709e-54	-0.833677	0.058	0.5	1.86886e-49
Gng12	8.92959e-54	-0.351709	0.03	0.375	1.95478e-49
Rpl5	1.23266e-53	-0.895412	0.059	0.5	2.69841e-49
Papss1	1.25843e-53	-0.709437	0.038	0.413	2.75483e-49
Ndufc1	2.10604e-53	-0.626349	0.027	0.356	4.61033e-49
Hmgn5	6.03846e-53	-0.307798	0.003	0.173	1.32188e-48
Bloc1s1	6.7394e-53	-0.192382	0.004	0.192	1.47532e-48
Rpl37	7.02179e-53	-1.26739	0.076	0.548	1.53714e-48
Snrpd3	1.10475e-52	-0.308541	0.019	0.308	2.41841e-48
Gltp	1.37537e-52	-0.686505	0.049	0.462	3.01082e-48
Rab5a	2.14564e-52	-0.467881	0.028	0.356	4.69703e-48
Rala	4.75277e-52	-0.363172	0.015	0.279	1.04043e-47
Mif	5.36511e-52	-0.730242	0.036	0.394	1.17448e-47
mt-Nd6	6.93211e-52	-0.589071	0.02	0.308	1.51751e-47
Snx3	7.02397e-52	-0.608031	0.038	0.404	1.53762e-47
Mrps33	1.29874e-51	-0.436289	0.028	0.356	2.84307e-47
Ndufa3	1.58437e-51	-0.724416	0.039	0.404	3.46835e-47
Pfn1	2.01289e-51	-0.694677	0.053	0.471	4.40642e-47
Eif3i	2.47664e-51	-0.299822	0.025	0.337	5.42162e-47
Ndufs6	2.86608e-51	-0.822258	0.035	0.385	6.27414e-47
Ywhaz	4.19314e-51	-0.942302	0.059	0.49	9.17921e-47
Sbds	5.06756e-51	-0.463274	0.027	0.346	1.10934e-46
Tmem98	5.72787e-51	-0.247248	0.019	0.298	1.25389e-46
Psma6	5.92631e-51	-0.429982	0.027	0.346	1.29733e-46
Ak3	5.98435e-51	-0.375282	0.03	0.365	1.31003e-46
Pfdn6	1.08233e-50	-0.586526	0.037	0.394	2.36934e-46
Vapa	1.18602e-50	-0.646775	0.043	0.423	2.59631e-46
Fis1	1.32941e-50	-0.890181	0.051	0.452	2.9102e-46
Nbr1	1.44398e-50	-0.52763	0.047	0.442	3.16101e-46
Polr2i	1.71642e-50	-0.133434	0.02	0.308	3.75741e-46
Ppdpf	2.50235e-50	-0.278948	0.017	0.288	5.47789e-46
Mid1ip1	4.3899e-50	-0.64486	0.039	0.404	9.60993e-46
Gng5	9.8986e-50	-0.525535	0.03	0.356	2.1669e-45
Pin4	1.08101e-49	-0.208433	0.016	0.279	2.36645e-45
Uqcrq	1.11382e-49	-0.619549	0.044	0.423	2.43826e-45
mt-Rnr2	2.39261e-49	-1.56233	0.686	1	5.23765e-45
Gabarapl1	2.81221e-49	-0.614647	0.036	0.385	6.15622e-45
Plekhb1	2.97576e-49	-0.796055	0.067	0.519	6.51425e-45
Eapp	3.64039e-49	-0.286902	0.02	0.298	7.96917e-45
Cdc42ep1	8.99202e-49	-0.575151	0.019	0.288	1.96844e-44
Ppp6c	1.04678e-48	-0.290431	0.014	0.26	2.2915e-44
Strap	1.0879e-48	-0.263167	0.014	0.26	2.38152e-44
Ost4	1.49579e-48	-0.243557	0.019	0.288	3.27444e-44
Mrpl30	1.7848e-48	-0.542703	0.022	0.308	3.9071e-44
Cnn3	1.96402e-48	-0.3737	0.02	0.298	4.29943e-44
Polr2f	2.04027e-48	-0.316494	0.03	0.356	4.46635e-44
Cct2	2.40395e-48	-0.539814	0.033	0.365	5.26248e-44
Desi1	2.47587e-48	-1.16544	0.087	0.567	5.41992e-44
Slc25a5	3.14462e-48	-0.447209	0.037	0.385	6.88389e-44
Ybx3	4.10161e-48	-0.55319	0.037	0.385	8.97885e-44
Sh3bgrl3	4.1701e-48	-0.860128	0.065	0.5	9.12877e-44
Tcea1	4.50396e-48	-0.370147	0.038	0.394	9.85961e-44
Cstb	5.40018e-48	-0.401077	0.017	0.279	1.18215e-43
Rpl23a	6.09238e-48	-0.752456	0.053	0.452	1.33368e-43
Amd2	6.2286e-48	-0.289528	0.027	0.337	1.3635e-43
Ubxn1	7.93709e-48	-0.665891	0.039	0.394	1.73751e-43
Rpl36	7.95065e-48	-1.16486	0.073	0.519	1.74048e-43
Glul	1.20041e-47	-1.55405	0.121	0.635	2.62781e-43
Sdhc	1.40216e-47	-0.341871	0.019	0.288	3.06946e-43
Taf9b	1.81991e-47	-0.184688	0.005	0.183	3.98396e-43
Ndufb8	1.90361e-47	-0.546364	0.044	0.413	4.1672e-43
Phlda3	2.15438e-47	-0.651744	0.044	0.413	4.71616e-43
Cops9	2.187e-47	-0.494278	0.034	0.365	4.78756e-43
Cyb5a	4.1827e-47	-0.494007	0.036	0.375	9.15634e-43
Stip1	4.2783e-47	-0.443638	0.038	0.385	9.36564e-43
Aip	4.51257e-47	-0.28016	0.013	0.25	9.87846e-43
1810037I17Rik	4.96798e-47	-0.833793	0.039	0.385	1.08754e-42
Rps27l	6.83386e-47	-0.408387	0.02	0.288	1.496e-42
Ubqln1	7.28251e-47	-0.496818	0.02	0.288	1.59421e-42
Alyref	7.42799e-47	-0.270691	0.018	0.279	1.62606e-42
Tbcb	8.37789e-47	-0.563308	0.036	0.375	1.834e-42
Cox6b1	1.06523e-46	-0.769826	0.041	0.394	2.3319e-42
Atp5g3	1.49244e-46	-0.544095	0.029	0.337	3.2671e-42
Rpl41	1.54325e-46	-1.31183	0.148	0.702	3.37832e-42
St13	2.11144e-46	-0.724756	0.064	0.49	4.62215e-42
Snx15	2.25487e-46	-0.452665	0.042	0.404	4.93615e-42
mt-Nd5	2.88589e-46	-1.12092	0.182	0.808	6.31751e-42
Rps23	2.98464e-46	-1.05681	0.084	0.548	6.53367e-42
Psmb1	3.15796e-46	-0.524906	0.047	0.423	6.91309e-42
Cox6a1	3.64729e-46	-0.773024	0.058	0.462	7.98428e-42
mt-Nd4l	3.72162e-46	-1.01748	0.109	0.625	8.147e-42
Atox1	8.14407e-46	-0.282039	0.02	0.288	1.78282e-41
Anp32b	8.15577e-46	-0.462569	0.035	0.365	1.78538e-41
Arl2	9.67682e-46	-0.537081	0.043	0.404	2.11835e-41
Bola2	1.0109e-45	-0.325354	0.02	0.288	2.21296e-41
Rac1	1.12384e-45	-0.884512	0.074	0.519	2.46019e-41
Mt1	1.26314e-45	-1.15067	0.074	0.51	2.76514e-41
Smim11	2.18665e-45	-0.273703	0.013	0.24	4.7868e-41
Mrps18c	2.61404e-45	-0.281075	0.016	0.26	5.7224e-41
Ndufa2	2.65285e-45	-0.722719	0.051	0.433	5.80735e-41
Eif3g	2.83719e-45	-0.216432	0.029	0.337	6.21089e-41
Vamp3	3.79359e-45	-0.316945	0.039	0.385	8.30455e-41
Commd1	4.35439e-45	-0.212074	0.017	0.269	9.5322e-41
Zmat2	4.83537e-45	-0.589223	0.042	0.394	1.05851e-40
Lsm5	5.68078e-45	-0.309534	0.019	0.279	1.24358e-40
Tceal9	6.10305e-45	-0.381484	0.012	0.231	1.33602e-40
Fgf1	6.64182e-45	-0.419832	0.021	0.288	1.45396e-40
Psmb3	6.76372e-45	-0.586541	0.036	0.365	1.48065e-40
Tbca	7.9551e-45	-0.207203	0.019	0.279	1.74145e-40
Eif3k	1.11386e-44	-0.492434	0.038	0.375	2.43835e-40
Cacybp	1.5176e-44	-0.4178	0.032	0.346	3.32218e-40
Smim1	1.99698e-44	-0.435761	0.02	0.279	4.37158e-40
Atp5j	2.05998e-44	-0.657449	0.053	0.433	4.50951e-40
Ndufa8	2.13377e-44	-0.234163	0.03	0.337	4.67104e-40
Supt4a	2.1383e-44	-0.289965	0.028	0.327	4.68095e-40
Ndufb7	2.27178e-44	-0.464358	0.043	0.394	4.97315e-40
Smim26	2.3512e-44	-0.417632	0.025	0.308	5.14701e-40
Snrpd2	2.35328e-44	-0.492697	0.034	0.356	5.15158e-40
Cfdp1	2.96053e-44	-0.24824	0.026	0.317	6.4809e-40
Slain1	3.2374e-44	-0.869563	0.103	0.615	7.08698e-40
Dynlrb1	4.78829e-44	-0.746492	0.044	0.394	1.04821e-39
Rab5c	5.82602e-44	-0.518901	0.027	0.317	1.27537e-39
Pcbp1	6.399e-44	-0.555992	0.048	0.413	1.4008e-39
Msrb1	7.24207e-44	-0.474281	0.027	0.317	1.58536e-39
Txn1	7.7208e-44	-0.353796	0.015	0.25	1.69016e-39
Fez2	8.0778e-44	-0.314483	0.015	0.25	1.76831e-39
Mrpl27	9.81966e-44	-0.239574	0.012	0.231	2.14962e-39
1110004F10Rik	1.17741e-43	-0.444304	0.031	0.337	2.57747e-39
Cdk2ap1	1.45009e-43	-0.401562	0.017	0.26	3.17439e-39
Insc	1.91567e-43	-0.414739	0.024	0.298	4.1936e-39
Ndufa7	2.42236e-43	-0.567725	0.049	0.413	5.30279e-39
Eif1ax	2.60901e-43	-0.298375	0.019	0.269	5.71139e-39
Nedd8	3.64458e-43	-0.368616	0.039	0.375	7.97835e-39
Dnajc24	3.75492e-43	-0.228824	0.014	0.24	8.21989e-39
Atp5o	3.9488e-43	-0.677002	0.049	0.413	8.64431e-39
Rps26	3.96729e-43	-0.986176	0.074	0.5	8.68479e-39
Pls1	4.66809e-43	-0.491871	0.044	0.394	1.02189e-38
Elob	4.86205e-43	-0.838774	0.066	0.471	1.06435e-38
Dstn	4.91764e-43	-0.876403	0.064	0.462	1.07652e-38
Smarcd1	5.53489e-43	-0.433866	0.044	0.394	1.21164e-38
Chmp4b	5.67667e-43	-0.475798	0.036	0.356	1.24268e-38
Mpp2	6.11149e-43	-0.331673	0.037	0.365	1.33787e-38
Otud6b	6.23096e-43	-0.196338	0.01	0.212	1.36402e-38
Txnl4a	6.62653e-43	-0.20072	0.01	0.212	1.45061e-38
Tmem258	7.83981e-43	-0.719316	0.046	0.394	1.71621e-38
Rpl22	9.81517e-43	-0.746092	0.065	0.471	2.14864e-38
Sptssa	1.00684e-42	-0.430935	0.038	0.365	2.20407e-38
Csnk2b	1.01138e-42	-0.293023	0.031	0.337	2.21401e-38
Fam177a	1.05057e-42	-0.125903	0.004	0.163	2.29981e-38
1190005I06Rik	1.12703e-42	-0.293989	0.021	0.279	2.46718e-38
Smndc1	1.1592e-42	-0.203073	0.016	0.25	2.53761e-38
Trp53bp2	1.39812e-42	-0.588666	0.032	0.337	3.06062e-38
Metrn	1.53002e-42	-0.340248	0.024	0.298	3.34936e-38
Gm15417	1.65003e-42	-0.253513	0.009	0.202	3.61207e-38
Chmp2b	1.67748e-42	-0.174227	0.013	0.231	3.67216e-38
Pde6d	1.85165e-42	-0.335098	0.021	0.279	4.05344e-38
Ptges3	1.86792e-42	-0.689744	0.061	0.452	4.08906e-38
Snrpe	1.97801e-42	-0.309874	0.022	0.288	4.33005e-38
Romo1	1.98496e-42	-0.294933	0.019	0.269	4.34528e-38
Rrp36	2.01814e-42	-0.212677	0.009	0.202	4.41792e-38
Lsm6	2.22532e-42	-0.148704	0.017	0.26	4.87146e-38
Ubb	2.45658e-42	-1.53313	0.095	0.519	5.3777e-38
Mrps28	2.64383e-42	-0.200209	0.003	0.144	5.78762e-38
Psmb4	4.1623e-42	-0.427156	0.037	0.356	9.11169e-38
Rraga	5.34851e-42	-0.367661	0.026	0.308	1.17084e-37
Nop53	6.21082e-42	-0.259814	0.026	0.308	1.35961e-37
Coa3	7.92719e-42	-0.209154	0.026	0.308	1.73534e-37
Nudt4	1.06071e-41	-0.752543	0.046	0.394	2.322e-37
Mrpl20	1.17977e-41	-0.434947	0.043	0.385	2.58263e-37
Uqcr10	1.27694e-41	-0.69639	0.056	0.433	2.79535e-37
Cavin3	1.3177e-41	-0.296494	0.029	0.317	2.88457e-37
Fmnl2	1.70368e-41	-0.492784	0.043	0.385	3.72952e-37
Psmc5	1.74043e-41	-0.381657	0.035	0.346	3.80998e-37
Gm11808	2.28144e-41	-0.228778	0.004	0.154	4.9943e-37
Sf3b5	2.37159e-41	-0.22837	0.029	0.317	5.19166e-37
Paip2	2.61595e-41	-0.686994	0.075	0.5	5.72657e-37
Eef1d	2.63656e-41	-0.452692	0.044	0.385	5.7717e-37
Hspa1a	2.8511e-41	-0.394882	0.01	0.202	6.24135e-37
Cct6a	2.8634e-41	-0.50569	0.056	0.433	6.26827e-37
Abcf1	2.94958e-41	-0.445659	0.039	0.365	6.45692e-37
Rps15	3.65642e-41	-1.04852	0.114	0.606	8.00427e-37
Uqcrfs1	3.74947e-41	-0.330597	0.025	0.298	8.20795e-37
Ankrd40	5.19339e-41	-0.308337	0.031	0.327	1.13688e-36
Jup	5.76703e-41	-0.324228	0.033	0.337	1.26246e-36
Rftn2	6.83844e-41	-0.330675	0.008	0.192	1.497e-36
Psat1	7.27481e-41	-0.82655	0.074	0.49	1.59253e-36
Chmp3	7.30805e-41	-0.174187	0.017	0.25	1.59981e-36
Rpl31	7.99767e-41	-0.768148	0.052	0.413	1.75077e-36
Rex1bd	8.15008e-41	-0.379508	0.031	0.327	1.78413e-36
Hnrnpa1	8.77851e-41	-0.382844	0.031	0.327	1.9217e-36
Rhob	8.87237e-41	-1.10574	0.115	0.606	1.94225e-36
Ado	9.1641e-41	-0.58052	0.049	0.404	2.00611e-36
Chmp2a	9.45671e-41	-0.584075	0.047	0.394	2.07017e-36
Pithd1	1.04702e-40	-0.200567	0.019	0.26	2.29202e-36
Eif3c	1.13048e-40	-0.602667	0.049	0.404	2.47474e-36
Malat1	1.3416e-40	1.07406	1	1	2.9369e-36
Rpl23	1.39553e-40	-0.988377	0.107	0.587	3.05496e-36
Polr2g	1.46191e-40	-0.44119	0.03	0.317	3.20026e-36
Carhsp1	1.70601e-40	-0.675128	0.067	0.471	3.73462e-36
Snapin	2.75978e-40	-0.469979	0.04	0.365	6.04144e-36
Psmd2	3.00639e-40	-0.426164	0.045	0.385	6.5813e-36
Ndufa6	3.48002e-40	-0.422356	0.045	0.385	7.61812e-36
Rasa3	3.71008e-40	-0.39914	0.038	0.356	8.12174e-36
Abhd4	4.04977e-40	-0.239048	0.016	0.24	8.86534e-36
Akirin2	4.10911e-40	-0.257681	0.024	0.288	8.99525e-36
Triobp	4.17084e-40	-0.411652	0.003	0.144	9.13038e-36
Marcksl1	4.52863e-40	-0.314522	0.022	0.279	9.91362e-36
Hsbp1	4.80795e-40	-0.643929	0.061	0.442	1.05251e-35
Ndufb6	6.519e-40	-0.163392	0.022	0.279	1.42707e-35
Polr2j	6.66897e-40	-0.205887	0.022	0.279	1.4599e-35
Naa38	7.94038e-40	-0.181699	0.013	0.221	1.73823e-35
Scd1	8.36041e-40	-0.345738	0.03	0.317	1.83018e-35
Atp6v1e1	9.01136e-40	-0.403119	0.043	0.375	1.97268e-35
Ndufs4	9.37446e-40	-0.328897	0.026	0.298	2.05216e-35
Cwc15	9.96601e-40	-0.400573	0.048	0.394	2.18166e-35
Hsd17b10	1.05961e-39	-0.317629	0.03	0.317	2.3196e-35
Tpt1	1.06609e-39	-1.42811	0.154	0.635	2.33378e-35
Eif3m	1.10351e-39	-0.354566	0.03	0.317	2.4157e-35
Ndufs5	1.16757e-39	-0.619672	0.063	0.452	2.55593e-35
Dctn3	1.37446e-39	-0.379053	0.043	0.375	3.00884e-35
Rnf130	1.72998e-39	-0.480174	0.059	0.433	3.78709e-35
Sarnp	1.79164e-39	-0.317703	0.023	0.279	3.92207e-35
Mta3	1.99416e-39	-0.464815	0.027	0.298	4.36542e-35
Lsm4	2.3445e-39	-0.171302	0.025	0.288	5.13234e-35
Mcee	2.46577e-39	-0.367941	0.016	0.24	5.39782e-35
Eif3h	2.79171e-39	-0.352394	0.035	0.337	6.11133e-35
0610009B22Rik	2.95022e-39	-0.168746	0.012	0.212	6.45833e-35
Psma2	3.09562e-39	-0.348432	0.039	0.356	6.77662e-35
Psmb6	3.7522e-39	-0.413367	0.058	0.433	8.21393e-35
Shroom2	3.91854e-39	-0.19441	0.029	0.308	8.57808e-35
Jund	5.11361e-39	-1.06348	0.084	0.5	1.11942e-34
Zfp36	6.30367e-39	-0.605555	0.003	0.135	1.37994e-34
Fnta	6.63907e-39	-0.347635	0.029	0.308	1.45336e-34
Gins4	8.76768e-39	-0.151363	0.013	0.221	1.91933e-34
Apbb1	1.01182e-38	-0.595523	0.068	0.462	2.21497e-34
Smdt1	1.0327e-38	-0.84361	0.062	0.433	2.26068e-34
Ppia	1.26672e-38	-1.37776	0.141	0.606	2.77298e-34
Uqcrh	1.29709e-38	-0.654485	0.056	0.413	2.83946e-34
Syf2	1.30678e-38	-0.469839	0.045	0.375	2.86067e-34
Nfkbia	1.31243e-38	-0.539916	0.038	0.346	2.87304e-34
Mrps36	1.56678e-38	-0.205369	0.024	0.279	3.42984e-34
Mrpl14	1.67505e-38	-0.411719	0.02	0.26	3.66685e-34
Cox7b	1.95084e-38	-0.238624	0.04	0.356	4.27059e-34
Stx8	2.0029e-38	-0.271942	0.02	0.26	4.38455e-34
Fbxo2	2.38218e-38	-0.402965	0.03	0.308	5.21482e-34
Prdx1	2.4668e-38	-1.06488	0.098	0.548	5.40007e-34
Pip4k2a	2.65557e-38	-0.860245	0.081	0.5	5.81332e-34
Dek	2.83806e-38	-0.552119	0.043	0.365	6.2128e-34
Mcl1	3.34741e-38	-0.407286	0.043	0.365	7.32781e-34
1500015O10Rik	3.43236e-38	-0.951713	0.008	0.183	7.51378e-34
Atg3	3.94045e-38	-0.268822	0.03	0.308	8.62604e-34
Ubl5	4.44432e-38	-0.432267	0.048	0.385	9.72906e-34
S100a6	4.98201e-38	-0.562516	0.014	0.221	1.09061e-33
Clta	5.34781e-38	-0.602215	0.064	0.442	1.17069e-33
Atp5c1	5.35766e-38	-0.426548	0.046	0.375	1.17285e-33
Sept2	5.50151e-38	-0.490944	0.063	0.442	1.20434e-33
Uqcrb	7.40183e-38	-0.213611	0.04	0.356	1.62034e-33
Fbxw11	7.5071e-38	-0.19254	0.008	0.183	1.64338e-33
Pgk1	8.5034e-38	-0.248579	0.032	0.317	1.86148e-33
Gstm1	9.97013e-38	-0.431432	0.019	0.25	2.18256e-33
Spryd7	1.17744e-37	-0.1721	0.007	0.173	2.57753e-33
Esd	1.2938e-37	-0.233689	0.022	0.269	2.83226e-33
Nsmce4a	1.53951e-37	-0.329403	0.026	0.288	3.37014e-33
Immp1l	1.63184e-37	-0.107385	0.011	0.202	3.57225e-33
Psmb2	1.72045e-37	-0.465081	0.044	0.365	3.76623e-33
2010107E04Rik	1.79603e-37	-0.446964	0.044	0.365	3.93168e-33
Vamp7	1.91483e-37	-0.160287	0.019	0.25	4.19175e-33
Hspa9	2.07904e-37	-0.402151	0.039	0.346	4.55122e-33
Idi1	2.08317e-37	-0.172498	0.017	0.24	4.56027e-33
Mrps6	2.39099e-37	-0.115953	0.017	0.24	5.23411e-33
Uba1	2.4335e-37	-0.366163	0.033	0.317	5.32718e-33
Rpl14	2.4915e-37	-0.832815	0.098	0.548	5.45415e-33
Fasn	2.73519e-37	-0.248664	0.043	0.365	5.9876e-33
Rpl4	3.15945e-37	-0.632622	0.068	0.452	6.91634e-33
Larp6	3.35164e-37	-0.307781	0.037	0.337	7.33708e-33
Tor1aip2	3.41619e-37	-0.312705	0.025	0.279	7.47838e-33
Rps14	3.68382e-37	-1.00023	0.106	0.558	8.06425e-33
Fundc2	3.80415e-37	-0.260061	0.01	0.192	8.32766e-33
Pa2g4	3.82573e-37	-0.450442	0.027	0.288	8.3749e-33
Rpl32	3.88442e-37	-0.817356	0.084	0.5	8.50339e-33
Ywhae	3.97139e-37	-1.08451	0.092	0.51	8.69378e-33
Atp5a1	4.08277e-37	-0.515253	0.07	0.462	8.93759e-33
Ssr3	4.10333e-37	-0.255288	0.044	0.365	8.98259e-33
Slc25a1	4.47604e-37	-0.467152	0.021	0.26	9.7985e-33
Uba52	4.52675e-37	-0.512113	0.021	0.26	9.90952e-33
Ninj2	4.68235e-37	-0.353445	0.021	0.26	1.02501e-32
Lamtor2	4.88864e-37	-0.270708	0.037	0.337	1.07017e-32
Uqcrc2	5.14793e-37	-0.284108	0.037	0.337	1.12693e-32
Grb2	6.0684e-37	-0.26748	0.031	0.308	1.32843e-32
Capns1	6.11785e-37	-0.415534	0.059	0.423	1.33926e-32
Elf2	6.40764e-37	-0.314063	0.027	0.288	1.4027e-32
Hnrnpf	6.71223e-37	-0.378463	0.056	0.413	1.46937e-32
Pomp	6.74398e-37	-0.494358	0.055	0.404	1.47632e-32
Atp5d	7.74148e-37	-0.562799	0.065	0.442	1.69469e-32
Rpl34	9.59811e-37	-0.92026	0.092	0.519	2.10112e-32
Adk	9.67196e-37	-0.152779	0.039	0.346	2.11729e-32
Rps27	1.08676e-36	-0.990243	0.118	0.577	2.37904e-32
Snx17	1.14617e-36	-0.353941	0.04	0.346	2.50907e-32
Bcl7b	1.14926e-36	-0.247752	0.016	0.231	2.51584e-32
2410015M20Rik	1.20402e-36	-0.277007	0.038	0.337	2.63571e-32
Uap1	1.21442e-36	-0.21803	0.009	0.183	2.65848e-32
Mea1	1.30743e-36	-0.283272	0.012	0.202	2.86211e-32
Ndufv2	1.71665e-36	-0.450699	0.034	0.317	3.75791e-32
Brk1	1.76334e-36	-0.458933	0.068	0.452	3.86013e-32
Cul3	1.79372e-36	-0.392494	0.034	0.317	3.92664e-32
Pop4	1.83361e-36	-0.138516	0.029	0.298	4.01395e-32
Pea15a	1.87935e-36	-0.574817	0.069	0.452	4.11407e-32
Tprgl	2.03648e-36	-0.362445	0.06	0.423	4.45806e-32
Qdpr	2.17249e-36	-1.24872	0.169	0.673	4.7558e-32
Pdk3	2.23363e-36	-0.441367	0.008	0.173	4.88964e-32
Taf10	2.4969e-36	-0.382936	0.022	0.26	5.46597e-32
Rab21	2.51084e-36	-0.362545	0.055	0.404	5.49649e-32
Clic4	2.61257e-36	-0.644196	0.092	0.529	5.71918e-32
Ostf1	2.70478e-36	-0.281457	0.013	0.212	5.92103e-32
Bfsp2	2.93372e-36	-0.510178	0.017	0.231	6.42221e-32
Rps4x	3.00381e-36	-0.849318	0.082	0.49	6.57564e-32
Dynll2	3.00759e-36	-0.479335	0.048	0.375	6.58392e-32
Manbal	3.02246e-36	-0.186153	0.031	0.308	6.61646e-32
Prkar1a	3.15807e-36	-0.628495	0.075	0.471	6.91333e-32
Gm26526	3.54404e-36	-0.0749592	0.008	0.173	7.75826e-32
Nfkbib	3.58845e-36	-0.232501	0.004	0.144	7.85548e-32
Cox7a2	3.7095e-36	-0.660187	0.065	0.433	8.12048e-32
Metap2	3.80701e-36	-0.451007	0.063	0.433	8.33392e-32
Hbb-bt	3.8426e-36	-0.742594	0.006	0.154	8.41185e-32
Slc35a5	3.85664e-36	-0.247744	0.028	0.288	8.44256e-32
Glud1	3.88498e-36	-0.315872	0.022	0.26	8.50461e-32
Gab1	3.89048e-36	-0.271385	0.057	0.413	8.51665e-32
Cdc42ep2	4.37388e-36	-0.475646	0.051	0.385	9.57487e-32
Arl1	4.44647e-36	-0.27531	0.038	0.337	9.73377e-32
Pcna	4.97942e-36	-0.128857	0.007	0.163	1.09004e-31
Meg3	5.03177e-36	2.0523	0.877	0.327	1.10151e-31
Ube2l3	5.60501e-36	-0.466617	0.061	0.423	1.22699e-31
Lamtor5	5.68978e-36	-0.258871	0.03	0.298	1.24555e-31
Hdhd2	6.37699e-36	-0.174358	0.015	0.221	1.39599e-31
Cox17	6.56771e-36	-0.384382	0.05	0.385	1.43774e-31
Rab7	8.26747e-36	-0.547633	0.054	0.394	1.80983e-31
Timm8b	8.49608e-36	-0.229856	0.034	0.317	1.85988e-31
Smco3	9.37905e-36	-0.20181	0.034	0.317	2.05317e-31
H2afv	1.00694e-35	-0.254332	0.034	0.317	2.2043e-31
Kif1bp	1.11631e-35	-0.46296	0.039	0.337	2.44372e-31
Ech1	1.20535e-35	-0.357335	0.048	0.375	2.63863e-31
Ubqln2	1.46566e-35	-0.160595	0.028	0.288	3.20848e-31
Abhd5	1.77733e-35	-0.119847	0.028	0.288	3.89074e-31
Tjp1	1.78627e-35	-0.334657	0.046	0.365	3.91033e-31
Eef1a1	1.85545e-35	-1.3057	0.187	0.673	4.06177e-31
Rps21	1.91128e-35	-1.15535	0.168	0.663	4.18398e-31
Tmeff1	2.02138e-35	-0.57637	0.071	0.452	4.425e-31
Taf13	2.13287e-35	-0.410813	0.014	0.212	4.66905e-31
Rps6	2.25011e-35	-0.749006	0.067	0.433	4.92572e-31
Rybp	2.46772e-35	-0.359668	0.014	0.212	5.40208e-31
Mapk3	2.58745e-35	-0.624933	0.068	0.442	5.6642e-31
Vkorc1	2.63963e-35	-0.45955	0.019	0.24	5.77841e-31
Pafah1b2	2.73789e-35	-0.230822	0.048	0.375	5.99351e-31
Rpl28	2.77783e-35	-1.03783	0.116	0.567	6.08094e-31
Rpl7a	2.95952e-35	-0.716456	0.07	0.442	6.47869e-31
Tax1bp1	3.4451e-35	-0.498202	0.068	0.442	7.54168e-31
Phf5a	3.49577e-35	-0.165337	0.033	0.308	7.65259e-31
Sec61b	3.55957e-35	-0.310019	0.019	0.24	7.79226e-31
U2af1	3.56492e-35	-0.232211	0.053	0.394	7.80396e-31
Txndc17	3.58885e-35	-0.205288	0.035	0.317	7.85636e-31
Nipsnap3b	3.72219e-35	-0.0864065	0.014	0.212	8.14824e-31
Cyp2j12	4.17379e-35	-0.278761	0.042	0.346	9.13684e-31
D8Ertd738e	4.3693e-35	-0.510078	0.049	0.375	9.56482e-31
Actr1a	4.57994e-35	-0.432879	0.042	0.346	1.00259e-30
Tmf1	4.79433e-35	-0.397919	0.04	0.337	1.04953e-30
Phyh	4.85262e-35	-0.413644	0.011	0.192	1.06229e-30
Urod	5.21524e-35	-0.295023	0.008	0.173	1.14167e-30
Pantr1	5.56103e-35	-0.385996	0.038	0.327	1.21736e-30
Atp6v0d1	5.63069e-35	-0.417199	0.035	0.317	1.23261e-30
Spsb1	6.21251e-35	-0.189097	0.025	0.269	1.35998e-30
Mcrip1	6.9176e-35	-0.41824	0.038	0.327	1.51433e-30
Zfp706	7.47845e-35	-0.435635	0.063	0.423	1.63711e-30
Cycs	7.58784e-35	-0.252261	0.033	0.308	1.66105e-30
Rplp2	8.09058e-35	-0.905076	0.081	0.471	1.77111e-30
Fabp5	8.31859e-35	-0.626792	0.053	0.385	1.82102e-30
Stard3nl	8.34117e-35	-0.459507	0.052	0.385	1.82597e-30
Ppp1r14a	1.14718e-34	-1.05592	0.106	0.538	2.51128e-30
Dusp7	1.2008e-34	-0.333362	0.049	0.375	2.62866e-30
Usp25	1.26341e-34	-0.226959	0.035	0.317	2.76573e-30
Gabarap	1.3802e-34	-0.672642	0.073	0.452	3.02139e-30
Chmp1b	1.43303e-34	-0.1726	0.027	0.279	3.13705e-30
Gm15440	1.48264e-34	-0.357642	0.06	0.413	3.24565e-30
Dbi	1.49646e-34	-1.15592	0.124	0.567	3.27589e-30
Ctnna1	1.53894e-34	-0.317322	0.031	0.298	3.3689e-30
Zbtb7b	1.60315e-34	-0.271637	0.013	0.202	3.50946e-30
Atp6v1g1	1.63222e-34	-0.481877	0.056	0.394	3.57309e-30
Rack1	1.7041e-34	-0.682456	0.079	0.471	3.73046e-30
Akirin1	1.72887e-34	-0.275224	0.029	0.288	3.78466e-30
Rnf7	1.82406e-34	-0.918058	0.075	0.452	3.99304e-30
Smim8	1.91671e-34	-0.0893265	0.006	0.154	4.19587e-30
Rpsa	1.97585e-34	-1.05872	0.137	0.615	4.32534e-30
Fam131b	2.09859e-34	-0.331451	0.02	0.24	4.59403e-30
Tln1	2.23016e-34	-0.214627	0.031	0.298	4.88203e-30
Map1lc3b	2.31278e-34	-0.417229	0.072	0.452	5.06291e-30
Hadh	2.63809e-34	-0.261699	0.016	0.221	5.77503e-30
Aurkaip1	2.66551e-34	-0.131031	0.029	0.288	5.83506e-30
Polr1d	2.70766e-34	-0.119134	0.025	0.269	5.92734e-30
Prickle2	3.06693e-34	-0.311875	0.036	0.317	6.71383e-30
Hmgcs1	3.10241e-34	-0.611323	0.054	0.385	6.7915e-30
Myl12b	3.17306e-34	-0.230494	0.034	0.308	6.94614e-30
Ino80b	3.23622e-34	-0.363653	0.028	0.279	7.0844e-30
Ube2d2a	3.23862e-34	-0.432793	0.061	0.413	7.08967e-30
Eif5a	3.63515e-34	-0.370158	0.046	0.356	7.95771e-30
Ddc	3.83382e-34	-0.226066	0.024	0.26	8.39262e-30
Gpd1	4.45315e-34	-0.376895	0.03	0.288	9.7484e-30
Rplp0	4.71193e-34	-0.75636	0.088	0.49	1.03149e-29
Calm3	4.89198e-34	-0.662959	0.078	0.462	1.0709e-29
Chchd2	5.28739e-34	-0.95525	0.097	0.51	1.15746e-29
Rnf187	5.62083e-34	-0.408906	0.053	0.385	1.23046e-29
Rftn1	5.68233e-34	-0.326857	0.022	0.25	1.24392e-29
Gclm	5.80361e-34	-0.583376	0.041	0.337	1.27047e-29
Ndufs8	6.19252e-34	-0.342471	0.034	0.308	1.3556e-29
Tubb5	6.56958e-34	-0.528953	0.051	0.375	1.43815e-29
Hgs	7.26892e-34	-0.363855	0.037	0.317	1.59124e-29
Tbc1d15	7.64044e-34	-0.380633	0.028	0.279	1.67257e-29
Edf1	9.03161e-34	-0.408942	0.049	0.365	1.97711e-29
Nmt1	9.06673e-34	-0.322639	0.048	0.365	1.9848e-29
Ccdc85b	9.23695e-34	-0.159761	0.012	0.192	2.02206e-29
Btf3	9.31423e-34	-0.84548	0.074	0.442	2.03898e-29
Snrpd1	9.93655e-34	-0.100944	0.022	0.25	2.17521e-29
Rpl17	1.0281e-33	-0.862391	0.11	0.548	2.25061e-29
Snhg6	1.04981e-33	-0.0952512	0.009	0.173	2.29814e-29
Rbx1	1.06513e-33	-0.487549	0.057	0.394	2.33167e-29
Ywhaq	1.09158e-33	-1.175	0.125	0.558	2.38957e-29
Mrpl18	1.15171e-33	-0.312758	0.028	0.279	2.52121e-29
Rab2a	1.20523e-33	-0.576979	0.066	0.423	2.63836e-29
Rab9	1.3611e-33	-0.123725	0.02	0.24	2.97959e-29
Rps12	1.38193e-33	-0.839488	0.137	0.615	3.02519e-29
Fmc1	1.43304e-33	-0.137061	0.02	0.24	3.13707e-29
Sod1	1.47525e-33	-0.371931	0.015	0.212	3.22947e-29
Sspn	1.539e-33	-0.305752	0.019	0.231	3.36902e-29
Pdcd5	1.6066e-33	-0.338339	0.037	0.317	3.51702e-29
Ndrg1	1.63823e-33	-1.01337	0.127	0.587	3.58625e-29
Nek7	1.82648e-33	-0.266408	0.028	0.279	3.99834e-29
1810058I24Rik	1.88014e-33	-0.265284	0.017	0.221	4.11582e-29
4833439L19Rik	2.08053e-33	-0.310419	0.03	0.288	4.55449e-29
Snrpb2	2.08134e-33	-0.186503	0.024	0.26	4.55626e-29
Rpl35a	2.1653e-33	-0.845371	0.111	0.548	4.74005e-29
Elof1	2.39821e-33	-0.311133	0.022	0.25	5.24993e-29
Myo1d	2.59418e-33	-0.259666	0.039	0.327	5.67891e-29
Raly	2.64093e-33	-0.409478	0.042	0.337	5.78127e-29
Med29	2.73867e-33	-0.172586	0.008	0.163	5.99522e-29
Cyth1	2.87496e-33	-0.527273	0.06	0.404	6.29357e-29
Bzw1	2.93666e-33	-0.326655	0.047	0.356	6.42863e-29
Mrpl12	3.19133e-33	-0.30116	0.026	0.269	6.98615e-29
Ebp	3.78944e-33	-0.201707	0.033	0.298	8.29546e-29
P4hb	4.07262e-33	-0.439888	0.038	0.317	8.91538e-29
Psmb5	4.26323e-33	-0.324549	0.04	0.327	9.33263e-29
Spg20	4.29471e-33	-0.422465	0.074	0.452	9.40155e-29
Snrnp27	4.36931e-33	-0.0972128	0.039	0.327	9.56486e-29
Imp3	4.39586e-33	-0.250641	0.052	0.375	9.62298e-29
Amotl2	4.77576e-33	-0.43815	0.025	0.26	1.04546e-28
Ruvbl2	5.0112e-33	-0.225022	0.007	0.154	1.097e-28
2410004B18Rik	5.10358e-33	-0.0711868	0.026	0.269	1.11723e-28
Ddx1	5.66722e-33	-0.266783	0.035	0.308	1.24061e-28
Fez1	5.66865e-33	-1.21582	0.095	0.481	1.24092e-28
Hmox2	5.74614e-33	-0.299856	0.042	0.337	1.25789e-28
Gpx4	5.95017e-33	-0.762034	0.096	0.51	1.30255e-28
Arf1	6.85793e-33	-0.347246	0.066	0.423	1.50127e-28
Sumo1	7.47943e-33	-0.210457	0.04	0.327	1.63732e-28
Ccdc124	8.80312e-33	-0.281682	0.019	0.231	1.92709e-28
Psmc1	9.36532e-33	-0.263239	0.033	0.298	2.05016e-28
Asb8	1.1805e-32	-0.31292	0.01	0.173	2.58423e-28
Rps19	1.18855e-32	-0.699796	0.096	0.51	2.60186e-28
Ehd1	1.24399e-32	-0.144271	0.019	0.231	2.72322e-28
Gatad2a	1.26352e-32	-0.210437	0.017	0.221	2.76598e-28
Ndufab1	1.34465e-32	-0.18803	0.047	0.356	2.94357e-28
Rbm27	1.38986e-32	-0.290569	0.023	0.25	3.04253e-28
Aif1l	1.42885e-32	-0.134542	0.017	0.221	3.1279e-28
Frmd8	1.45158e-32	-0.366382	0.064	0.413	3.17766e-28
Sdhd	1.46876e-32	-0.154145	0.01	0.173	3.21526e-28
Cct7	1.47285e-32	-0.480224	0.056	0.385	3.22422e-28
Vcp	1.49317e-32	-0.56854	0.088	0.49	3.26869e-28
Kat6a	1.52034e-32	-0.185843	0.047	0.356	3.32818e-28
Wbp11	1.59558e-32	-0.250616	0.055	0.385	3.49289e-28
Rufy1	1.89412e-32	-0.31144	0.021	0.24	4.14643e-28
C1qbp	1.94998e-32	-0.101911	0.027	0.269	4.26871e-28
Npc2	2.07504e-32	-0.615237	0.084	0.481	4.54248e-28
Mdh2	2.333e-32	-0.478157	0.043	0.337	5.10716e-28
Ptma	2.33498e-32	-1.27164	0.304	0.788	5.11151e-28
Tpd52	2.3387e-32	-0.203196	0.05	0.365	5.11964e-28
Cct5	2.43667e-32	-0.175922	0.043	0.337	5.33412e-28
Hspd1	2.63806e-32	-0.272633	0.048	0.356	5.77497e-28
Pmm1	2.76688e-32	-0.28276	0.056	0.385	6.05698e-28
Smox	2.8501e-32	-0.431411	0.024	0.25	6.23915e-28
Vma21	3.3971e-32	-0.604939	0.042	0.327	7.43658e-28
Bpgm	3.48556e-32	-0.49361	0.074	0.442	7.63023e-28
Atp5h	3.92256e-32	-0.591735	0.071	0.433	8.58688e-28
Slu7	4.03997e-32	-0.302278	0.034	0.298	8.84389e-28
Phactr3	4.62895e-32	-0.45861	0.076	0.452	1.01332e-27
Tmc7	4.93577e-32	-0.0591679	0.008	0.163	1.08049e-27
Nucks1	5.07608e-32	-0.495017	0.077	0.452	1.11121e-27
Znfx1	5.17523e-32	-0.175346	0.02	0.231	1.13291e-27
Myl6	5.383e-32	-0.858873	0.121	0.567	1.17839e-27
Prr18	5.49531e-32	-0.460629	0.079	0.462	1.20298e-27
Hnrnpc	5.69179e-32	-0.300904	0.059	0.394	1.24599e-27
Map3k11	5.72192e-32	-0.296701	0.013	0.192	1.25259e-27
Cdkn2d	5.7351e-32	-0.140374	0.024	0.25	1.25547e-27
Znrd1	5.9425e-32	-0.282901	0.018	0.221	1.30087e-27
Frg1	6.01018e-32	-0.121802	0.028	0.269	1.31569e-27
Zc3h7b	6.1812e-32	-0.408873	0.016	0.212	1.35313e-27
Mrpl33	6.41652e-32	-0.318446	0.034	0.298	1.40464e-27
Phyhipl	6.71441e-32	-0.474932	0.06	0.394	1.46985e-27
Cadm4	7.33601e-32	-0.516433	0.087	0.481	1.60593e-27
Siva1	7.33789e-32	-0.193679	0.018	0.221	1.60634e-27
Vps4a	7.58427e-32	-0.327331	0.026	0.26	1.66027e-27
Fam192a	8.16678e-32	-0.238535	0.015	0.202	1.78779e-27
Hebp1	8.36866e-32	-0.382813	0.022	0.24	1.83198e-27
Minos1	8.67701e-32	-0.260898	0.044	0.337	1.89948e-27
Cetn2	9.33415e-32	-0.360273	0.007	0.154	2.04334e-27
Pgam1	9.87759e-32	-0.338427	0.049	0.356	2.1623e-27
Fau	1.04661e-31	-0.881247	0.118	0.558	2.29113e-27
Arsg	1.04892e-31	-0.442619	0.047	0.346	2.29618e-27
AC160336.1	1.18765e-31	-0.63554	0.088	0.481	2.59988e-27
Prkcz	1.3088e-31	-0.672262	0.091	0.49	2.8651e-27
S100a16	1.37483e-31	-0.49601	0.077	0.452	3.00964e-27
Rps11	1.39873e-31	-0.623459	0.099	0.51	3.06196e-27
Kazn	1.39937e-31	-0.451042	0.071	0.433	3.06335e-27
Cxxc5	1.4304e-31	-0.345068	0.035	0.298	3.13129e-27
Hspe1	1.56159e-31	-0.427587	0.052	0.365	3.41848e-27
Actb	1.56427e-31	-1.46017	0.442	0.865	3.42433e-27
Rbm8a	1.7493e-31	-0.222252	0.039	0.317	3.8294e-27
Hagh	1.90568e-31	-0.217397	0.033	0.288	4.17173e-27
Ndufb10	2.26323e-31	-0.395838	0.058	0.385	4.95444e-27
Rpl29	2.326e-31	-0.514849	0.082	0.462	5.09184e-27
Add3	2.46802e-31	-0.434816	0.071	0.433	5.40275e-27
Nkx6-2	3.08656e-31	-0.475052	0.086	0.481	6.75679e-27
Polr2d	3.12783e-31	-0.0545002	0.005	0.135	6.84713e-27
Snu13	3.49209e-31	-0.271079	0.052	0.365	7.64453e-27
mt-Co1	3.6598e-31	-0.888147	0.828	1	8.01167e-27
Cdc37	3.96684e-31	-0.275493	0.047	0.346	8.68382e-27
A430005L14Rik	4.44675e-31	-0.048452	0.012	0.183	9.73438e-27
Banf1	4.46543e-31	-0.20748	0.013	0.192	9.77528e-27
Anp32e	4.5744e-31	-0.168397	0.015	0.202	1.00138e-26
Hmgn2	4.66541e-31	-0.264853	0.053	0.365	1.02131e-26
Slc35a4	4.75957e-31	-0.349048	0.015	0.202	1.04192e-26
Acot1	4.8154e-31	-0.183253	0.017	0.212	1.05414e-26
Osbp	4.87812e-31	-0.232081	0.029	0.269	1.06787e-26
Rida	5.04097e-31	-0.13497	0.017	0.212	1.10352e-26
Rpl37a	5.22196e-31	-1.07737	0.118	0.529	1.14314e-26
Etf1	5.22602e-31	-0.229337	0.013	0.192	1.14403e-26
Krcc1	5.26577e-31	-0.154415	0.026	0.26	1.15273e-26
Aldh9a1	5.29127e-31	-0.0875556	0.013	0.192	1.15831e-26
Mrpl40	5.52405e-31	-0.164041	0.017	0.212	1.20927e-26
Tfpt	5.65729e-31	-0.183047	0.009	0.163	1.23844e-26
Commd8	5.96152e-31	-0.14054	0.017	0.212	1.30504e-26
Sh3bgrl	6.04702e-31	-0.217683	0.009	0.163	1.32375e-26
Sft2d1	6.08078e-31	-0.243923	0.047	0.346	1.33114e-26
Nudc	6.47284e-31	-0.326367	0.043	0.327	1.41697e-26
Pon2	7.6447e-31	-0.327062	0.055	0.375	1.6735e-26
Capzb	7.88245e-31	-0.341566	0.056	0.375	1.72555e-26
Snx1	9.20862e-31	-0.314851	0.066	0.413	2.01586e-26
Hnrnpa0	9.57651e-31	-0.452825	0.046	0.337	2.09639e-26
Dpm3	1.03593e-30	-0.0256976	0.038	0.308	2.26776e-26
Hcfc1r1	1.08061e-30	-0.366341	0.036	0.298	2.36555e-26
Pef1	1.11264e-30	-0.480495	0.011	0.173	2.43568e-26
Tmed7	1.18923e-30	-0.339669	0.073	0.433	2.60335e-26
Rpl11	1.19692e-30	-0.796627	0.097	0.49	2.62019e-26
Polr2a	1.22028e-30	-0.427653	0.029	0.269	2.67132e-26
Tgfa	1.40086e-30	-0.478341	0.023	0.24	3.06663e-26
Cpm	1.46429e-30	-0.258011	0.064	0.404	3.20549e-26
Lamtor1	1.54836e-30	-0.334042	0.048	0.346	3.38952e-26
Fam162a	1.67876e-30	-0.0880827	0.011	0.173	3.67498e-26
Cox5a	1.83776e-30	-0.278765	0.053	0.365	4.02305e-26
Gars	1.84e-30	-0.122404	0.019	0.221	4.02795e-26
Pja1	1.89961e-30	-0.340087	0.029	0.269	4.15843e-26
Atp6v1f	2.08796e-30	-0.397827	0.057	0.375	4.57074e-26
Cdc42se1	2.13093e-30	-0.227822	0.017	0.212	4.66482e-26
Smarca5	2.18339e-30	-0.365288	0.06	0.385	4.77966e-26
Mad1l1	2.32483e-30	-0.227123	0.012	0.183	5.08929e-26
Fam96b	2.45766e-30	-0.0960861	0.023	0.24	5.38006e-26
Rab10	2.62508e-30	-0.531517	0.084	0.462	5.74657e-26
Supt16	2.74376e-30	-0.420641	0.039	0.308	6.00636e-26
Aldoa	2.84342e-30	-0.73172	0.097	0.49	6.22453e-26
Gng8	3.26095e-30	-0.142933	0.012	0.183	7.13854e-26
Pnrc1	3.27112e-30	-0.247154	0.048	0.346	7.16081e-26
Snapc1	3.2858e-30	-0.099885	0.017	0.212	7.19295e-26
Ptp4a1	3.3869e-30	-0.669039	0.092	0.481	7.41426e-26
Bcas1	3.45606e-30	-0.567201	0.1	0.51	7.56567e-26
Gid4	3.51849e-30	-0.0807754	0.012	0.183	7.70233e-26
Cfap36	3.57828e-30	-0.109768	0.023	0.24	7.83322e-26
Bri3	3.75597e-30	-0.463518	0.06	0.385	8.2222e-26
Ap2s1	4.20126e-30	-0.437407	0.039	0.308	9.19699e-26
Cnp	4.21244e-30	-1.52379	0.26	0.683	9.22144e-26
Arpc1a	4.34197e-30	-0.92809	0.1	0.49	9.50501e-26
Naca	4.39339e-30	-0.67654	0.076	0.433	9.61756e-26
Rad23a	4.7123e-30	-0.129298	0.021	0.231	1.03157e-25
Akr1a1	4.72303e-30	-0.361878	0.06	0.385	1.03392e-25
Smap1	5.22725e-30	-0.191994	0.037	0.298	1.1443e-25
Ppp2r1a	5.32154e-30	-0.314543	0.032	0.279	1.16494e-25
Ran	5.73829e-30	-0.342627	0.052	0.356	1.25617e-25
Smim27	6.23285e-30	-0.197667	0.003	0.115	1.36443e-25
Sh3gl3	6.25695e-30	-0.26433	0.042	0.317	1.36971e-25
Svip	6.33067e-30	-0.208313	0.034	0.288	1.38585e-25
Dctpp1	6.45066e-30	-0.293182	0.01	0.163	1.41211e-25
Rnd2	6.76818e-30	-0.461163	0.006	0.135	1.48162e-25
As3mt	7.13837e-30	-0.179341	0.01	0.163	1.56266e-25
Bcl2l1	7.27889e-30	-0.409184	0.081	0.452	1.59342e-25
Cops2	7.62438e-30	-0.172498	0.024	0.24	1.66905e-25
Rps3	9.24591e-30	-0.843751	0.099	0.49	2.02402e-25
Cbx4	9.33056e-30	-0.293626	0.026	0.25	2.04255e-25
Nabp2	9.46867e-30	-0.491214	0.03	0.269	2.07279e-25
Hnrnpab	9.65488e-30	-0.372	0.033	0.279	2.11355e-25
Csrp1	9.80726e-30	-1.23626	0.169	0.615	2.14691e-25
Mex3d	9.82358e-30	-0.233244	0.004	0.125	2.15048e-25
Eif2s2	1.00242e-29	-0.61584	0.089	0.471	2.19441e-25
Bpnt1	1.03326e-29	-0.352296	0.026	0.25	2.2619e-25
Tsen34	1.03998e-29	-0.112488	0.024	0.24	2.27662e-25
Kras	1.06671e-29	-0.30287	0.026	0.25	2.33513e-25
Tma7	1.13044e-29	-0.248636	0.057	0.375	2.47464e-25
mt-Atp6	1.17619e-29	-0.885574	0.852	1	2.5748e-25
Gjb1	1.19196e-29	-0.449073	0.072	0.423	2.60932e-25
Oat	1.35949e-29	-0.253404	0.018	0.212	2.97606e-25
Pdap1	1.35983e-29	-0.401416	0.053	0.356	2.97679e-25
Mrpl48	1.3747e-29	-0.337595	0.058	0.375	3.00935e-25
Taf12	1.42805e-29	-0.318641	0.013	0.183	3.12614e-25
Golph3	1.44887e-29	-0.21864	0.011	0.173	3.17172e-25
Fam96a	1.48948e-29	-0.202994	0.018	0.212	3.26062e-25
Nudt3	1.59149e-29	-0.326895	0.047	0.337	3.48393e-25
Emc6	1.59446e-29	-0.16019	0.037	0.298	3.49043e-25
Grpel1	1.78759e-29	-0.0635375	0.018	0.212	3.91322e-25
Ndufa11	1.93261e-29	-0.177373	0.049	0.346	4.23069e-25
Park7	1.97471e-29	-0.23162	0.055	0.365	4.32284e-25
Bet1	2.25667e-29	-0.080787	0.035	0.288	4.94008e-25
Gnai1	2.40262e-29	-0.653317	0.074	0.423	5.25959e-25
Eif6	2.41535e-29	-0.158054	0.033	0.279	5.28744e-25
Zcchc17	2.51794e-29	-0.24395	0.04	0.308	5.51203e-25
Nampt	2.67468e-29	-0.159194	0.024	0.24	5.85514e-25
Cox5b	2.70087e-29	-0.500333	0.065	0.394	5.91247e-25
Stmn1	2.83858e-29	-1.24609	0.193	0.625	6.21395e-25
Rpl12	2.94793e-29	-0.548153	0.087	0.462	6.45331e-25
Gnb1	3.09444e-29	-0.473825	0.086	0.462	6.77404e-25
Set	3.28831e-29	-0.519945	0.069	0.404	7.19843e-25
Sept8	3.39986e-29	-0.701833	0.119	0.548	7.44263e-25
Hint1	3.60889e-29	-0.711464	0.084	0.452	7.90023e-25
Nkain2	3.7868e-29	-0.276971	0.056	0.365	8.28969e-25
Mrpl51	4.29593e-29	-0.0983481	0.024	0.24	9.40423e-25
Rdx	4.36191e-29	-0.692295	0.096	0.481	9.54866e-25
Sf3b4	4.49247e-29	-0.121713	0.02	0.221	9.83447e-25
Atp1b3	4.51715e-29	-0.752761	0.117	0.538	9.8885e-25
Vbp1	4.97932e-29	-0.326414	0.079	0.442	1.09002e-24
Snrpb	5.04795e-29	-0.367814	0.048	0.337	1.10505e-24
Psmd8	5.59646e-29	-0.2222	0.035	0.288	1.22512e-24
Slc6a9	5.74878e-29	-0.488071	0.071	0.413	1.25846e-24
Rexo2	5.86947e-29	-0.216691	0.053	0.356	1.28489e-24
Tmem256	5.92837e-29	-0.367099	0.068	0.404	1.29778e-24
Sssca1	6.16464e-29	-0.285355	0.019	0.212	1.3495e-24
Sfr1	6.17063e-29	-0.482597	0.078	0.433	1.35081e-24
Rps16	6.20152e-29	-0.788375	0.104	0.5	1.35757e-24
1700066M21Rik	6.45822e-29	-0.236068	0.019	0.212	1.41377e-24
Map1lc3a	6.46941e-29	-0.668293	0.055	0.356	1.41622e-24
Ndufs2	6.78259e-29	-0.242289	0.051	0.346	1.48478e-24
Prps2	7.27294e-29	-0.350407	0.007	0.144	1.59212e-24
Fos	7.41908e-29	-0.302518	0.007	0.144	1.62411e-24
Pfdn5	7.74876e-29	-0.588393	0.082	0.442	1.69628e-24
2610001J05Rik	7.77204e-29	-0.189176	0.04	0.308	1.70138e-24
Rps7	7.79795e-29	-0.608968	0.071	0.404	1.70705e-24
H1f0	8.45229e-29	-0.130298	0.022	0.231	1.85029e-24
Mrps16	8.7374e-29	-0.154762	0.022	0.231	1.9127e-24
Pdcd10	9.79897e-29	-0.379025	0.052	0.346	2.14509e-24
Ttc33	1.08191e-28	-0.286449	0.012	0.173	2.36842e-24
Tspan2	1.09604e-28	-1.05951	0.199	0.673	2.39935e-24
C1d	1.12691e-28	-0.211414	0.021	0.221	2.46691e-24
Prmt1	1.13989e-28	-0.295235	0.034	0.279	2.49532e-24
Mrpl52	1.19548e-28	-0.18058	0.038	0.298	2.61702e-24
Pmpcb	1.21916e-28	-0.145733	0.017	0.202	2.66887e-24
Atp5f1	1.291e-28	-0.352985	0.072	0.413	2.82612e-24
Cdc5l	1.33994e-28	-0.214853	0.027	0.25	2.93327e-24
Nop10	1.35386e-28	-0.269461	0.029	0.26	2.96374e-24
Tmem250-ps	1.4036e-28	-0.179715	0.013	0.183	3.07263e-24
Chn2	1.44945e-28	-0.385541	0.083	0.452	3.17299e-24
Gm26870	1.45355e-28	-0.485362	0.003	0.106	3.18196e-24
Capza2	1.46515e-28	-0.354324	0.068	0.404	3.20736e-24
Ogdh	1.68898e-28	-0.273005	0.041	0.308	3.69735e-24
Rps10	1.75407e-28	-0.791903	0.112	0.519	3.83984e-24
Eif4g2	1.76797e-28	-0.601774	0.112	0.529	3.87026e-24
Nub1	1.8848e-28	-0.215164	0.031	0.269	4.12602e-24
Dock1	1.88996e-28	-0.174635	0.046	0.327	4.13731e-24
Tmem184c	1.89959e-28	-0.330116	0.039	0.298	4.1584e-24
Tuba1a	2.06132e-28	-1.27414	0.139	0.538	4.51243e-24
Fbxo36	2.2374e-28	-0.11772	0.006	0.135	4.89789e-24
Hsd17b4	2.3132e-28	-0.158337	0.023	0.231	5.06383e-24
Txnl1	2.53291e-28	-0.254692	0.042	0.308	5.5448e-24
Bnip3l	2.5397e-28	-0.674438	0.089	0.462	5.55966e-24
Psma5	2.68544e-28	-0.238719	0.037	0.288	5.8787e-24
Golga7	2.71912e-28	-0.428726	0.075	0.423	5.95243e-24
Pnpla2	2.72081e-28	-0.391007	0.017	0.202	5.95613e-24
Cbx5	2.79514e-28	-0.279979	0.063	0.385	6.11884e-24
Fbxo7	2.97873e-28	-0.369376	0.071	0.413	6.52074e-24
Gsr	2.98996e-28	-0.286914	0.009	0.154	6.54533e-24
Swi5	3.09888e-28	-0.382089	0.069	0.404	6.78376e-24
Ttc9	3.32724e-28	-0.285788	0.004	0.115	7.28366e-24
Rps18	3.36391e-28	-0.770627	0.104	0.49	7.36394e-24
Sem1	3.48466e-28	-0.164146	0.06	0.375	7.62827e-24
Alkbh5	3.60157e-28	-0.208266	0.037	0.288	7.8842e-24
Ppp1cb	3.65396e-28	-0.383733	0.055	0.356	7.99889e-24
Eif3f	3.96698e-28	-0.321375	0.042	0.308	8.68412e-24
Atp5g1	4.1455e-28	-0.559596	0.074	0.413	9.07491e-24
Pfdn2	4.24448e-28	-0.241806	0.047	0.327	9.2916e-24
Ncoa4	4.63278e-28	-0.173491	0.034	0.279	1.01416e-23
Zfyve21	4.75591e-28	-0.291273	0.021	0.221	1.04112e-23
Pigyl	4.95771e-28	-0.525609	0.053	0.346	1.08529e-23
Tsg101	5.00237e-28	-0.1505	0.042	0.308	1.09507e-23
Cmpk1	5.04998e-28	-0.250281	0.016	0.192	1.10549e-23
Ap2m1	5.09625e-28	-0.263948	0.052	0.346	1.11562e-23
Commd6	5.31105e-28	-0.15937	0.028	0.25	1.16264e-23
Rps15a	5.41508e-28	-0.686475	0.089	0.452	1.18542e-23
Smim15	5.55641e-28	-0.0579935	0.037	0.288	1.21635e-23
Pcbp2	5.63024e-28	-0.574827	0.115	0.529	1.23252e-23
Api5	5.95156e-28	-0.127883	0.017	0.202	1.30286e-23
Spop	6.32187e-28	-0.198731	0.052	0.346	1.38392e-23
Uqcrc1	6.44102e-28	-0.127112	0.047	0.327	1.41e-23
Cat	6.67366e-28	-0.372756	0.012	0.173	1.46093e-23
Kcnj10	6.72828e-28	-0.35122	0.058	0.365	1.47289e-23
Vps29	6.78663e-28	-0.328605	0.056	0.356	1.48566e-23
Scoc	6.89809e-28	-0.10694	0.047	0.327	1.51006e-23
Aamdc	7.16561e-28	-0.048902	0.042	0.308	1.56862e-23
Twf1	7.19481e-28	-0.217659	0.037	0.288	1.57502e-23
Tjp2	7.24164e-28	-0.191049	0.055	0.356	1.58527e-23
Selenow	7.57393e-28	-0.95985	0.12	0.519	1.65801e-23
Snrpn	7.72232e-28	-0.306961	0.053	0.346	1.69049e-23
Ddt	8.04328e-28	-0.13372	0.016	0.192	1.76075e-23
Mrpl35	9.03685e-28	-0.167696	0.012	0.173	1.97826e-23
Selenot	9.04115e-28	-0.0623111	0.057	0.365	1.9792e-23
Olig1	9.61214e-28	-0.932804	0.168	0.644	2.10419e-23
Vhl	1.03507e-27	-0.393071	0.008	0.144	2.26587e-23
Elovl1	1.03906e-27	-0.35672	0.076	0.423	2.27461e-23
Ube2a	1.09066e-27	-0.113876	0.012	0.173	2.38757e-23
Eci1	1.09343e-27	-0.0928734	0.014	0.183	2.39363e-23
Armc1	1.16393e-27	-0.1266	0.047	0.327	2.54796e-23
Rrp1	1.21227e-27	-0.420924	0.077	0.423	2.65379e-23
Map7d2	1.33889e-27	-0.397659	0.068	0.394	2.93096e-23
Znhit1	1.37986e-27	-0.154403	0.033	0.269	3.02066e-23
Rtfdc1	1.39514e-27	-0.477873	0.024	0.231	3.0541e-23
Hspa4	1.42838e-27	-0.292883	0.038	0.288	3.12687e-23
Apln	1.46716e-27	-0.0487872	0.008	0.144	3.21176e-23
Tshz1	1.50111e-27	-0.0434647	0.02	0.212	3.28607e-23
Mrpl34	1.58574e-27	-0.0805327	0.02	0.212	3.47134e-23
Rab4a	1.6152e-27	-0.1313	0.026	0.24	3.53583e-23
Apba1	1.64796e-27	-0.341533	0.018	0.202	3.60754e-23
Arl3	1.7499e-27	-0.132517	0.026	0.24	3.83071e-23
2410006H16Rik	1.89779e-27	-0.14131	0.028	0.25	4.15445e-23
Zc3h15	1.92768e-27	-0.241233	0.051	0.337	4.21988e-23
Cir1	1.97352e-27	-0.198099	0.04	0.298	4.32023e-23
Tmcc3	2.0433e-27	-0.492526	0.1	0.49	4.473e-23
Jun	2.05017e-27	-0.739332	0.071	0.394	4.48802e-23
Pdia4	2.05544e-27	-0.0391666	0.03	0.26	4.49956e-23
Itpk1	2.11003e-27	-0.447481	0.12	0.548	4.61906e-23
Blvra	2.16522e-27	-0.285226	0.018	0.202	4.73988e-23
Slirp	2.33325e-27	-0.20361	0.038	0.288	5.10773e-23
Csnk2a1	2.39039e-27	-0.303915	0.074	0.413	5.23281e-23
Ythdf2	2.78554e-27	-0.431143	0.016	0.192	6.09782e-23
Prdx3	2.8131e-27	-0.0947233	0.018	0.202	6.15816e-23
Tmem123	2.97669e-27	-0.0497679	0.018	0.202	6.51626e-23
Ephb1	3.07366e-27	-0.263289	0.043	0.308	6.72854e-23
Dnajb12	3.1497e-27	-0.0924955	0.018	0.202	6.89501e-23
Eloc	3.17848e-27	-0.117169	0.048	0.327	6.95802e-23
Aes	3.24254e-27	-0.620284	0.1	0.481	7.09825e-23
Cct8	3.38514e-27	-0.375901	0.051	0.337	7.41041e-23
Gm45768	3.52902e-27	-0.357065	0.031	0.26	7.72538e-23
Phgdh	3.60588e-27	-0.703845	0.099	0.481	7.89364e-23
Lrrc58	3.7795e-27	-0.269043	0.048	0.327	8.27371e-23
Med28	3.87556e-27	-0.140375	0.033	0.269	8.48399e-23
Tceal1	3.92903e-27	-0.122848	0.007	0.135	8.60103e-23
Gatad1	4.00681e-27	-0.123499	0.033	0.269	8.7713e-23
Med30	4.19931e-27	-0.0613462	0.016	0.192	9.19272e-23
Gyg	4.23016e-27	-0.176025	0.016	0.192	9.26023e-23
Kif13a	4.31785e-27	-0.392836	0.046	0.317	9.45221e-23
Cdc34	4.45134e-27	-0.253775	0.015	0.183	9.74442e-23
Maoa	4.4851e-27	-0.136307	0.016	0.192	9.81833e-23
Eif3a	4.55907e-27	-0.44108	0.088	0.452	9.98027e-23
Dnaja2	4.60008e-27	-0.140837	0.046	0.317	1.007e-22
Rbbp7	4.77643e-27	-0.118229	0.026	0.24	1.04561e-22
Mrpl17	4.86949e-27	-0.0152021	0.024	0.231	1.06598e-22
Ank	4.923e-27	-0.120831	0.065	0.385	1.07769e-22
Ston2	4.97138e-27	-0.299963	0.015	0.183	1.08828e-22
March5	5.26259e-27	-0.255816	0.038	0.288	1.15203e-22
Gnptab	5.37967e-27	-0.106592	0.04	0.298	1.17766e-22
Omg	5.61765e-27	-0.332557	0.071	0.404	1.22976e-22
Coa6	5.70551e-27	-0.12344	0.011	0.163	1.24899e-22
Mkrn1	5.76301e-27	-0.435766	0.057	0.356	1.26158e-22
Nkain1	6.17419e-27	-0.134311	0.02	0.212	1.35159e-22
Fdft1	6.20793e-27	-0.189461	0.043	0.308	1.35898e-22
Kbtbd2	6.90281e-27	-0.183767	0.013	0.173	1.51109e-22
Idh1	7.06939e-27	-0.11336	0.013	0.173	1.54756e-22
Psmc6	8.54277e-27	-0.21092	0.069	0.394	1.8701e-22
Sugt1	8.5713e-27	-0.132425	0.043	0.308	1.87634e-22
Jmy	9.08006e-27	-0.299269	0.031	0.26	1.98772e-22
Rpl39-ps	9.28018e-27	-0.104626	0.006	0.125	2.03152e-22
Ftl1	9.61315e-27	-0.792712	0.146	0.596	2.10441e-22
Vps4b	9.64168e-27	-0.0423481	0.038	0.288	2.11066e-22
Vwa5a	9.77685e-27	-0.174402	0.003	0.106	2.14025e-22
Ddit3	1.08362e-26	-0.0820788	0.022	0.221	2.37216e-22
Cfl1	1.09282e-26	-1.03692	0.115	0.49	2.3923e-22
Eif4e	1.11637e-26	-0.0635319	0.036	0.279	2.44385e-22
Pdxk	1.12227e-26	-0.242518	0.029	0.25	2.45677e-22
Nxt2	1.15433e-26	-0.111804	0.019	0.202	2.52694e-22
Enoph1	1.19408e-26	-0.111694	0.025	0.231	2.61397e-22
Cox7a2l	1.2857e-26	-0.104217	0.046	0.317	2.81453e-22
Kifap3	1.37989e-26	-0.275874	0.061	0.365	3.02072e-22
Klhl9	1.39449e-26	-0.209539	0.029	0.25	3.05269e-22
Zfp87	1.39652e-26	-0.0845101	0.004	0.115	3.05713e-22
Psmc2	1.43835e-26	-0.156109	0.063	0.375	3.14869e-22
Scnm1	1.47247e-26	0.0503548	0.036	0.279	3.22338e-22
Stx7	1.51832e-26	-0.283299	0.055	0.346	3.32376e-22
Eri3	1.76785e-26	-0.345408	0.034	0.269	3.86999e-22
Szrd1	1.77701e-26	-0.196694	0.017	0.192	3.89005e-22
Ubxn7	2.03571e-26	-0.17403	0.017	0.192	4.45638e-22
Sulf2	2.0386e-26	-0.170298	0.078	0.423	4.4627e-22
G3bp1	2.13046e-26	-0.337697	0.039	0.288	4.6638e-22
Ugp2	2.18055e-26	-0.177306	0.037	0.279	4.77345e-22
Ppp4r2	2.37681e-26	-0.174616	0.042	0.298	5.20308e-22
Ndufa12	2.38179e-26	-0.326151	0.042	0.298	5.21398e-22
Timm10b	2.73795e-26	-0.0932222	0.047	0.317	5.99365e-22
Cept1	2.82487e-26	-0.170884	0.055	0.346	6.18393e-22
Pigz	2.82487e-26	-0.157429	0.055	0.346	6.18393e-22
Cox14	2.94045e-26	-0.191483	0.039	0.288	6.43694e-22
Trappc2l	3.08246e-26	-0.183632	0.032	0.26	6.74782e-22
Gramd3	3.16978e-26	-0.275873	0.013	0.173	6.93897e-22
Rps24	3.17239e-26	-0.839513	0.145	0.577	6.94467e-22
Tomm22	3.521e-26	-0.14024	0.064	0.375	7.70782e-22
Tbc1d7	3.57901e-26	-0.090231	0.01	0.154	7.83482e-22
Spag7	3.60691e-26	-0.0996719	0.023	0.221	7.89589e-22
Psma7	3.68735e-26	-0.350774	0.08	0.423	8.07198e-22
Cdip1	3.69996e-26	-0.386197	0.053	0.337	8.09958e-22
Pin1	3.70782e-26	-0.217707	0.025	0.231	8.11679e-22
Bod1	3.95981e-26	-0.165655	0.028	0.24	8.66841e-22
Psmd14	4.40173e-26	-0.161547	0.028	0.24	9.63583e-22
Pdcd6	4.4711e-26	-0.183736	0.037	0.279	9.78768e-22
Rpl8	4.50391e-26	-0.848754	0.12	0.519	9.8595e-22
Nfe2l2	4.52833e-26	-0.108317	0.019	0.202	9.91297e-22
Gnai3	5.15039e-26	-0.0491829	0.019	0.202	1.12747e-21
Bcl10	5.15039e-26	-0.0542703	0.019	0.202	1.12747e-21
Fam204a	5.15784e-26	-0.0447767	0.028	0.24	1.1291e-21
Sf3b2	5.31655e-26	-0.482115	0.109	0.5	1.16385e-21
Cryab	5.34898e-26	-1.47215	0.201	0.596	1.17094e-21
Hmgb1	5.61377e-26	-1.02968	0.095	0.433	1.22891e-21
Supt6	5.6222e-26	-0.356378	0.053	0.337	1.23076e-21
Aldh3b1	5.79376e-26	-0.155523	0.007	0.135	1.26831e-21
AI597479	6.37611e-26	-0.0750123	0.007	0.135	1.3958e-21
Tmem9b	6.93867e-26	-0.177555	0.067	0.385	1.51895e-21
Mrfap1	7.35447e-26	-0.663365	0.094	0.452	1.60997e-21
Rpl18a	7.56668e-26	-0.64892	0.118	0.519	1.65642e-21
Amd1	7.7589e-26	-0.195724	0.04	0.288	1.6985e-21
Hspa8	7.77035e-26	-1.00846	0.207	0.644	1.70101e-21
Laptm4b	7.7769e-26	-0.195635	0.035	0.269	1.70244e-21
Lsm8	9.01285e-26	-0.106837	0.017	0.192	1.973e-21
Nol7	9.03137e-26	-0.113746	0.045	0.308	1.97706e-21
Mindy1	9.06168e-26	0.00732114	0.056	0.346	1.98369e-21
Grhpr	9.14754e-26	-0.169319	0.033	0.26	2.00249e-21
Srsf4	9.39878e-26	-0.103069	0.017	0.192	2.05749e-21
Smc1a	9.4834e-26	-0.337816	0.051	0.327	2.07601e-21
Abhd17a	9.58183e-26	-0.185642	0.053	0.337	2.09756e-21
Rhoa	9.64067e-26	-0.747778	0.115	0.5	2.11044e-21
Wdtc1	9.93893e-26	-0.125412	0.017	0.192	2.17573e-21
Ndufaf2	1.01618e-25	-0.0274582	0.021	0.212	2.22452e-21
Cuedc2	1.0387e-25	-0.315322	0.051	0.327	2.27382e-21
Pink1	1.10345e-25	-0.308126	0.062	0.365	2.41555e-21
Ghitm	1.10913e-25	-0.092188	0.04	0.288	2.42799e-21
Irf2bp2	1.13513e-25	-0.384757	0.069	0.385	2.48492e-21
Sart1	1.1782e-25	-0.126818	0.024	0.221	2.57919e-21
Dnajc8	1.24952e-25	-0.250961	0.04	0.288	2.73533e-21
Mmadhc	1.26916e-25	-0.0674961	0.024	0.221	2.77833e-21
Tns3	1.30334e-25	-0.208208	0.046	0.308	2.85313e-21
Mgat3	1.37557e-25	-0.00620439	0.024	0.221	3.01127e-21
Tmem189	1.40475e-25	-0.22328	0.071	0.394	3.07515e-21
Ngdn	1.44471e-25	-0.150882	0.016	0.183	3.16263e-21
Tspan14	1.45031e-25	-0.045504	0.028	0.24	3.17486e-21
Adipor1	1.45402e-25	-0.148079	0.046	0.308	3.18299e-21
Chchd1	1.46988e-25	-0.0335224	0.033	0.26	3.2177e-21
Pdk2	1.49641e-25	-0.451372	0.014	0.173	3.2758e-21
Dtd1	1.49798e-25	-0.111094	0.016	0.183	3.27922e-21
Phf23	1.53087e-25	-0.158206	0.016	0.183	3.35123e-21
Tob1	1.56579e-25	-0.117547	0.062	0.365	3.42768e-21
Dusp3	1.6243e-25	-0.245231	0.075	0.404	3.55576e-21
Rfk	1.6358e-25	-0.0678408	0.006	0.125	3.58092e-21
Thap1	1.6358e-25	-0.0883149	0.006	0.125	3.58092e-21
Mif4gd	1.72799e-25	-0.187054	0.035	0.269	3.78274e-21
Anapc11	1.80092e-25	-0.341301	0.069	0.385	3.94239e-21
Smarce1	1.80789e-25	-0.274901	0.033	0.26	3.95764e-21
Adgrv1	1.8079e-25	-0.0786027	0.009	0.144	3.95768e-21
Mrpl15	1.8541e-25	-0.465733	0.038	0.279	4.0588e-21
Rpl26	1.89727e-25	-0.85142	0.139	0.548	4.15332e-21
Prelid3b	1.9021e-25	-0.0677864	0.006	0.125	4.16388e-21
Ppp1r2	2.03032e-25	-0.138425	0.033	0.26	4.44457e-21
Hspa1b	2.03495e-25	-0.42429	0.012	0.163	4.4547e-21
Pnrc2	2.07646e-25	-0.320204	0.022	0.212	4.54557e-21
Mxd1	2.21278e-25	-0.346181	0.022	0.212	4.844e-21
Timm8a1	2.23746e-25	-0.266526	0.012	0.163	4.89803e-21
Irf2bp1	2.33569e-25	-0.12059	0.014	0.173	5.11307e-21
Ctsk	2.37722e-25	-0.131213	0.011	0.154	5.20397e-21
Elp5	2.43523e-25	0.00453031	0.02	0.202	5.33095e-21
Rtraf	2.44481e-25	-0.129083	0.048	0.317	5.35193e-21
Ift27	2.47944e-25	-0.0931136	0.012	0.163	5.42773e-21
Tm2d2	2.48739e-25	-0.263332	0.073	0.394	5.44515e-21
Ctcf	2.52257e-25	-0.116436	0.062	0.365	5.52216e-21
Bola3	2.57926e-25	-0.188156	0.012	0.163	5.64625e-21
Dnajb1	2.63717e-25	-0.208665	0.024	0.221	5.77303e-21
Rpl7	2.83157e-25	-0.643136	0.089	0.433	6.19859e-21
Rpl21	2.85406e-25	-0.787754	0.164	0.606	6.24783e-21
Adssl1	2.86026e-25	-0.218798	0.057	0.346	6.26139e-21
Trmt112	2.90126e-25	-0.154888	0.038	0.279	6.35116e-21
Ebna1bp2	3.13188e-25	-0.201295	0.026	0.231	6.856e-21
D16Ertd472e	3.20948e-25	-0.0782948	0.043	0.298	7.02588e-21
Scand1	3.33569e-25	-0.163824	0.046	0.308	7.30216e-21
mt-Co3	3.4939e-25	-0.72519	0.891	1	7.64849e-21
Tmsb10	3.62834e-25	-0.23659	0.026	0.231	7.94281e-21
mt-Co2	3.79837e-25	-0.739459	0.828	1	8.31501e-21
Psmd10	3.84521e-25	-0.151878	0.005	0.115	8.41754e-21
Capza1	4.00472e-25	-0.145879	0.018	0.192	8.76674e-21
Ctbp1	4.49199e-25	-0.241332	0.061	0.356	9.83342e-21
Cggbp1	4.65724e-25	-0.274423	0.031	0.25	1.01952e-20
Hnrnph2	4.75878e-25	-0.250443	0.055	0.337	1.04174e-20
Ino80c	4.8385e-25	-0.13474	0.004	0.106	1.0592e-20
Pfdn1	4.867e-25	-0.108187	0.026	0.231	1.06543e-20
Gorasp2	5.99697e-25	-0.393753	0.022	0.212	1.3128e-20
Tab2	6.05679e-25	-0.337844	0.056	0.337	1.32589e-20
Impdh2	6.06476e-25	-0.187434	0.016	0.183	1.32764e-20
Tmem134	6.14033e-25	-0.155702	0.039	0.279	1.34418e-20
Rap1b	6.21847e-25	-0.148689	0.034	0.26	1.36128e-20
Glod4	6.25534e-25	-0.233448	0.049	0.317	1.36936e-20
Cln8	6.45393e-25	-0.155155	0.034	0.26	1.41283e-20
Ssu72	6.56859e-25	-0.0567937	0.036	0.269	1.43793e-20
Tomm6	6.97776e-25	-0.222257	0.008	0.135	1.5275e-20
Bmyc	7.1496e-25	-0.0644844	0.044	0.298	1.56512e-20
Ubc	7.19654e-25	-1.05158	0.184	0.615	1.5754e-20
Suclg1	7.52788e-25	-0.236392	0.042	0.288	1.64793e-20
BC005624	7.68967e-25	-0.135692	0.052	0.327	1.68335e-20
Rab11b	7.8084e-25	-0.107711	0.044	0.298	1.70934e-20
Gdi1	8.23446e-25	-0.241504	0.112	0.51	1.80261e-20
Dnajc6	8.45272e-25	-0.271107	0.022	0.212	1.85038e-20
Txn2	9.29503e-25	-0.266698	0.056	0.337	2.03477e-20
Cdc42	9.42468e-25	-0.567159	0.089	0.433	2.06316e-20
Brox	9.49902e-25	-0.166782	0.029	0.24	2.07943e-20
Paip1	9.65422e-25	-0.0215554	0.034	0.26	2.1134e-20
Hax1	9.95593e-25	-0.223827	0.025	0.221	2.17945e-20
Asrgl1	1.01157e-24	-0.284387	0.034	0.26	2.21443e-20
Nolc1	1.02378e-24	-0.310085	0.019	0.192	2.24116e-20
Acot2	1.05451e-24	-0.170549	0.015	0.173	2.30842e-20
Cox8a	1.05715e-24	-0.711909	0.123	0.51	2.31422e-20
Cltc	1.06248e-24	-0.306682	0.084	0.423	2.32587e-20
Hp1bp3	1.10505e-24	-0.338824	0.094	0.452	2.41906e-20
Kmt5a	1.1208e-24	-0.360138	0.075	0.394	2.45355e-20
Gadd45gip1	1.13948e-24	-0.0841504	0.022	0.212	2.49442e-20
Mrps23	1.15164e-24	-0.123344	0.015	0.173	2.52105e-20
Ss18l2	1.15431e-24	-0.25034	0.042	0.288	2.52691e-20
Fbxo28	1.15557e-24	-0.175323	0.027	0.231	2.52965e-20
Wdfy1	1.18759e-24	-0.1696	0.044	0.298	2.59975e-20
Taldo1	1.34077e-24	-0.769618	0.103	0.462	2.93509e-20
Rps20	1.35172e-24	-0.733436	0.126	0.519	2.95905e-20
Rsl24d1	1.35329e-24	-0.109766	0.015	0.173	2.96248e-20
Arl8a	1.37149e-24	-0.260516	0.074	0.394	3.00234e-20
Erbb3	1.55566e-24	-0.270203	0.077	0.404	3.4055e-20
Tmcc2	1.60764e-24	-0.276254	0.056	0.337	3.51929e-20
Rab1a	1.62437e-24	-0.0714395	0.027	0.231	3.5559e-20
Rps5	1.64077e-24	-0.605246	0.098	0.452	3.59181e-20
Tmem128	1.67656e-24	0.0106079	0.042	0.288	3.67016e-20
Tubb4b	1.80356e-24	-0.432	0.046	0.298	3.94816e-20
Rps19bp1	1.80474e-24	-0.0623497	0.013	0.163	3.95075e-20
Ccs	1.84496e-24	-0.200236	0.032	0.25	4.03881e-20
Ckap5	1.85618e-24	-0.193443	0.059	0.346	4.06337e-20
Akr7a5	1.95836e-24	-0.212654	0.03	0.24	4.28704e-20
Itgb1	1.97782e-24	-0.289038	0.045	0.298	4.32965e-20
Pdcl3	2.17934e-24	-0.048768	0.011	0.154	4.7708e-20
Ogfr	2.17981e-24	-0.452521	0.025	0.221	4.77182e-20
Ids	2.1799e-24	-0.251923	0.051	0.317	4.77201e-20
Gtf2f1	2.33691e-24	-0.289521	0.028	0.231	5.11573e-20
Cnep1r1	2.37468e-24	-0.120698	0.032	0.25	5.19842e-20
Oxct1	2.41794e-24	-0.264447	0.04	0.279	5.29311e-20
Rwdd1	2.47112e-24	-0.0745838	0.053	0.327	5.40954e-20
Tmsb4x	2.48328e-24	-1.18085	0.384	0.798	5.43614e-20
Taf11	2.48494e-24	-0.218355	0.017	0.183	5.43978e-20
Crtc2	2.57132e-24	-0.232756	0.007	0.125	5.62887e-20
Nsa2	2.74555e-24	-0.211834	0.048	0.308	6.01028e-20
Mrpl13	2.75129e-24	-0.227195	0.023	0.212	6.02286e-20
Nt5c3	2.86914e-24	-0.196486	0.028	0.231	6.28083e-20
Snhg8	2.89329e-24	-0.260637	0.025	0.221	6.33371e-20
Tsc22d4	2.98611e-24	-0.794633	0.166	0.606	6.53688e-20
Agpat3	3.00697e-24	-0.344669	0.079	0.404	6.58255e-20
Dhrs1	3.20734e-24	-0.132411	0.025	0.221	7.0212e-20
Pitpna	3.35952e-24	-0.452421	0.035	0.26	7.35432e-20
Eef1b2	3.44265e-24	-0.19041	0.08	0.413	7.53631e-20
Ptpmt1	3.49656e-24	-0.0875359	0.03	0.24	7.65432e-20
Fech	3.57764e-24	-0.0588686	0.023	0.212	7.83181e-20
Sod2	3.63635e-24	-0.276117	0.035	0.26	7.96034e-20
Glrx5	3.70819e-24	-0.10381	0.017	0.183	8.1176e-20
Cuta	3.80359e-24	-0.235196	0.043	0.288	8.32645e-20
Csnk1e	3.93826e-24	-0.436241	0.052	0.317	8.62125e-20
Nde1	4.17447e-24	-0.30614	0.038	0.269	9.13832e-20
Sri	4.30828e-24	-0.108428	0.04	0.279	9.43126e-20
Hsd17b11	4.33418e-24	-0.0914003	0.035	0.26	9.48796e-20
Hsp90aa1	4.355e-24	-1.07317	0.262	0.692	9.53354e-20
Pou3f3	4.54107e-24	-0.206109	0.081	0.413	9.94085e-20
Psmc3	4.67497e-24	-0.139679	0.065	0.365	1.0234e-19
Zcchc24	4.68417e-24	-0.220156	0.062	0.356	1.02541e-19
Syngr2	4.86213e-24	-0.267591	0.038	0.269	1.06437e-19
Rnf144a	4.87717e-24	-0.189121	0.033	0.25	1.06766e-19
Prelid1	5.27735e-24	-0.205765	0.019	0.192	1.15526e-19
A230009B12Rik	5.36283e-24	-0.287823	0.015	0.173	1.17398e-19
Ybx1	5.40104e-24	-0.270727	0.089	0.433	1.18234e-19
Pex2	5.61169e-24	-0.262644	0.04	0.279	1.22846e-19
Glrx3	5.91646e-24	-0.171094	0.033	0.25	1.29517e-19
Ddb1	6.10821e-24	-0.220766	0.04	0.279	1.33715e-19
Gng11	6.26667e-24	-0.595301	0.083	0.413	1.37184e-19
Fam107a	6.3587e-24	-0.365131	0.008	0.135	1.39198e-19
Hccs	6.38e-24	-0.0714851	0.019	0.192	1.39665e-19
Tvp23b	6.50462e-24	-0.133611	0.015	0.173	1.42393e-19
Dusp26	6.85658e-24	-0.231477	0.082	0.413	1.50097e-19
Arf4	6.95138e-24	-0.112893	0.046	0.298	1.52173e-19
1110008F13Rik	7.22893e-24	-0.0958387	0.046	0.298	1.58249e-19
Padi2	7.29909e-24	-0.281155	0.026	0.221	1.59784e-19
Snhg11	8.00958e-24	2.56308	0.656	0.163	1.75338e-19
Ethe1	8.06531e-24	-0.0943542	0.006	0.115	1.76558e-19
Eef2	8.57578e-24	-0.536701	0.125	0.519	1.87732e-19
Mrpl36	8.70357e-24	-0.217245	0.024	0.212	1.9053e-19
1500011K16Rik	8.77902e-24	-0.106795	0.03	0.24	1.92182e-19
Setd3	9.12751e-24	-0.213657	0.055	0.327	1.9981e-19
Map6d1	9.39066e-24	-0.114617	0.054	0.327	2.05571e-19
Snx5	9.39996e-24	-0.108005	0.035	0.26	2.05775e-19
Abat	9.42332e-24	-0.27625	0.01	0.144	2.06286e-19
Polr2m	9.4436e-24	-0.0768425	0.013	0.163	2.0673e-19
Gnai2	9.56436e-24	-0.48642	0.112	0.49	2.09373e-19
Pole3	9.91372e-24	-0.148917	0.012	0.154	2.17021e-19
Phax	9.9448e-24	-0.0173973	0.03	0.24	2.17702e-19
Rgs3	1.02118e-23	-0.157108	0.026	0.221	2.23546e-19
Ier3ip1	1.02836e-23	-0.0249275	0.048	0.308	2.25119e-19
Mrpl58	1.10295e-23	-0.142142	0.024	0.212	2.41447e-19
Mff	1.11616e-23	-0.257928	0.086	0.423	2.44338e-19
Nr3c1	1.12467e-23	-0.245657	0.083	0.413	2.46202e-19
Psmg3	1.12656e-23	-0.051981	0.026	0.221	2.46616e-19
Gm33594	1.20199e-23	-0.237147	0.017	0.183	2.63128e-19
Timm13	1.20761e-23	-0.298057	0.061	0.346	2.64358e-19
Rps3a1	1.21454e-23	-0.747487	0.118	0.49	2.65875e-19
Xaf1	1.23956e-23	-0.201755	0.033	0.25	2.71353e-19
Inpp5f	1.2456e-23	-0.256959	0.106	0.481	2.72675e-19
Ipo5	1.25713e-23	-0.0619156	0.026	0.221	2.75198e-19
Dohh	1.26862e-23	-0.161422	0.017	0.183	2.77713e-19
M6pr	1.28399e-23	-0.252379	0.052	0.317	2.81079e-19
Megf9	1.28596e-23	-0.33377	0.036	0.26	2.81509e-19
Arpc5	1.30639e-23	-0.135998	0.066	0.365	2.85983e-19
Snx6	1.32827e-23	-0.137624	0.046	0.298	2.90772e-19
Ilk	1.37447e-23	-0.100113	0.046	0.298	3.00884e-19
Acadl	1.39024e-23	-0.00404308	0.028	0.231	3.04338e-19
Tm9sf3	1.39177e-23	-0.218391	0.076	0.394	3.04673e-19
AI413582	1.47128e-23	-0.105605	0.017	0.183	3.22078e-19
Ppp1r21	1.5401e-23	-0.271267	0.052	0.317	3.37144e-19
Ankrd13a	1.62939e-23	-0.30946	0.067	0.365	3.56689e-19
Cct4	1.64928e-23	-0.104673	0.041	0.279	3.61044e-19
Riok3	1.6613e-23	-0.405518	0.042	0.279	3.63675e-19
Hmgn1	1.68395e-23	-0.327435	0.039	0.269	3.68634e-19
Ndufb2	1.69109e-23	-0.191787	0.061	0.346	3.70197e-19
Rps27a	1.80616e-23	-0.788332	0.151	0.558	3.95386e-19
Ctdsp2	1.8413e-23	-0.127401	0.055	0.327	4.0308e-19
D7Ertd443e	1.88501e-23	-0.131618	0.041	0.279	4.12648e-19
Irs2	1.91423e-23	-0.148857	0.031	0.24	4.19044e-19
Cab39	2.21591e-23	-0.128142	0.036	0.26	4.85085e-19
Rab11a	2.39156e-23	-0.179687	0.026	0.221	5.23537e-19
Dpy30	2.39629e-23	-0.07945	0.02	0.192	5.24571e-19
Mpst	2.47576e-23	-0.0862967	0.022	0.202	5.41969e-19
Wscd1	2.50779e-23	-0.470283	0.142	0.567	5.4898e-19
Med8	2.52456e-23	-0.162094	0.039	0.269	5.52651e-19
Magoh	2.57375e-23	-0.190496	0.016	0.173	5.6342e-19
Mpp5	2.68966e-23	-0.0953033	0.044	0.288	5.88794e-19
Dnajc18	2.75198e-23	-0.0986403	0.047	0.298	6.02435e-19
Aldh6a1	2.9213e-23	-0.220547	0.039	0.269	6.39502e-19
Anapc2	2.93705e-23	-0.352831	0.05	0.308	6.42949e-19
Lyar	3.06179e-23	-0.108068	0.007	0.125	6.70257e-19
Vti1b	3.08863e-23	-0.167082	0.034	0.25	6.76131e-19
Hars	3.20177e-23	-0.0725667	0.022	0.202	7.009e-19
Fundc1	3.45095e-23	-0.058694	0.007	0.125	7.55448e-19
Zfp524	3.61334e-23	-0.0209421	0.007	0.125	7.90996e-19
Acbd3	3.64806e-23	-0.341954	0.018	0.183	7.98596e-19
Tubb3	3.75338e-23	-0.432445	0.04	0.269	8.21652e-19
Tomm5	3.89763e-23	0.0115313	0.026	0.221	8.5323e-19
1500011B03Rik	3.91235e-23	-0.0607781	0.034	0.25	8.56453e-19
Sf3b6	3.95864e-23	-0.110296	0.042	0.279	8.66586e-19
Churc1	4.21661e-23	-0.142384	0.044	0.288	9.23057e-19
Ppme1	4.24712e-23	-0.0423977	0.034	0.25	9.29737e-19
Dnajb9	4.47422e-23	-0.0954317	0.042	0.279	9.79452e-19
Arap2	4.59685e-23	-0.370431	0.092	0.433	1.0063e-18
Rpl30	4.61656e-23	-0.648599	0.136	0.529	1.01061e-18
Higd1a	4.62167e-23	-0.0912207	0.058	0.337	1.01173e-18
Mrps31	4.63072e-23	-0.055794	0.014	0.163	1.01371e-18
Pak2	4.74286e-23	-0.116788	0.071	0.375	1.03826e-18
Fyn	4.83772e-23	-0.496499	0.051	0.308	1.05902e-18
Hspb11	5.08799e-23	-0.0287306	0.014	0.163	1.11381e-18
Eef1g	5.53909e-23	-0.201271	0.074	0.385	1.21256e-18
Ndufv1	5.54111e-23	-0.20307	0.045	0.288	1.213e-18
Pdlim1	5.67136e-23	-0.0435619	0.014	0.163	1.24152e-18
Atxn10	5.69553e-23	-0.421045	0.04	0.269	1.24681e-18
Aamp	5.70111e-23	-0.185432	0.053	0.317	1.24803e-18
Ykt6	5.75399e-23	-0.0212125	0.014	0.163	1.25961e-18
Tbcd	5.91506e-23	-0.307944	0.027	0.221	1.29487e-18
Elmsan1	6.00085e-23	-0.142246	0.012	0.154	1.31365e-18
Rer1	6.04507e-23	-0.0240226	0.065	0.356	1.32333e-18
Gtf3a	6.15165e-23	-0.234105	0.027	0.221	1.34666e-18
Tram1	6.23163e-23	-0.0528663	0.037	0.26	1.36417e-18
Mvb12b	6.28885e-23	-0.2904	0.034	0.25	1.37669e-18
Stk39	6.35779e-23	-0.234297	0.051	0.308	1.39178e-18
Cript	6.6011e-23	-0.170274	0.056	0.327	1.44505e-18
Arl8b	6.77072e-23	-0.20195	0.065	0.356	1.48218e-18
Nbdy	6.98394e-23	-0.107916	0.012	0.154	1.52885e-18
Rin2	7.09179e-23	-0.0661805	0.009	0.135	1.55246e-18
Fkbp3	7.16608e-23	-0.20748	0.053	0.317	1.56873e-18
Ccnyl1	7.3644e-23	-0.127829	0.012	0.154	1.61214e-18
Ppp1r15b	7.42552e-23	-0.10087	0.02	0.192	1.62552e-18
Kpna3	7.48265e-23	-0.143344	0.027	0.221	1.63803e-18
Git1	7.51854e-23	-0.431546	0.076	0.385	1.64588e-18
Hexim1	7.5316e-23	-0.176519	0.011	0.144	1.64874e-18
Synrg	7.65799e-23	-0.13994	0.051	0.308	1.67641e-18
Ube2g1	7.73894e-23	-0.14526	0.045	0.288	1.69413e-18
Dpysl2	7.99566e-23	-0.94966	0.181	0.596	1.75033e-18
Adam9	8.18795e-23	-0.0580201	0.012	0.154	1.79242e-18
Cul1	8.31717e-23	-0.0361819	0.074	0.385	1.82071e-18
Fam174a	8.97399e-23	0.0146809	0.056	0.327	1.9645e-18
Pdgfa	9.10274e-23	-0.228679	0.085	0.413	1.99268e-18
Nosip	9.60319e-23	-0.252598	0.016	0.173	2.10223e-18
Stambp	9.64169e-23	-0.104287	0.045	0.288	2.11066e-18
Hacd1	1.02285e-22	-0.0617027	0.027	0.221	2.23912e-18
Atp5b	1.08316e-22	-0.569436	0.11	0.471	2.37115e-18
Ubxn6	1.11909e-22	-0.396771	0.064	0.346	2.44979e-18
Gapdh	1.14509e-22	-0.776172	0.118	0.471	2.50671e-18
Mettl22	1.16601e-22	-0.0630291	0.006	0.115	2.55251e-18
Htatsf1	1.20543e-22	-0.190761	0.032	0.24	2.63881e-18
Hnrnpk	1.2081e-22	-0.627319	0.119	0.49	2.64465e-18
Rap1a	1.21603e-22	-0.317089	0.1	0.452	2.66202e-18
Cry1	1.2596e-22	-0.0894074	0.006	0.115	2.75738e-18
Cd82	1.38374e-22	-0.115825	0.06	0.337	3.02914e-18
C330007P06Rik	1.5421e-22	-0.140309	0.03	0.231	3.37581e-18
Ormdl2	1.59437e-22	-0.111844	0.019	0.183	3.49023e-18
Fam103a1	1.6691e-22	-0.207537	0.015	0.163	3.65382e-18
Arnt2	1.66919e-22	-0.11122	0.04	0.269	3.65402e-18
Dgcr6	1.81413e-22	-0.246711	0.025	0.212	3.9713e-18
Nacc2	1.96176e-22	-0.30123	0.046	0.288	4.29449e-18
Sap30bp	2.00379e-22	-0.350201	0.021	0.192	4.3865e-18
Polr2k	2.01054e-22	-0.0220695	0.019	0.183	4.40128e-18
Serinc5	2.0224e-22	-0.161878	0.085	0.413	4.42722e-18
Uqcc3	2.02352e-22	-0.0768575	0.019	0.183	4.42969e-18
Rab1b	2.02352e-22	-0.121687	0.019	0.183	4.42969e-18
Impa1	2.05914e-22	-0.19778	0.023	0.202	4.50766e-18
Tmem5	2.09186e-22	-0.215642	0.055	0.317	4.57928e-18
Tbrg1	2.12159e-22	-0.21516	0.025	0.212	4.64438e-18
Brms1	2.12354e-22	-0.105491	0.019	0.183	4.64864e-18
Rusc2	2.17063e-22	-0.199845	0.021	0.192	4.75173e-18
Ncl	2.20201e-22	-0.402558	0.099	0.442	4.82043e-18
Mast3	2.29732e-22	-0.502069	0.17	0.615	5.02907e-18
1110065P20Rik	2.39647e-22	-0.201846	0.04	0.269	5.24611e-18
Ppp2r5e	2.458e-22	-0.127806	0.023	0.202	5.38082e-18
Insig1	2.49316e-22	-0.316345	0.077	0.385	5.45777e-18
Ufm1	2.65544e-22	-0.105277	0.025	0.212	5.81302e-18
Rab33b	2.66931e-22	-0.0932769	0.038	0.26	5.84339e-18
Stoml2	2.6748e-22	-0.121262	0.021	0.192	5.85541e-18
Sdhb	2.73022e-22	-0.289071	0.03	0.231	5.97672e-18
Arpc1b	2.77291e-22	-0.203523	0.061	0.337	6.07017e-18
Tspyl1	2.96088e-22	-0.0994392	0.033	0.24	6.48166e-18
Rhobtb3	3.02886e-22	-0.155136	0.043	0.279	6.63049e-18
Pogk	3.03238e-22	0.0563075	0.046	0.288	6.63819e-18
Tsc22d3	3.08988e-22	-0.209519	0.083	0.404	6.76406e-18
Eif2s1	3.35973e-22	-0.00290416	0.025	0.212	7.35479e-18
Strn	3.36374e-22	-0.0998243	0.07	0.365	7.36356e-18
2310009A05Rik	3.44041e-22	-0.0744356	0.005	0.106	7.5314e-18
Card19	3.4706e-22	-0.143426	0.035	0.25	7.59748e-18
Eif4ebp2	3.53448e-22	-0.202906	0.013	0.154	7.73734e-18
Ccdc152	3.58409e-22	-0.0978989	0.005	0.106	7.84593e-18
Rpl9	3.67796e-22	-0.650762	0.143	0.538	8.05143e-18
Cops6	3.80256e-22	-0.114401	0.035	0.25	8.32417e-18
Cetn3	3.83754e-22	-0.177774	0.058	0.327	8.40076e-18
Polr2e	3.8449e-22	0.00555356	0.04	0.269	8.41688e-18
Ptgr2	4.0851e-22	-0.202966	0.017	0.173	8.94268e-18
Tmem110	4.30763e-22	-0.230545	0.038	0.26	9.42984e-18
Med19	4.31082e-22	-0.000586128	0.013	0.154	9.43681e-18
Cldnd1	4.3914e-22	-0.254245	0.097	0.442	9.61322e-18
Gpx1	4.42978e-22	-0.215333	0.011	0.144	9.69724e-18
Vps26a	4.665e-22	-0.119372	0.017	0.173	1.02122e-17
Rnh1	5.05062e-22	-0.0335307	0.03	0.231	1.10563e-17
Ubald2	5.38006e-22	-0.159795	0.028	0.221	1.17775e-17
Prr13	5.65986e-22	-0.238391	0.026	0.212	1.239e-17
Prkd3	5.91422e-22	0.0175916	0.055	0.317	1.29468e-17
Snx24	6.29385e-22	-0.145564	0.026	0.212	1.37779e-17
Prdx4	6.32655e-22	-0.0114476	0.028	0.221	1.38495e-17
Rplp1	6.71616e-22	-0.806673	0.193	0.625	1.47023e-17
Rnf44	6.80919e-22	-0.181895	0.019	0.183	1.4906e-17
Eif3l	6.9591e-22	-0.110903	0.026	0.212	1.52342e-17
Rpl10	6.98763e-22	-0.58257	0.107	0.452	1.52966e-17
Idh3a	7.00482e-22	-0.14505	0.019	0.183	1.53343e-17
Tmem147	7.30458e-22	-0.200528	0.074	0.375	1.59905e-17
Cap1	7.48238e-22	-0.143458	0.026	0.212	1.63797e-17
Tmem106b	7.5918e-22	-0.277767	0.069	0.356	1.66192e-17
Micu2	7.64972e-22	-0.0616607	0.019	0.183	1.6746e-17
Hnrnpul2	7.9823e-22	-0.246169	0.05	0.298	1.74741e-17
Eif4h	8.0823e-22	-0.364915	0.107	0.462	1.7693e-17
Mybbp1a	8.19126e-22	-0.0656883	0.033	0.24	1.79315e-17
Nkd1	8.19735e-22	-0.0303008	0.019	0.183	1.79448e-17
Arpc4	8.63655e-22	-0.154701	0.024	0.202	1.89063e-17
Plekhf1	8.6426e-22	-0.129989	0.015	0.163	1.89195e-17
Fam120a	8.76401e-22	-0.461677	0.054	0.308	1.91853e-17
Prkacb	9.0259e-22	-0.239106	0.109	0.471	1.97586e-17
Car14	9.43731e-22	-0.124644	0.11	0.481	2.06592e-17
Pex13	9.45372e-22	-0.0175256	0.026	0.212	2.06951e-17
Tusc2	9.64702e-22	-0.137845	0.015	0.163	2.11183e-17
Olig2	9.66414e-22	-0.224089	0.05	0.298	2.11558e-17
H3f3b	1.07046e-21	-0.680018	0.156	0.558	2.34334e-17
Ppp1ca	1.10025e-21	-0.384768	0.073	0.365	2.40856e-17
Rnaseh2c	1.10473e-21	-0.174655	0.044	0.279	2.41837e-17
Samd1	1.11005e-21	-0.151117	0.031	0.231	2.43002e-17
Rab6a	1.13863e-21	-0.288154	0.083	0.394	2.49257e-17
Nmral1	1.14624e-21	-0.133536	0.068	0.356	2.50923e-17
Npm1	1.17092e-21	-0.226397	0.06	0.327	2.56327e-17
Cox7c	1.18544e-21	-0.703744	0.096	0.413	2.59504e-17
Ube2q1	1.32938e-21	-0.444868	0.024	0.202	2.91014e-17
Mvd	1.3363e-21	-0.113603	0.007	0.115	2.9253e-17
Lancl2	1.36116e-21	-0.255822	0.007	0.115	2.97973e-17
Mrpl42	1.36459e-21	-0.151278	0.034	0.24	2.98722e-17
Il33	1.45339e-21	-0.849417	0.112	0.452	3.18161e-17
Crnkl1	1.47882e-21	-0.155056	0.007	0.115	3.23728e-17
Acaa1a	1.50564e-21	-0.137867	0.088	0.413	3.296e-17
Ddah2	1.54847e-21	-0.101153	0.007	0.115	3.38976e-17
St18	1.63683e-21	-0.24231	0.057	0.317	3.58319e-17
Lsm12	1.64566e-21	-0.119975	0.029	0.221	3.60251e-17
Klhl4	1.65532e-21	-0.180487	0.026	0.212	3.62367e-17
Nap1l4	1.7702e-21	-0.29393	0.073	0.365	3.87514e-17
Ube2n	1.77962e-21	-0.207698	0.079	0.385	3.89576e-17
Trmt6	1.78328e-21	-0.146542	0.013	0.154	3.90377e-17
Mfap1b	1.82632e-21	-0.13656	0.017	0.173	3.998e-17
Bcl9l	1.89419e-21	-0.072153	0.034	0.24	4.14658e-17
Snrpc	1.92374e-21	-0.150639	0.051	0.298	4.21126e-17
Mfsd14b	2.00558e-21	-0.141943	0.026	0.212	4.39041e-17
Snx30	2.09718e-21	-0.294643	0.083	0.394	4.59093e-17
Dusp10	2.11858e-21	-0.172931	0.022	0.192	4.63777e-17
Fkbp8	2.18081e-21	-0.391131	0.117	0.481	4.77402e-17
Wasf2	2.19333e-21	-0.158426	0.031	0.231	4.80142e-17
Anxa5	2.27279e-21	-0.17031	0.012	0.144	4.97537e-17
Gnpda2	2.28717e-21	-0.0418847	0.026	0.212	5.00685e-17
Ranbp1	2.35186e-21	-0.152984	0.048	0.288	5.14847e-17
Gna11	2.37197e-21	-0.299018	0.073	0.365	5.19248e-17
Cox6c	2.38288e-21	-0.797414	0.139	0.5	5.21636e-17
Prkcq	2.40401e-21	-0.154161	0.031	0.231	5.26262e-17
Thumpd1	2.44808e-21	-0.129801	0.022	0.192	5.35908e-17
Ski	2.47859e-21	-0.129138	0.031	0.231	5.42588e-17
Prdx5	2.6792e-21	-0.11089	0.042	0.269	5.86503e-17
Csk	2.74149e-21	-0.120023	0.012	0.144	6.0014e-17
Slc16a1	2.74411e-21	-0.0745589	0.031	0.231	6.00714e-17
Ppm1b	2.75269e-21	-0.161251	0.042	0.269	6.02592e-17
Bnip3	2.86751e-21	-0.0397783	0.012	0.144	6.27727e-17
Fkbp4	2.92037e-21	-0.21495	0.07	0.356	6.39299e-17
Vdac2	2.9346e-21	-0.252665	0.08	0.385	6.42414e-17
Foxk1	2.95275e-21	-0.300291	0.01	0.135	6.46386e-17
Arpp19	2.96047e-21	-0.332813	0.08	0.385	6.48077e-17
Ube2i	2.97357e-21	-0.0358965	0.051	0.298	6.50945e-17
Ctr9	3.27184e-21	-0.25323	0.073	0.365	7.16238e-17
Arpc2	3.31687e-21	-0.188944	0.073	0.365	7.26097e-17
Vdac3	3.33047e-21	-0.146282	0.069	0.356	7.29073e-17
Gemin7	3.51064e-21	-0.126289	0.016	0.163	7.68514e-17
Bmp2k	3.51574e-21	-0.0776693	0.063	0.337	7.6963e-17
Rnaseh1	3.54305e-21	-0.0609546	0.01	0.135	7.75609e-17
Tm9sf2	3.70956e-21	0.0341724	0.051	0.298	8.1206e-17
2310011J03Rik	3.75608e-21	-0.145326	0.029	0.221	8.22243e-17
Ube2m	3.85628e-21	-0.295649	0.057	0.317	8.44177e-17
Nme1	3.89856e-21	0.0422207	0.039	0.26	8.53434e-17
Tmem88b	3.95017e-21	-0.583954	0.151	0.558	8.64733e-17
Add1	4.76917e-21	-0.333431	0.133	0.519	1.04402e-16
Ube2e1	4.80372e-21	-0.0415747	0.034	0.24	1.05158e-16
Rbbp4	4.82478e-21	-0.144649	0.073	0.365	1.05619e-16
Vps35	4.85363e-21	-0.109311	0.048	0.288	1.06251e-16
Kctd2	4.87813e-21	-0.487141	0.033	0.231	1.06787e-16
Nedd4	5.07683e-21	-0.297611	0.139	0.538	1.11137e-16
Dync1h1	5.12089e-21	-0.359473	0.118	0.481	1.12101e-16
Macrod1	5.24913e-21	-0.144841	0.006	0.106	1.14909e-16
Entpd5	5.29499e-21	-0.28539	0.022	0.192	1.15913e-16
Guk1	5.43408e-21	-0.0425136	0.04	0.26	1.18957e-16
Mmgt1	5.45374e-21	-0.242949	0.018	0.173	1.19388e-16
Sephs2	5.45679e-21	-0.108526	0.006	0.106	1.19455e-16
Trappc2	5.59366e-21	-0.171051	0.018	0.173	1.22451e-16
Rfxap	5.70092e-21	-0.116165	0.018	0.173	1.24799e-16
Otub1	5.79404e-21	-0.117443	0.04	0.26	1.26837e-16
Ppp2r2c	6.37868e-21	-0.205896	0.067	0.346	1.39636e-16
Bcas2	6.45814e-21	-0.093702	0.061	0.327	1.41375e-16
Sdha	6.47701e-21	-0.110417	0.076	0.375	1.41788e-16
Atp5j2	6.52554e-21	-0.412916	0.094	0.413	1.42851e-16
4931406P16Rik	6.54285e-21	-0.162803	0.074	0.365	1.4323e-16
Sub1	6.68526e-21	-0.358414	0.056	0.308	1.46347e-16
Vezf1	6.70122e-21	-0.0700008	0.057	0.317	1.46696e-16
Aasdhppt	6.88766e-21	-0.0923355	0.02	0.183	1.50778e-16
Grm3	7.07236e-21	-0.00198236	0.076	0.375	1.54821e-16
Acbd6	7.11048e-21	-0.0809145	0.025	0.202	1.55655e-16
Aco2	7.3527e-21	-0.351107	0.068	0.346	1.60958e-16
Anp32a	7.4212e-21	-0.162239	0.074	0.365	1.62457e-16
Zmat5	7.49423e-21	-0.0265371	0.02	0.183	1.64056e-16
Ndufb9	8.26053e-21	-0.506136	0.102	0.433	1.80831e-16
Litaf	8.35875e-21	-0.129636	0.107	0.462	1.82981e-16
Cdc123	8.56364e-21	-0.283369	0.028	0.212	1.87467e-16
Mettl9	8.60554e-21	-0.115315	0.03	0.221	1.88384e-16
Olfml1	8.81379e-21	0.088455	0.032	0.231	1.92943e-16
Nf1	9.15322e-21	-0.110454	0.064	0.337	2.00373e-16
Yif1a	9.17082e-21	0.00828413	0.022	0.192	2.00758e-16
Dnajc7	9.37628e-21	-0.0690251	0.067	0.346	2.05256e-16
Mbd2	9.48919e-21	-0.068993	0.03	0.221	2.07728e-16
Sec13	9.68636e-21	-0.107021	0.03	0.221	2.12044e-16
Slc35b2	9.98972e-21	-0.122006	0.03	0.221	2.18685e-16
Larp1	1.0076e-20	-0.362951	0.069	0.346	2.20574e-16
Smarca2	1.05452e-20	-0.273922	0.056	0.308	2.30845e-16
Paqr4	1.06475e-20	-0.242013	0.028	0.212	2.33085e-16
Rps8	1.07111e-20	-0.900173	0.193	0.587	2.34477e-16
Glo1	1.112e-20	-0.18126	0.052	0.298	2.43428e-16
Nudt19	1.19882e-20	-0.209084	0.012	0.144	2.62435e-16
Wbp2	1.2022e-20	-0.329062	0.092	0.413	2.63173e-16
Ptpn11	1.22431e-20	-0.18904	0.102	0.442	2.68014e-16
Fam168a	1.24837e-20	-0.24495	0.11	0.462	2.7328e-16
1700123O20Rik	1.25229e-20	-0.178824	0.012	0.144	2.74138e-16
Ube2e3	1.27988e-20	-0.144476	0.049	0.288	2.80178e-16
Dtymk	1.31434e-20	-0.0534595	0.043	0.269	2.87723e-16
Sort1	1.32131e-20	-0.298804	0.11	0.462	2.89247e-16
Fam234a	1.3691e-20	-0.266529	0.035	0.24	2.99709e-16
D10Jhu81e	1.40666e-20	-0.123252	0.012	0.144	3.07932e-16
Eif3b	1.49815e-20	-0.394919	0.028	0.212	3.2796e-16
Ubac1	1.55665e-20	-0.127762	0.025	0.202	3.40767e-16
Lap3	1.60465e-20	-0.339985	0.115	0.471	3.51273e-16
Chp1	1.63954e-20	-0.244652	0.019	0.173	3.58912e-16
Mxi1	1.71103e-20	-0.294166	0.041	0.26	3.74563e-16
Sdf2l1	1.75567e-20	-0.104651	0.025	0.202	3.84334e-16
Mrps18a	1.75567e-20	-0.12786	0.025	0.202	3.84334e-16
Cops5	1.77755e-20	-0.150178	0.075	0.365	3.89124e-16
Fopnl	1.81515e-20	0.00165251	0.033	0.231	3.97355e-16
Cd59a	1.83411e-20	-0.111901	0.025	0.202	4.01506e-16
Rnps1	1.90225e-20	-0.31596	0.036	0.24	4.16422e-16
Zfpm1	1.91402e-20	-0.166768	0.019	0.173	4.18998e-16
Yy1	1.93493e-20	-0.119838	0.058	0.317	4.23575e-16
Prox1os	1.94987e-20	-0.082688	0.019	0.173	4.26845e-16
Msantd4	1.97679e-20	-0.163522	0.011	0.135	4.32738e-16
Med7	1.98638e-20	-0.155765	0.019	0.173	4.34838e-16
Ddit4	2.0614e-20	-0.285142	0.044	0.269	4.51262e-16
Snap23	2.13931e-20	-0.100856	0.019	0.173	4.68317e-16
Ttc1	2.16735e-20	-0.122234	0.03	0.221	4.74454e-16
Coq7	2.17905e-20	-0.0845215	0.021	0.183	4.77016e-16
Nkiras1	2.25423e-20	-0.284693	0.028	0.212	4.93474e-16
Neo1	2.27251e-20	-0.128154	0.071	0.356	4.97475e-16
Cttnbp2nl	2.27561e-20	-0.023865	0.019	0.173	4.98153e-16
Osgep	2.27986e-20	-0.026973	0.03	0.221	4.99085e-16
Fat1	2.3115e-20	-0.0668377	0.021	0.183	5.06011e-16
Atg101	2.3325e-20	0.0267631	0.019	0.173	5.10607e-16
Tnks	2.45976e-20	-0.0482619	0.044	0.269	5.38465e-16
Rpl27a	2.53516e-20	-0.766432	0.193	0.606	5.54971e-16
Echs1	2.60357e-20	-0.0883647	0.075	0.365	5.69948e-16
Ndufb11	2.68477e-20	-0.264173	0.089	0.404	5.87723e-16
Wnt3	2.76202e-20	-0.000488214	0.023	0.192	6.04633e-16
Nfic	2.76977e-20	-0.20807	0.06	0.317	6.0633e-16
Igsf11	2.7806e-20	-0.131628	0.065	0.337	6.08701e-16
Ivns1abp	3.00355e-20	-0.324127	0.048	0.279	6.57506e-16
Skiv2l2	3.21123e-20	-0.156428	0.036	0.24	7.02971e-16
Mtus1	3.44753e-20	-0.125926	0.072	0.356	7.547e-16
Copb1	3.55531e-20	-0.17462	0.042	0.26	7.78292e-16
Ufc1	3.95242e-20	-0.139379	0.039	0.25	8.65224e-16
Psenen	4.03217e-20	-0.248867	0.083	0.385	8.82683e-16
Nap1l1	4.03853e-20	-0.134721	0.066	0.337	8.84074e-16
Plp1	4.16296e-20	-0.762901	1	0.981	9.11313e-16
Ipo13	4.5553e-20	-0.116623	0.066	0.337	9.97201e-16
Sc5d	4.64758e-20	-0.0751466	0.066	0.337	1.0174e-15
Naa50	4.81058e-20	-0.259712	0.019	0.173	1.05309e-15
Ywhab	4.81069e-20	-0.264715	0.076	0.365	1.05311e-15
Rab22a	5.46511e-20	-0.195172	0.021	0.183	1.19637e-15
Cstf2t	5.48745e-20	-0.100066	0.017	0.163	1.20126e-15
Cnot8	5.59732e-20	-0.193342	0.019	0.173	1.22531e-15
Sap30l	5.62883e-20	-0.106386	0.017	0.163	1.23221e-15
Ufd1	5.69651e-20	0.0351193	0.047	0.279	1.24702e-15
4930453N24Rik	6.03272e-20	-0.148117	0.034	0.231	1.32062e-15
Aktip	6.16301e-20	-0.163469	0.066	0.337	1.34915e-15
Serbp1	6.16991e-20	-0.398019	0.123	0.481	1.35066e-15
Nsrp1	6.23124e-20	-0.0519756	0.017	0.163	1.36408e-15
Endod1	6.33204e-20	-0.450689	0.142	0.529	1.38615e-15
1110059G10Rik	6.511e-20	-0.182689	0.019	0.173	1.42532e-15
B3galt5	6.53394e-20	-0.382913	0.074	0.356	1.43034e-15
Ulk2	6.59851e-20	0.0572676	0.039	0.25	1.44448e-15
4930506C21Rik	6.66229e-20	-0.0680594	0.013	0.144	1.45844e-15
Amfr	6.79378e-20	-0.26746	0.057	0.308	1.48723e-15
Epas1	6.85119e-20	-0.161474	0.006	0.106	1.49979e-15
Tmem159	7.00798e-20	-0.130667	0.021	0.183	1.53412e-15
Khdrbs1	7.09747e-20	-0.0925111	0.066	0.337	1.55371e-15
Arhgap23	7.14276e-20	-0.430742	0.222	0.712	1.56362e-15
Zbtb33	7.174e-20	-0.0591837	0.006	0.106	1.57046e-15
Mtfr1l	7.20381e-20	-0.0413753	0.034	0.231	1.57699e-15
Hat1	7.35202e-20	-0.135568	0.013	0.144	1.60943e-15
Ppp1r11	7.46918e-20	-0.277254	0.034	0.231	1.63508e-15
Traf6	7.68595e-20	-0.0456295	0.021	0.183	1.68253e-15
Drap1	7.88283e-20	-0.0819005	0.06	0.317	1.72563e-15
Cebpz	7.97232e-20	-0.105179	0.06	0.317	1.74522e-15
B230219D22Rik	8.00228e-20	-0.201437	0.08	0.375	1.75178e-15
Trim8	8.15136e-20	-0.10828	0.042	0.26	1.78441e-15
Rbck1	8.39994e-20	-0.219105	0.046	0.269	1.83883e-15
Ywhag	8.59554e-20	-0.282333	0.055	0.298	1.88165e-15
Ube2r2	8.91213e-20	-0.105322	0.039	0.25	1.95095e-15
Zfp24	8.91213e-20	-0.109742	0.039	0.25	1.95095e-15
Tmco1	8.96541e-20	0.024865	0.057	0.308	1.96262e-15
Ccdc59	9.36865e-20	-0.0449447	0.079	0.375	2.05089e-15
Gosr1	9.39035e-20	-0.210705	0.011	0.135	2.05564e-15
G3bp2	9.52077e-20	-0.235748	0.078	0.365	2.08419e-15
Plekhg3	9.52584e-20	-0.234204	0.116	0.471	2.0853e-15
Rap1gds1	9.63128e-20	-0.0813348	0.064	0.327	2.10838e-15
Synm	9.84026e-20	-0.174731	0.034	0.231	2.15413e-15
Atg4c	9.97207e-20	-0.190128	0.048	0.279	2.18299e-15
Hibadh	1.00865e-19	-0.0170496	0.029	0.212	2.20803e-15
Eef2kmt	1.0241e-19	-0.377656	0.008	0.115	2.24186e-15
Ermn	1.03099e-19	-0.98291	0.227	0.596	2.25695e-15
Errfi1	1.06185e-19	-0.145531	0.055	0.298	2.32449e-15
1110059E24Rik	1.07282e-19	-0.085598	0.011	0.135	2.34852e-15
Timm22	1.11128e-19	0.0720487	0.029	0.212	2.4327e-15
Pcnp	1.14059e-19	-0.137508	0.105	0.442	2.49686e-15
Yipf4	1.17181e-19	-0.204408	0.064	0.327	2.56521e-15
Denr	1.18386e-19	-0.145952	0.034	0.231	2.59159e-15
Tiprl	1.19403e-19	-0.0740244	0.026	0.202	2.61386e-15
Xrcc3	1.20034e-19	-0.120806	0.026	0.202	2.62767e-15
Mdh1	1.2067e-19	-0.169656	0.067	0.337	2.64159e-15
Itgb1bp1	1.22252e-19	-0.069316	0.008	0.115	2.67623e-15
Gpalpp1	1.27739e-19	-0.131259	0.01	0.125	2.79632e-15
Sft2d2	1.33895e-19	-0.174393	0.01	0.125	2.93109e-15
Acyp1	1.34949e-19	-0.188429	0.01	0.125	2.95417e-15
Rab8a	1.35574e-19	-0.0797183	0.015	0.154	2.96784e-15
Mapk6	1.39435e-19	-0.318515	0.017	0.163	3.05237e-15
Smarca4	1.39915e-19	-0.171826	0.037	0.24	3.06289e-15
Selenoh	1.43683e-19	-0.0875787	0.01	0.125	3.14537e-15
Atxn1l	1.44814e-19	-0.0746743	0.01	0.125	3.17012e-15
Eef1akmt2	1.49424e-19	-0.0328225	0.01	0.125	3.27103e-15
Hypk	1.51813e-19	-0.312197	0.032	0.221	3.32333e-15
Bag6	1.52428e-19	-0.0900828	0.046	0.269	3.33681e-15
Pdha1	1.58731e-19	-0.11779	0.024	0.192	3.47477e-15
Zfp664	1.5889e-19	-0.177015	0.04	0.25	3.47826e-15
Lims1	1.59751e-19	-0.0967203	0.037	0.24	3.4971e-15
Kat2b	1.60113e-19	-0.165119	0.081	0.375	3.50503e-15
Gal3st1	1.71033e-19	-0.272454	0.082	0.375	3.74409e-15
2810468N07Rik	1.76162e-19	-0.381445	0.101	0.423	3.85637e-15
Mrpl57	1.93326e-19	-0.116522	0.02	0.173	4.23209e-15
Mob3b	1.94164e-19	-0.0580146	0.022	0.183	4.25045e-15
Sap18	1.94773e-19	-0.0398902	0.04	0.25	4.26378e-15
Lrrc1	1.94818e-19	-0.0703066	0.029	0.212	4.26477e-15
Ap4s1	1.98608e-19	-0.0817082	0.022	0.183	4.34773e-15
Cobll1	1.99931e-19	0.0457351	0.034	0.231	4.37669e-15
Nipsnap2	2.02817e-19	-0.0269282	0.029	0.212	4.43986e-15
Arhgef28	2.05694e-19	-0.0688041	0.052	0.288	4.50284e-15
Kcnk13	2.08429e-19	-0.0374327	0.043	0.26	4.56273e-15
Ddx52	2.14047e-19	0.0186888	0.017	0.163	4.6857e-15
Tppp	2.15618e-19	-0.497122	0.159	0.558	4.7201e-15
Rbmxl1	2.18062e-19	0.00330904	0.017	0.163	4.7736e-15
Tpr	2.25132e-19	-0.304629	0.107	0.442	4.92837e-15
Atp6v1a	2.25848e-19	-0.322679	0.053	0.288	4.94404e-15
Mrpl9	2.25948e-19	-0.234188	0.013	0.144	4.94623e-15
Gpat4	2.3147e-19	-0.146837	0.032	0.221	5.0671e-15
Srebf2	2.40083e-19	-0.330262	0.059	0.308	5.25566e-15
mt-Cytb	2.44211e-19	-0.632639	0.804	0.962	5.34603e-15
Cyb5b	2.46273e-19	-0.155201	0.027	0.202	5.39117e-15
Zfp365	2.47362e-19	-0.269343	0.086	0.385	5.41501e-15
Gmfb	2.49294e-19	-0.177023	0.043	0.26	5.45729e-15
Nkx2-2	2.53844e-19	-0.227832	0.013	0.144	5.55689e-15
Rassf2	2.57029e-19	-0.115877	0.105	0.442	5.62663e-15
Ptp4a2	2.63661e-19	-0.170658	0.085	0.385	5.77181e-15
Kars	2.66296e-19	-0.106009	0.013	0.144	5.82948e-15
Ppp2r5c	2.69347e-19	-0.27542	0.062	0.317	5.89627e-15
Smc3	2.75987e-19	-0.149192	0.085	0.385	6.04164e-15
Erich1	2.77448e-19	-0.0749118	0.013	0.144	6.07361e-15
Gdi2	2.78147e-19	-0.335693	0.116	0.462	6.08892e-15
Srp14	2.82736e-19	-0.19057	0.088	0.394	6.18938e-15
Rpp30	3.01154e-19	-0.0484194	0.013	0.144	6.59256e-15
Mrpl3	3.15446e-19	-0.225979	0.03	0.212	6.90544e-15
Tmem14c	3.17363e-19	-0.0232443	0.055	0.298	6.9474e-15
mt-Nd4	3.17982e-19	-0.591098	0.755	0.99	6.96095e-15
Znhit3	3.3135e-19	-0.00927357	0.013	0.144	7.25358e-15
Tm2d1	3.31613e-19	0.0275791	0.032	0.221	7.25934e-15
Mtx2	3.36973e-19	-0.186419	0.025	0.192	7.37668e-15
Fam76a	3.4061e-19	-0.127601	0.062	0.317	7.4563e-15
Clns1a	3.53621e-19	-0.193032	0.025	0.192	7.74112e-15
Map7d1	3.8372e-19	-0.425777	0.14	0.51	8.40001e-15
Rab6b	3.88931e-19	-0.238036	0.073	0.346	8.51409e-15
Bbip1	3.92432e-19	-0.118978	0.03	0.212	8.59074e-15
Hspbp1	4.0258e-19	-0.195614	0.016	0.154	8.81289e-15
Gsk3a	4.47056e-19	-0.245484	0.041	0.25	9.78649e-15
Prickle1	4.54575e-19	-0.198494	0.033	0.221	9.9511e-15
Hint2	4.9752e-19	-0.197909	0.018	0.163	1.08912e-14
Dcps	5.05179e-19	-0.129141	0.022	0.183	1.10589e-14
Zfp655	5.07011e-19	-0.0919886	0.016	0.154	1.1099e-14
Cgrrf1	5.20152e-19	-0.071842	0.016	0.154	1.13866e-14
Ap1s2	5.2989e-19	-0.313753	0.007	0.106	1.15998e-14
D17Wsu92e	5.49344e-19	-0.0317348	0.03	0.212	1.20257e-14
Cdr2	5.51183e-19	-0.0729685	0.012	0.135	1.20659e-14
Cops7a	5.51584e-19	-0.148049	0.018	0.163	1.20747e-14
Lrp10	5.51584e-19	-0.176828	0.018	0.163	1.20747e-14
Bag1	5.68562e-19	-0.171036	0.018	0.163	1.24464e-14
Lrrc8c	5.87239e-19	-0.183728	0.02	0.173	1.28553e-14
Ppp1r35	6.07958e-19	-0.12588	0.02	0.173	1.33088e-14
Morf4l2	6.1463e-19	-0.0766606	0.059	0.308	1.34549e-14
Psma4	6.23815e-19	-0.0906328	0.059	0.308	1.36559e-14
Cab39l	6.2654e-19	-0.0689864	0.044	0.26	1.37156e-14
Mvb12a	6.42937e-19	-0.0998869	0.041	0.25	1.40745e-14
Gtf2f2	6.48522e-19	-0.190845	0.007	0.106	1.41968e-14
Chac2	6.60001e-19	-0.0461329	0.007	0.106	1.44481e-14
Ube2s	6.60149e-19	-0.099831	0.056	0.298	1.44513e-14
Smim14	6.68633e-19	-0.267492	0.084	0.375	1.4637e-14
Tcp1	6.82351e-19	-0.100076	0.066	0.327	1.49373e-14
Khk	7.01777e-19	-0.141612	0.007	0.106	1.53626e-14
Tpp1	7.05698e-19	-0.0954785	0.066	0.327	1.54484e-14
Unc50	7.1143e-19	0.0077356	0.062	0.317	1.55739e-14
Lzic	7.39656e-19	-0.0485302	0.007	0.106	1.61918e-14
Fam57a	7.42631e-19	-0.234668	0.03	0.212	1.62569e-14
Ppa2	7.44026e-19	0.00180501	0.02	0.173	1.62875e-14
0610010K14Rik	7.59346e-19	-0.0196706	0.007	0.106	1.66228e-14
Pabpc1	7.63733e-19	-0.169003	0.08	0.365	1.67189e-14
Ercc1	7.73057e-19	-0.0687489	0.01	0.125	1.6923e-14
Rhoq	7.73057e-19	-0.084951	0.01	0.125	1.6923e-14
Slc25a13	7.79336e-19	-0.0453663	0.072	0.346	1.70604e-14
Gm44509	7.91323e-19	-0.148437	0.03	0.212	1.73229e-14
Selenop	7.95426e-19	-0.717019	0.134	0.481	1.74127e-14
Rpl13	8.00388e-19	-0.805712	0.212	0.625	1.75213e-14
Ap2a1	8.10337e-19	-0.489582	0.114	0.442	1.77391e-14
Cndp2	8.72159e-19	-0.105993	0.008	0.115	1.90924e-14
Chmp1a	8.73551e-19	-0.338218	0.023	0.183	1.91229e-14
Hhip	8.86182e-19	-0.280572	0.06	0.308	1.93994e-14
mt-Nd2	8.96867e-19	-0.679944	0.694	0.981	1.96333e-14
Fam98b	9.0809e-19	-0.0684306	0.008	0.115	1.9879e-14
Rps9	9.21897e-19	-0.540336	0.122	0.462	2.01813e-14
Edem2	9.26396e-19	-0.0564299	0.047	0.269	2.02797e-14
Ssb	9.27746e-19	-0.18747	0.06	0.308	2.03093e-14
Tpgs2	9.73127e-19	-0.246743	0.014	0.144	2.13027e-14
Erh	9.92363e-19	-0.0420764	0.008	0.115	2.17238e-14
Dnajc19	1.02782e-18	-0.0306215	0.079	0.365	2.25e-14
Pepd	1.09676e-18	-0.0712365	0.014	0.144	2.40092e-14
Gpr62	1.21187e-18	-0.156792	0.06	0.308	2.65291e-14
Palm2	1.22238e-18	-0.122657	0.033	0.221	2.67592e-14
Lrrc28	1.22505e-18	-0.161863	0.023	0.183	2.68175e-14
Cdk5rap2	1.31989e-18	-0.0481928	0.039	0.24	2.88938e-14
Rnf20	1.38282e-18	-0.647164	0.089	0.375	3.02713e-14
Coasy	1.38304e-18	-0.190865	0.016	0.154	3.02762e-14
Ociad1	1.38693e-18	-0.299154	0.119	0.462	3.03612e-14
Hadha	1.47979e-18	-0.207975	0.08	0.365	3.23942e-14
Itih3	1.49392e-18	-0.11985	0.023	0.183	3.27033e-14
Pnkd	1.51322e-18	-0.0325403	0.057	0.298	3.3126e-14
Usp22	1.63132e-18	-0.0347367	0.073	0.346	3.57113e-14
Rpl19	1.63445e-18	-0.57371	0.141	0.5	3.57798e-14
Ccnk	1.64512e-18	-0.148662	0.019	0.163	3.60134e-14
Rps2	1.66267e-18	-0.528431	0.152	0.529	3.63976e-14
Usp5	1.67581e-18	-0.171127	0.031	0.212	3.66851e-14
Trir	1.69867e-18	0.00784727	0.057	0.298	3.71856e-14
D030056L22Rik	1.71004e-18	-0.110799	0.016	0.154	3.74344e-14
Acot13	1.74231e-18	-0.0509629	0.016	0.154	3.8141e-14
Nipa1	1.74959e-18	-0.0793641	0.091	0.394	3.83003e-14
Tbc1d14	1.75766e-18	-0.00766966	0.06	0.308	3.84769e-14
Gas7	1.7592e-18	-0.0950139	0.073	0.346	3.85106e-14
Ralbp1	1.77294e-18	-0.116291	0.092	0.394	3.88114e-14
Pole4	1.83136e-18	-0.0406966	0.016	0.154	4.00902e-14
Glrb	1.85657e-18	-0.0264795	0.077	0.356	4.06423e-14
Pafah1b1	1.89823e-18	-0.531791	0.159	0.538	4.15541e-14
Pgrmc2	1.98257e-18	-0.107997	0.031	0.212	4.34005e-14
Ppm1d	1.99989e-18	-0.0398716	0.019	0.163	4.37795e-14
Azin1	2.05592e-18	-0.121179	0.034	0.221	4.50062e-14
Zrsr1	2.09759e-18	-0.188107	0.012	0.135	4.59184e-14
Egln1	2.21381e-18	-0.118851	0.034	0.221	4.84625e-14
Hsph1	2.28809e-18	-0.11101	0.088	0.385	5.00886e-14
CT010467.1	2.28871e-18	-0.579707	0.188	0.596	5.0102e-14
Acly	2.3388e-18	-0.0642824	0.039	0.24	5.11986e-14
Sh3glb1	2.40061e-18	-0.324738	0.114	0.442	5.25517e-14
Lonp2	2.45999e-18	-0.077596	0.042	0.25	5.38516e-14
Lrrn1	2.49563e-18	-0.175611	0.092	0.394	5.46319e-14
Synj2	2.55728e-18	-0.0882105	0.026	0.192	5.59814e-14
Plcl1	2.57706e-18	-0.431122	0.136	0.5	5.64145e-14
Prkrip1	2.59993e-18	-0.0401392	0.012	0.135	5.69151e-14
Brdt	2.72886e-18	-0.0167665	0.012	0.135	5.97375e-14
Elovl5	2.76243e-18	-0.0335549	0.051	0.279	6.04724e-14
Sgpp1	2.77562e-18	-0.0506204	0.034	0.221	6.07611e-14
Ndufs7	2.79062e-18	-0.181066	0.082	0.365	6.10895e-14
Mrpl28	2.85344e-18	-0.0280754	0.034	0.221	6.24646e-14
Itpa	2.88499e-18	-0.101658	0.024	0.183	6.31553e-14
Pam16	2.91993e-18	-0.000828475	0.034	0.221	6.39201e-14
Higd2a	3.03028e-18	-0.069525	0.048	0.269	6.63358e-14
Brd4	3.12787e-18	-0.149499	0.078	0.356	6.84722e-14
Polr2c	3.1474e-18	-0.225235	0.049	0.269	6.88998e-14
Klhdc3	3.16534e-18	-0.24645	0.031	0.212	6.92924e-14
Sox10	3.17266e-18	-0.294048	0.139	0.51	6.94526e-14
Fgfr2	3.29873e-18	-0.154551	0.103	0.423	7.22124e-14
mt-Nd1	3.43604e-18	-0.648038	0.652	0.952	7.52184e-14
Zfp91	3.54235e-18	-0.196953	0.083	0.365	7.75456e-14
Grb14	3.59313e-18	-0.61805	0.165	0.538	7.86572e-14
Foxn2	3.59731e-18	-0.215908	0.037	0.231	7.87487e-14
Gtf3c4	3.66117e-18	-0.161113	0.011	0.125	8.01467e-14
Gphn	3.814e-18	-0.0924223	0.075	0.346	8.34923e-14
Ccny	3.82237e-18	-0.109011	0.015	0.144	8.36756e-14
Pla2g12a	3.92956e-18	-0.262134	0.021	0.173	8.6022e-14
Gprc5b	3.96179e-18	-0.233021	0.134	0.5	8.67275e-14
Rnf141	4.0515e-18	-0.128473	0.071	0.337	8.86914e-14
Llph	4.13535e-18	0.00381749	0.029	0.202	9.05269e-14
Uba2	4.14469e-18	-0.051217	0.065	0.317	9.07314e-14
Eps15	4.17552e-18	-0.260817	0.128	0.481	9.14064e-14
Nsfl1c	4.25262e-18	-0.0775389	0.043	0.25	9.30941e-14
Fbxl14	4.29794e-18	-0.124334	0.011	0.125	9.40861e-14
Eif2ak1	4.32531e-18	-0.105271	0.031	0.212	9.46853e-14
1700020I14Rik	4.32692e-18	-0.192333	0.082	0.365	9.47206e-14
Dip2b	4.52596e-18	-0.240063	0.109	0.433	9.90777e-14
Crim1	4.53435e-18	-0.105828	0.031	0.212	9.92614e-14
Clcn5	4.55476e-18	-0.174141	0.017	0.154	9.97083e-14
Cltb	4.5797e-18	-0.327608	0.063	0.308	1.00254e-13
Hepacam	4.66704e-18	-0.365806	0.124	0.471	1.02166e-13
Smim19	4.73709e-18	-0.204066	0.026	0.192	1.037e-13
Smurf2	4.78214e-18	-0.168176	0.017	0.154	1.04686e-13
Ubald1	4.9825e-18	-0.305715	0.029	0.202	1.09072e-13
Ptms	5.12894e-18	-0.550179	0.112	0.433	1.12278e-13
Rnaseh2a	5.19693e-18	-0.23916	0.009	0.115	1.13766e-13
Ndfip1	5.2726e-18	0.001445	0.031	0.212	1.15423e-13
Efna2	5.60131e-18	-0.0270816	0.017	0.154	1.22618e-13
Rtca	5.61587e-18	-0.0791508	0.009	0.115	1.22937e-13
Eef1e1	5.67215e-18	-0.168996	0.007	0.106	1.24169e-13
Trappc6b	5.73877e-18	0.0315826	0.031	0.212	1.25627e-13
Abcg1	5.77107e-18	0.0420141	0.071	0.337	1.26334e-13
Sde2	5.91598e-18	-0.0518605	0.017	0.154	1.29507e-13
Cdkn2aipnl	5.97488e-18	-0.00887593	0.009	0.115	1.30796e-13
Sik3	6.37026e-18	-0.0659701	0.111	0.442	1.39451e-13
Iah1	6.40589e-18	-0.0259116	0.009	0.115	1.40231e-13
Imp4	6.50804e-18	-0.152305	0.029	0.202	1.42468e-13
Spred1	6.78237e-18	-0.0146655	0.058	0.298	1.48473e-13
Pet100	7.25641e-18	-0.028115	0.062	0.308	1.5885e-13
Ldah	7.3404e-18	-0.096434	0.056	0.288	1.60689e-13
Rpl15	7.65335e-18	-0.505274	0.137	0.481	1.6754e-13
Necap2	7.7919e-18	-0.213834	0.035	0.221	1.70573e-13
Serpinb6a	8.31018e-18	-0.0251325	0.029	0.202	1.81918e-13
Aimp1	8.41097e-18	-0.0231944	0.069	0.327	1.84125e-13
Slc15a4	8.63556e-18	-0.0571873	0.056	0.288	1.89041e-13
Itgad	8.90428e-18	-0.0695259	0.024	0.183	1.94924e-13
Slc2a1	9.17e-18	-0.0491684	0.049	0.269	2.0074e-13
Ppp1r16a	9.61213e-18	-0.264888	0.022	0.173	2.10419e-13
Srsf9	1.00853e-17	-0.155898	0.047	0.26	2.20776e-13
Ubl3	1.01079e-17	-0.20122	0.118	0.452	2.21272e-13
Ccdc186	1.01839e-17	-0.00647099	0.04	0.24	2.22936e-13
Pdia3	1.0281e-17	-0.0842467	0.09	0.385	2.25062e-13
Il18	1.05559e-17	-0.0133442	0.056	0.288	2.31078e-13
Cldn11	1.09291e-17	-1.00404	0.497	0.798	2.39249e-13
Sgk3	1.10435e-17	-0.204366	0.06	0.298	2.41753e-13
Peli1	1.10992e-17	0.055491	0.062	0.308	2.42973e-13
Ythdf1	1.11029e-17	-0.07473	0.038	0.231	2.43055e-13
Rheb	1.22494e-17	-0.159764	0.06	0.298	2.68152e-13
Bloc1s2	1.26762e-17	-0.038317	0.022	0.173	2.77495e-13
Fbxl3	1.3414e-17	0.0353291	0.086	0.375	2.93646e-13
9130401M01Rik	1.35527e-17	-0.178741	0.02	0.163	2.96682e-13
Eci2	1.41373e-17	-0.177939	0.015	0.144	3.0948e-13
Abl1	1.43948e-17	-0.133715	0.073	0.337	3.15117e-13
Myh14	1.45123e-17	0.0102149	0.022	0.173	3.1769e-13
Abhd17b	1.46391e-17	0.0378007	0.111	0.442	3.20465e-13
P3h4	1.47418e-17	-0.00374933	0.053	0.279	3.22712e-13
Adam10	1.48492e-17	-0.0903037	0.073	0.337	3.25064e-13
Sbf1	1.48761e-17	-0.216677	0.141	0.51	3.25654e-13
Tmem50b	1.49584e-17	-0.104021	0.015	0.144	3.27454e-13
Dynlt3	1.5091e-17	-0.115015	0.041	0.24	3.30358e-13
Exosc4	1.54343e-17	-0.10981	0.02	0.163	3.37873e-13
Sdf4	1.56354e-17	-0.114318	0.084	0.365	3.42275e-13
Mcam	1.56576e-17	-0.21786	0.035	0.221	3.4276e-13
Map1a	1.57846e-17	-0.558479	0.193	0.596	3.4554e-13
Mpc1	1.61378e-17	-0.4421	0.108	0.413	3.53272e-13
Fermt2	1.65274e-17	-0.19751	0.115	0.442	3.61801e-13
BC029722	1.67209e-17	-0.0130447	0.017	0.154	3.66038e-13
Tfam	1.76367e-17	-0.0594682	0.017	0.154	3.86084e-13
Arfgef2	1.78253e-17	-0.212692	0.025	0.183	3.90214e-13
Tceal3	1.80334e-17	-0.186143	0.011	0.125	3.9477e-13
G0s2	1.8106e-17	-0.0720613	0.03	0.202	3.96358e-13
Pop7	1.86793e-17	-0.155155	0.011	0.125	4.08908e-13
Patl1	1.86793e-17	-0.161123	0.011	0.125	4.08908e-13
Dmac1	1.8935e-17	-0.0187139	0.017	0.154	4.14506e-13
Slc25a4	1.9277e-17	-0.460585	0.146	0.5	4.21992e-13
Coro1c	1.95271e-17	-0.122471	0.044	0.25	4.27467e-13
Mfsd14a	1.97256e-17	0.0120437	0.087	0.375	4.31814e-13
Sumo2	2.02543e-17	-0.195838	0.123	0.462	4.43386e-13
Wls	2.04177e-17	0.0100328	0.063	0.308	4.46965e-13
Iscu	2.05071e-17	-0.125446	0.035	0.221	4.48921e-13
Rnf14	2.15801e-17	-0.245453	0.028	0.192	4.72411e-13
Btbd1	2.35479e-17	0.0142378	0.038	0.231	5.15487e-13
Zfp771	2.42769e-17	-0.012665	0.063	0.308	5.31446e-13
Smarcc2	2.4399e-17	-0.0569373	0.098	0.404	5.34119e-13
Cpeb2	2.46416e-17	-0.101134	0.084	0.365	5.3943e-13
Pacs2	2.46609e-17	-0.259052	0.151	0.529	5.39852e-13
Hdac5	2.50441e-17	-0.275252	0.065	0.308	5.48241e-13
Eif1	2.74548e-17	-0.89424	0.209	0.548	6.01013e-13
Faf2	2.8294e-17	-0.0509778	0.044	0.25	6.19384e-13
Etv1	2.83979e-17	-0.47046	0.115	0.433	6.21658e-13
Slc35e4	2.89265e-17	-0.207596	0.033	0.212	6.33231e-13
B3gat3	3.01887e-17	-0.156114	0.051	0.269	6.60861e-13
Ckb	3.04179e-17	-0.978646	0.249	0.596	6.65879e-13
Tmem229a	3.12589e-17	-0.24329	0.135	0.49	6.84289e-13
Pla2g16	3.189e-17	-0.39667	0.155	0.529	6.98103e-13
Tcof1	3.24795e-17	-0.046037	0.01	0.115	7.11008e-13
Cct3	3.24899e-17	-0.200063	0.082	0.356	7.11237e-13
Oser1	3.25429e-17	-0.0610927	0.022	0.173	7.12397e-13
Smu1	3.27799e-17	-0.0923499	0.03	0.202	7.17584e-13
Arl2bp	3.29201e-17	-0.22795	0.065	0.308	7.20654e-13
Tex261	3.31495e-17	-0.0792766	0.061	0.298	7.25675e-13
Mpc2	3.40533e-17	-0.19918	0.089	0.375	7.4546e-13
E330009J07Rik	3.4655e-17	-0.169298	0.033	0.212	7.58633e-13
Nhlrc2	3.5423e-17	-0.0316303	0.022	0.173	7.75445e-13
Tpgs1	3.63129e-17	0.0504876	0.028	0.192	7.94926e-13
Dnajc15	3.63357e-17	-0.0980485	0.03	0.202	7.95425e-13
Zfp395	3.63873e-17	-0.149942	0.013	0.135	7.96554e-13
[truncated: 4,103 more rows]

## Sheet: NPC
	p_val	avg_logFC	pct.1	pct.2	p_val_adj
[truncated: 4,920 more rows]

[truncated: 5 more sheets: Fibroblast-like, Endothelial, BAM, Mural, Polydendr.]
