# Supplementary material for: Enzymatic Dissociation Induces Transcriptional and Proteotype Bias in Brain Cell Populations
Source: Int J Mol Sci. 2020 Oct 26;21(21):7944. doi: 10.3390/ijms21217944 (PMC7663484; doi:10.3390/ijms21217944)
Supplement: Supplementary file 1 [file ijms-21-07944-s001.zip › Supplementary_Table_S3_Proteomics.xlsx]

## Sheet: Microglia
Protein	Experimental Condition	log2FC	adj.pvalue			Protein	Experimental Condition	log2FC	adj.pvalue			Protein	Experimental Condition	log2FC	adj.pvalue										A1L314
P63254	37-vs-4C	6.01583	2.32213e-08			Q8BJ05	4C-vs-RT	2.60045	1.45652e-08			Q8K0C4	37-vs-RT	0.700911	0.0016277										O88487
Q08091	37-vs-4C	5.62561	1.59512e-05			O70378	4C-vs-RT	0.80541	2.88827e-06			Q9DBE0	37-vs-RT	-0.306543	0.0436763										P97760
P37804	37-vs-4C	5.43825	2.42207e-07			Q922Q1	4C-vs-RT	-1.14229	6.4207e-08			Q922V4	37-vs-RT	0.210364	0.00727721										P15508
P97315	37-vs-4C	5.22828	3.48499e-11			Q6KCD5	4C-vs-RT	2.14855	3.67851e-11			Q6PAC3	37-vs-RT	0.868593	1.53847e-05										A2AAX3
Q9DCT8	37-vs-4C	4.99288	1.08955e-08			Q6NZF1	4C-vs-RT	1.86475	8.43685e-09			Q80UM7	37-vs-RT	0.503956	0.000922077										O55186
Q8BH64	37-vs-4C	4.77659	7.87307e-10			Q8BTV2	4C-vs-RT	2.39271	9.59813e-10			Q8BUL5	37-vs-RT	0.803782	0.00011266										O08539
P49183	37-vs-4C	4.74639	2.85985e-06			Q60759	4C-vs-RT	-1.08306	5.70044e-07			Q14DH7	37-vs-RT	-1.26104	0.0201643										P54254
Q9JKS4	37-vs-4C	4.73197	3.72862e-06			Q8R146	4C-vs-RT	-1.56892	7.36427e-07			Q6P4S6	37-vs-RT	0.219166	0.0222126										P57780
Q6PDN3	37-vs-4C	4.72775	2.56668e-07			Q9R0M4	4C-vs-RT	-1.97036	6.87898e-08			P99024	37-vs-RT	-0.29604	0.0076661										P16332
P58771	37-vs-4C	4.68433	1.07996e-07			P11881	4C-vs-RT	0.945048	3.5513e-08			Q3UTJ2	37-vs-RT	-0.439287	0.00476631										P08508
P14602	37-vs-4C	4.64731	1.5576e-09			Q99KG3	4C-vs-RT	2.97654	1.53802e-09			Q9R0I7	37-vs-RT	-0.224743	0.000168256										O08919
Q62219	37-vs-4C	4.40006	2.25441e-07			Q8BIJ7	4C-vs-RT	-1.47983	6.35474e-08			Q9CY27	37-vs-RT	0.441424	0.0070407										P14869
Q8BFW7	37-vs-4C	4.33515	5.65245e-07			Q99J85	4C-vs-RT	1.3439	1.26985e-07			Q8BKC5	37-vs-RT	-0.258722	0.0109451										P27601
Q9DAW9	37-vs-4C	4.18802	6.1561e-09			Q9D6Z1	4C-vs-RT	1.70281	4.54709e-09			P97315	37-vs-RT	-0.560911	0.000558706										O35969
Q91VJ2	37-vs-4C	4.14932	1.79379e-10			Q3UTJ2	4C-vs-RT	-4.35802	1.68039e-10			Q8C4J7	37-vs-RT	0.742636	2.54776e-05										A2BE28
Q3UTJ2	37-vs-4C	3.91873	2.72007e-10			Q64518	4C-vs-RT	-1.53433	2.749e-10			Q6GQT9	37-vs-RT	0.598297	4.37935e-05										B2RSH2
P24472	37-vs-4C	3.90824	2.0568e-08			P28574	4C-vs-RT	1.33911	1.32276e-08			Q9D8V0	37-vs-RT	0.327709	0.00160771										O88343
P97447	37-vs-4C	3.84953	2.80848e-06			Q6Y685	4C-vs-RT	-1.21426	5.63405e-07			Q9ER72	37-vs-RT	-0.385349	0.0198277										P54103
Q3TJD7	37-vs-4C	3.83394	9.99165e-10			Q91YE5	4C-vs-RT	1.86933	1.14753e-09			Q9D903	37-vs-RT	0.674323	0.000126474										O08664
Q9WVA4	37-vs-4C	3.78096	9.53321e-10			O70252	4C-vs-RT	1.04871	1.09079e-09			Q8C7X2	37-vs-RT	0.514465	0.000126474										O08609
Q7TNG5	37-vs-4C	3.77241	2.19594e-07			O09106	4C-vs-RT	1.0352	6.13418e-08			Q80U87	37-vs-RT	-0.325609	0.00672007										P14206
Q8BTM8	37-vs-4C	3.73132	7.36566e-10			Q9DC07	4C-vs-RT	-2.52663	9.14785e-10			Q8BH66	37-vs-RT	1.00756	0.000110568										G5E8Z2
Q8VHX6	37-vs-4C	3.71551	1.31678e-10			Q80U93	4C-vs-RT	3.18709	1.24063e-10			Q9R0L7	37-vs-RT	0.520373	2.25133e-05										A2ARA8
P20152	37-vs-4C	3.65173	2.73144e-08			P61255	4C-vs-RT	-1.55341	1.52528e-08			Q9D8M4	37-vs-RT	0.602427	0.00167619										O88533
Q8CIB5	37-vs-4C	3.59672	2.58279e-08			Q8K012	4C-vs-RT	-2.11983	1.48053e-08			Q6ZWQ7	37-vs-RT	0.317339	0.00167517										O88520
Q6IRU2	37-vs-4C	3.58898	3.72994e-09			Q8R5C8	4C-vs-RT	2.04459	3.03607e-09			P35979	37-vs-RT	0.305898	0.000384877										O35593
Q9QYB1	37-vs-4C	3.56679	1.41182e-06			Q9CPW7	4C-vs-RT	1.27814	2.70333e-07			Q00493	37-vs-RT	0.247851	0.0158103										P46467
Q00915	37-vs-4C	3.49575	2.55306e-05			Q920E5	4C-vs-RT	-1.59912	4.16601e-06			Q8K1H1	37-vs-RT	-0.445763	0.0490604										Q07797
O08638	37-vs-4C	3.4115	1.82025e-08			O08579	4C-vs-RT	1.80263	1.11443e-08			Q8BU30	37-vs-RT	-0.27711	0.0013484										O70492
Q60854	37-vs-4C	3.407	5.72493e-11			Q8K019	4C-vs-RT	3.74673	9.17612e-11			A2BE28	37-vs-RT	0.715567	1.6934e-05										A2AIP0
Q64727	37-vs-4C	3.38633	3.30328e-10			Q8VH51	4C-vs-RT	2.06331	3.23939e-10			B1AXV0	37-vs-RT	1.34917	4.79492e-05										B2RY50
Q8CI51	37-vs-4C	3.34277	2.22153e-10			Q7TPD0	4C-vs-RT	2.17843	2.08934e-10			Q9CZT6	37-vs-RT	0.546932	3.2486e-05										A3KMP2
Q63918	37-vs-4C	3.32349	1.15606e-07			Q91X20	4C-vs-RT	1.34526	3.73519e-08			Q8BG95	37-vs-RT	-0.40361	0.0049396										P09450
Q3UQ44	37-vs-4C	3.32247	4.2967e-05			Q9CR27	4C-vs-RT	-1.29278	7.88033e-06			Q9QUH0	37-vs-RT	-0.398161	0.0592573										Q3UDR8
P21981	37-vs-4C	3.32174	2.6462e-10			E9Q7E2	4C-vs-RT	3.04208	2.72769e-10			Q9CYH2	37-vs-RT	0.426459	4.21052e-05										B2RRE7
Q62465	37-vs-4C	3.31972	4.05008e-10			Q8R2U0	4C-vs-RT	2.8434	5.85443e-10			Q8BJL0	37-vs-RT	0.458707	6.98148e-05										D3Z4I3;Q62176
Q08093	37-vs-4C	3.18604	1.82744e-06			O35604	4C-vs-RT	-0.653568	3.78504e-07			P50396	37-vs-RT	-0.37791	0.0172426										P49117
P31001	37-vs-4C	3.16791	1.32442e-07			Q8CIE6	4C-vs-RT	-0.84212	4.30548e-08			A2AQ25	37-vs-RT	-0.617888	0.00512722										P0C8K7
Q61147	37-vs-4C	3.12302	1.08325e-10			Q61136	4C-vs-RT	3.38486	1.16405e-10			Q99NB9	37-vs-RT	0.553846	2.25133e-05										A2APY7
Q62523	37-vs-4C	3.08845	4.56274e-08			P16254	4C-vs-RT	-1.31006	2.04141e-08			Q9CZM2	37-vs-RT	0.410379	0.00271448										O89016
P08207	37-vs-4C	3.05219	6.71809e-07			Q923G2	4C-vs-RT	1.88927	1.48714e-07			Q6ZQ88	37-vs-RT	-0.197471	0.0116133										P28828
P10107	37-vs-4C	3.03002	1.41728e-07			Q9WU78	4C-vs-RT	-1.45649	4.57123e-08			Q8VDD5	37-vs-RT	-0.168408	0.00535792										P10493
Q9QZF2	37-vs-4C	3.01884	1.32151e-09			P62918	4C-vs-RT	-0.985793	1.29602e-09			Q9DC16	37-vs-RT	0.74862	0.000141412										O08795
P49817	37-vs-4C	3.00486	3.12061e-10			P59708	4C-vs-RT	2.87611	3.14001e-10			Q8CGF5	37-vs-RT	1.12544	4.44327e-05										B2RX12
O54724	37-vs-4C	2.9669	4.95297e-07			Q71RI9	4C-vs-RT	-1.56833	1.21802e-07			Q8BYI9	37-vs-RT	0.664037	0.0106552										P26369
Q62433	37-vs-4C	2.96299	2.11879e-07			P24452	4C-vs-RT	-2.04278	6.04157e-08			Q9EP72	37-vs-RT	0.500988	0.00662847										P14115
P07356	37-vs-4C	2.94653	2.90373e-10			Q501J6	4C-vs-RT	1.54384	3.03335e-10			O35691	37-vs-RT	0.671351	4.42353e-05										B2RWS6
P16460	37-vs-4C	2.91585	1.18881e-08			Q61425	4C-vs-RT	-1.54902	8.81964e-09			Q9EQK7	37-vs-RT	0.481849	0.00102157										O55234
Q70IV5	37-vs-4C	2.91519	0.000450616			Q99KV1	4C-vs-RT	0.386756	6.38844e-05			Q8BX90	37-vs-RT	0.206773	0.124758										Q69ZZ6
Q9JHL1	37-vs-4C	2.91043	7.89573e-09			P49135	4C-vs-RT	2.01105	5.55244e-09			Q08642	37-vs-RT	-0.361888	0.000684045										O54940
P57780	37-vs-4C	2.89721	1.79379e-10			P26369	4C-vs-RT	2.00061	1.57595e-10			Q9WV70	37-vs-RT	0.836452	2.34192e-05										A2AWA9
P70313	37-vs-4C	2.89433	5.66712e-07			Q0P678	4C-vs-RT	1.00993	1.28761e-07			P28650	37-vs-RT	-0.430554	0.0109666										P27659
Q9CQW9	37-vs-4C	2.87777	1.35e-07			P08228	4C-vs-RT	-2.19145	4.32593e-08			P0C605	37-vs-RT	-0.31852	0.00515041										P0DN34
P10649	37-vs-4C	2.86537	8.84529e-08			Q8C172	4C-vs-RT	1.56425	3.12859e-08			Q3URD3	37-vs-RT	-0.254492	0.00412183										P06537
Q69ZN7	37-vs-4C	2.83733	1.63193e-08			A2AIV2	4C-vs-RT	2.35725	1.01823e-08			Q8K301	37-vs-RT	1.0204	0.00124995										O70373
P51125	37-vs-4C	2.82894	4.84035e-05			Q9CYA6	4C-vs-RT	0.655173	8.53538e-06			P08553	37-vs-RT	0.430467	0.0621398										Q3UJD6
O70423	37-vs-4C	2.81931	8.52237e-09			Q61686	4C-vs-RT	1.93691	6.38677e-09			Q8R1Z9	37-vs-RT	0.553841	0.000775461										O55023
P50543	37-vs-4C	2.81285	2.40931e-05			P09411	4C-vs-RT	-1.63861	3.92858e-06			Q8BG30	37-vs-RT	-0.210361	0.0480393										Q05512
P31786	37-vs-4C	2.80898	9.37603e-06			Q9D819	4C-vs-RT	-0.717661	1.711e-06			Q8BYB9	37-vs-RT	0.251545	0.0330151										P68404
Q9EPC1	37-vs-4C	2.80846	1.37391e-06			P60766	4C-vs-RT	-1.74184	2.68243e-07			Q9JIK5	37-vs-RT	0.18298	0.0156748										P46062
P46935	37-vs-4C	2.79195	3.01989e-05			Q99M71	4C-vs-RT	-1.49357	5.19795e-06			Q61885	37-vs-RT	-0.336747	0.0523354										Q2VPQ9
P13020	37-vs-4C	2.77233	1.84789e-09			Q9JI44	4C-vs-RT	2.90884	1.80069e-09			P15626	37-vs-RT	-0.508707	0.000207166										O09131
Q9JJU8	37-vs-4C	2.76382	2.17697e-08			Q9R1Q9	4C-vs-RT	2.74207	1.32276e-08			P53026	37-vs-RT	0.313134	0.00160815										O88384
O88456	37-vs-4C	2.76276	7.97979e-08			Q8C570	4C-vs-RT	2.68031	2.921e-08			Q925N0	37-vs-RT	0.329193	0.00399727										P05201
P24549	37-vs-4C	2.75887	6.38922e-07			P84089	4C-vs-RT	3.03762	1.38169e-07			P14131	37-vs-RT	0.165889	0.0115088										P28659
Q9EQU5	37-vs-4C	2.75506	5.53844e-08			O35465	4C-vs-RT	1.45652	2.31638e-08			P21126	37-vs-RT	-0.490444	0.00330789										P00416
Q60605	37-vs-4C	2.74853	2.24546e-10			Q9Z315	4C-vs-RT	2.95534	2.34501e-10			B2RY56	37-vs-RT	0.530871	3.35973e-05										A6H619
Q9WVK4	37-vs-4C	2.71671	8.7449e-09			Q9CQ19	4C-vs-RT	-2.84309	6.38677e-09			Q8BJS4	37-vs-RT	0.362851	0.000781781										O55026
Q01730	37-vs-4C	2.70322	2.16839e-07			P68368	4C-vs-RT	1.48239	6.11391e-08			D3Z2R5	37-vs-RT	0.447279	0.00672007										P14152
P54869	37-vs-4C	2.6401	9.55689e-08			Q9WVK8	4C-vs-RT	2.56346	3.33025e-08			A2A432	37-vs-RT	-0.455048	0.00447674										P08003
Q9CQ19	37-vs-4C	2.58721	1.31978e-08			Q61033	4C-vs-RT	0.709148	9.3295e-09			Q8BWF0	37-vs-RT	0.367464	0.00106631										O70194
Q80X90	37-vs-4C	2.58711	4.49994e-09			Q6DIC0	4C-vs-RT	2.22984	3.49225e-09			Q8K0D7	37-vs-RT	0.47091	0.000432663										O35643
P08071	37-vs-4C	2.57799	2.74698e-06			Q4QQM4	4C-vs-RT	1.57709	5.54497e-07			Q8K0C9	37-vs-RT	-0.314758	0.0196488										P53810
Q8C547	37-vs-4C	2.57668	0.0533703			O70435	4C-vs-RT	-0.831924	0.0128712			Q68FH0	37-vs-RT	-0.175994	0.405051										Q8CI94
P26040	37-vs-4C	2.57372	2.09081e-06			Q8C2E7	4C-vs-RT	-1.40531	4.33463e-07			Q8BHG1	37-vs-RT	-0.377587	0.0181599										P50516
Q99LD8	37-vs-4C	2.56827	1.26776e-06			Q5RJG1	4C-vs-RT	1.04329	2.45574e-07			Q8K2T1	37-vs-RT	-0.318101	0.0149251										P42867
Q9DBR7	37-vs-4C	2.56219	2.02963e-08			P62315	4C-vs-RT	2.08472	1.27752e-08			Q9CXK8	37-vs-RT	0.515936	0.00146461										O88271
Q8CIZ8	37-vs-4C	2.54331	6.5227e-08			Q920S3	4C-vs-RT	2.51463	2.53721e-08			Q8VE62	37-vs-RT	-0.366922	0.00353902										P02463
O35566	37-vs-4C	2.53786	6.56984e-07			Q9D832	4C-vs-RT	-2.34887	1.46148e-07			Q99KW9	37-vs-RT	0.360921	0.0115637										P28704
P48036	37-vs-4C	2.53257	1.66797e-08			P09103	4C-vs-RT	-0.821525	1.02299e-08			Q921N6	37-vs-RT	0.599285	0.00125832										O70400
Q8BHB9	37-vs-4C	2.52593	9.67357e-06			Q6RI63	4C-vs-RT	1.02052	1.78576e-06			Q61599	37-vs-RT	-0.339127	0.0338465										P70195
P55066	37-vs-4C	2.52458	1.68482e-07			Q99L43	4C-vs-RT	1.50509	5.21382e-08			Q8CHP8	37-vs-RT	-0.402124	0.00605747										P11983
Q9DBX3	37-vs-4C	2.52209	6.06186e-06			Q925F2	4C-vs-RT	-2.14203	1.07546e-06			Q6ZQI3	37-vs-RT	0.253885	0.027066										P62069;Q9D9M2
Q921U8	37-vs-4C	2.51344	5.68118e-05			Q9D0F9	4C-vs-RT	-1.53259	1.07597e-05			P70315	37-vs-RT	-0.225027	0.0669007										Q3UV71
Q8K2I3	37-vs-4C	2.50975	1.38905e-08			O08638	4C-vs-RT	-3.70912	9.4464e-09			Q8BXZ1	37-vs-RT	0.38227	0.00112582										O70228
O08692	37-vs-4C	2.49946	3.12098e-06			Q9CQM9	4C-vs-RT	-1.51017	6.10104e-07			E9PVA8	37-vs-RT	-0.666198	0.0206686										P55066
Q7TPR4	37-vs-4C	2.49862	9.52146e-10			Q923D5	4C-vs-RT	3.14392	1.0502e-09			Q9JIX8	37-vs-RT	0.748569	0.000123692										O08585
Q3UMF0	37-vs-4C	2.48225	0.000127377			Q9D162	4C-vs-RT	1.06349	2.01941e-05			E9Q1P8	37-vs-RT	-0.204657	0.0839784										Q60770
Q9R0P5	37-vs-4C	2.45194	2.93293e-07			Q8CHP6	4C-vs-RT	2.61177	7.46817e-08			Q2HXL6	37-vs-RT	0.593932	0.00821602										P17563
P19324	37-vs-4C	2.44249	1.8863e-08			Q64707	4C-vs-RT	2.74353	1.16352e-08			Q8CIN4	37-vs-RT	-0.334139	0.0013762										O70546
Q8R2Y2	37-vs-4C	2.42798	1.42401e-07			Q8BFR4	4C-vs-RT	-0.956514	4.70153e-08			Q61205	37-vs-RT	-0.378391	0.00553203										P10649
Q3UMT1	37-vs-4C	2.42324	1.81486e-07			P21447	4C-vs-RT	-1.96247	5.52119e-08			Q9D7B6	37-vs-RT	-0.521802	0.00614368										P12787
Q8K4G5	37-vs-4C	2.4143	1.03317e-06			P39053	4C-vs-RT	1.9395	2.12752e-07			Q8K4B0	37-vs-RT	-0.244206	0.0141131										P38647
Q9JHU9	37-vs-4C	2.41313	2.83163e-07			P47791	4C-vs-RT	-1.45719	7.358e-08			Q80W54	37-vs-RT	0.245926	0.00809777										P17183
Q62417	37-vs-4C	2.37224	4.32432e-07			Q3UGC7;Q66JS6	4C-vs-RT	-1.48629	1.08849e-07			P47791	37-vs-RT	-0.330687	0.00992469										P24472
Q9JLV1	37-vs-4C	2.37154	1.194e-06			P26040	4C-vs-RT	-3.36674	2.35178e-07			Q60631	37-vs-RT	-0.394537	0.0144833										P41216
P16045	37-vs-4C	2.36534	9.64667e-08			Q7TMS5	4C-vs-RT	-2.00566	3.39299e-08			O35326	37-vs-RT	0.385171	0.00452422										P08046
Q6A0A9	37-vs-4C	2.36148	2.24919e-07			Q6PDQ2	4C-vs-RT	1.37858	6.35474e-08			Q8BUK6	37-vs-RT	-0.244253	0.00702614										P14824
Q9Z0J1	37-vs-4C	2.36033	1.65298e-07			Q9DCB1	4C-vs-RT	2.281	4.98087e-08			Q99J47	37-vs-RT	0.185055	0.0059988										P11798
Q9Z0E6	37-vs-4C	2.34871	2.56041e-05			Q924H2	4C-vs-RT	1.93651	4.18534e-06			O88952	37-vs-RT	-0.640188	0.0490634										Q07813
P13597	37-vs-4C	2.34119	6.64105e-09			P16460	4C-vs-RT	-3.29293	4.78788e-09			Q3UL36	37-vs-RT	0.423055	0.000606659										O54781
Q8R3B1	37-vs-4C	2.3407	7.19331e-08			Q8K363	4C-vs-RT	1.30127	2.70728e-08			P57759	37-vs-RT	0.213774	0.00367656										P03930
O08709	37-vs-4C	2.33804	8.74869e-07			Q9D5T0	4C-vs-RT	-0.616208	1.7859e-07			P16546	37-vs-RT	-0.462086	0.0126876										P32261
O55222	37-vs-4C	2.32799	5.26107e-09			Q8JZX4	4C-vs-RT	2.85101	3.92176e-09			Q64523;Q6GSS7	37-vs-RT	0.713988	0.000489063										O35730
Q9R069	37-vs-4C	2.31953	5.50771e-08			Q4FK66	4C-vs-RT	1.60066	2.2457e-08			Q8VC51	37-vs-RT	0.644104	0.00310814										P00375
O54940	37-vs-4C	2.31728	4.67794e-06			Q8R5J9	4C-vs-RT	0.905214	8.68316e-07			P32233	37-vs-RT	-0.33595	0.0249898										P60521
Q62188	37-vs-4C	2.31677	1.06272e-07			P16045	4C-vs-RT	-2.65531	3.48822e-08			P08775	37-vs-RT	0.319497	0.0047457										P08228
P51437	37-vs-4C	2.30108	0.000831536			Q8R5L3	4C-vs-RT	-0.518201	0.000114386			Q6PDG5	37-vs-RT	-0.159498	0.152131										Q6PGB6
Q8CBA2	37-vs-4C	2.29413	1.67092e-06			P70349	4C-vs-RT	-1.57683	3.27447e-07			Q9JJE4	37-vs-RT	0.48734	0.0167262										P47963
P26041	37-vs-4C	2.28494	2.30389e-07			P27773	4C-vs-RT	-0.774385	6.4207e-08			Q9CWE0	37-vs-RT	-1.49917	0.00719483										P15116
P11672	37-vs-4C	2.25716	1.38717e-05			Q8BH59	4C-vs-RT	0.381409	2.58036e-06			P62281	37-vs-RT	0.155177	0.0417763										P97370
P54116	37-vs-4C	2.24698	2.56758e-09			P62889	4C-vs-RT	-1.14586	2.46352e-09			Q8R5J9	37-vs-RT	0.554816	0.000291819										O35261
P70441	37-vs-4C	2.24045	1.56916e-06			Q8BX70	4C-vs-RT	-1.05401	2.89062e-07			Q3TJD7	37-vs-RT	-0.405463	0.0163566										P47740
Q99K51	37-vs-4C	2.23952	0.0139115			Q8CAY6	4C-vs-RT	-1.18723	0.0024523			P84228	37-vs-RT	-0.60768	0.312977										Q8BWM0
Q3UP87	37-vs-4C	2.23654	8.75104e-06			Q91YS8	4C-vs-RT	-0.885491	1.59753e-06			Q8CHY6	37-vs-RT	-0.216095	0.0322948										P63271;Q9Z199
Q9ERG0	37-vs-4C	2.2278	3.8517e-08			Q640M1	4C-vs-RT	1.37426	1.88631e-08			Q9D5D8	37-vs-RT	0.89032	0.00236078										O88879
Q9JKF1	37-vs-4C	2.21613	1.1905e-07			P47962	4C-vs-RT	-1.01885	3.86585e-08			Q9QYM9	37-vs-RT	0.809599	0.00498777										P09581
P10810	37-vs-4C	2.21398	3.04139e-07			Q9CPV9	4C-vs-RT	-1.36742	7.84554e-08			P26043	37-vs-RT	-0.452176	0.00857338										P18052
Q9EST5	37-vs-4C	2.21181	1.89109e-08			Q922K7	4C-vs-RT	1.63963	1.16352e-08			Q9D850	37-vs-RT	0.491573	0.00141273										O70554;O70555;O70558;O70559;O70562
Q80XU3	37-vs-4C	2.2059	2.27829e-08			P98191	4C-vs-RT	2.35598	1.45652e-08			P35438	37-vs-RT	0.683243	0.0016277										O88466
Q8BYW9	37-vs-4C	2.1973	6.62714e-06			Q6PAC3	4C-vs-RT	0.702043	1.14996e-06			Q61792	37-vs-RT	-0.329464	0.0278449										P62309
Q3U0S6	37-vs-4C	2.19232	0.000228804			O35226	4C-vs-RT	-0.612742	3.49482e-05			O54782	37-vs-RT	-0.212894	0.100445										Q61730
Q9Z0U1	37-vs-4C	2.18737	1.37136e-07			Q99LM2	4C-vs-RT	0.697827	4.51614e-08			P35980	37-vs-RT	0.316781	0.00530263										P10107
Q9DCT1	37-vs-4C	2.17812	0.105109			Q91WG4	4C-vs-RT	-0.725187	0.0339489			P04919	37-vs-RT	-0.153792	0.47401										Q8K479
Q8BL66	37-vs-4C	2.17697	3.69652e-08			Q569Z6	4C-vs-RT	2.89159	1.85533e-08			Q8BGQ7	37-vs-RT	-0.345436	0.00233887										O88844
P17809	37-vs-4C	2.17505	9.17726e-08			P23818	4C-vs-RT	2.27784	3.28956e-08			Q9CZJ1	37-vs-RT	0.760013	0.00423518										P06909
Q9WTI7	37-vs-4C	2.17438	3.99705e-08			P62717	4C-vs-RT	-0.904325	1.93267e-08			P34884	37-vs-RT	-0.510341	0.00237918										O88907
Q9DC07	37-vs-4C	2.16946	2.26668e-09			P40336	4C-vs-RT	-1.46826	2.40403e-09			P41105	37-vs-RT	0.299222	0.000277817										O35207
Q8BMD8	37-vs-4C	2.1683	1.99852e-08			P24547	4C-vs-RT	-1.65202	1.21616e-08			O54781	37-vs-RT	0.715146	0.00143298										O70579
Q9D154	37-vs-4C	2.16384	3.67958e-06			O89001	4C-vs-RT	-0.841517	7.34728e-07			Q61545	37-vs-RT	-0.276914	0.0221818										P57722
P42208	37-vs-4C	2.155	1.65953e-09			P41105	4C-vs-RT	-1.21173	1.63164e-09			Q8BFZ9	37-vs-RT	0.499832	0.000176047										O08997
Q9EQG9	37-vs-4C	2.15414	4.70213e-07			Q5SYD0	4C-vs-RT	-2.12665	1.19127e-07			Q9D379	37-vs-RT	-0.227868	0.0102704										P26187
P10833	37-vs-4C	2.12837	9.0363e-09			P45952	4C-vs-RT	-1.90306	7.12616e-09			O70378	37-vs-RT	0.490148	0.000816517										O55029
Q8C650	37-vs-4C	2.12717	7.57576e-08			Q9CXS4	4C-vs-RT	1.97047	2.86573e-08			P62137	37-vs-RT	-0.212411	0.00393322										P05063
P62274	37-vs-4C	2.12615	5.66045e-08			Q3UXZ9	4C-vs-RT	2.64154	2.39971e-08			Q99MR6	37-vs-RT	-0.261041	0.0033753										P00848
P29533	37-vs-4C	2.12605	1.23058e-06			Q921K9	4C-vs-RT	1.33868	2.36354e-07			Q8BTH8;Q8BVP5;Q8C4X2	37-vs-RT	-0.19898	0.0147207										P41245
Q9ERL9	37-vs-4C	2.12078	0.000564591			Q6ZQM8	4C-vs-RT	-0.562231	8.17343e-05			Q8K3G9	37-vs-RT	-0.353562	0.135023										Q6NZQ2
P31725	37-vs-4C	2.10358	5.51555e-05			Q8C3W1	4C-vs-RT	-1.57482	1.02938e-05			P63330	37-vs-RT	-0.310813	0.0659491										Q3USB7
O54781	37-vs-4C	2.10047	1.18212e-07			Q9DBG6	4C-vs-RT	1.01212	3.85208e-08			P56371	37-vs-RT	-0.378969	0.0049835										P09541
Q7TPW1	37-vs-4C	2.09221	0.00411181			P36536	4C-vs-RT	-1.9474	0.000527197			Q8CC35	37-vs-RT	-0.237957	0.220333										Q8BG51
P35330	37-vs-4C	2.08758	2.52195e-06			Q8BU03	4C-vs-RT	0.941232	5.02791e-07			Q4LDD4	37-vs-RT	-0.376277	0.0189423										P52503
Q9JHJ0	37-vs-4C	2.08591	3.91205e-08			Q8C9B9	4C-vs-RT	2.15436	1.89538e-08			Q9Z148	37-vs-RT	0.287631	0.00237253										O88892;P84102
Q99JW4	37-vs-4C	2.08465	1.48624e-08			Q3UJ81	4C-vs-RT	1.30822	9.56405e-09			Q9JKX4	37-vs-RT	0.537684	0.00116409										O70252
O35074	37-vs-4C	2.08444	5.19595e-08			P61327	4C-vs-RT	1.1858	2.14456e-08			Q8BTU1	37-vs-RT	-0.444193	0.00286636										O89103
Q08481	37-vs-4C	2.06264	3.27788e-07			Q9D168	4C-vs-RT	2.2846	8.46085e-08			P01942	37-vs-RT	-1.3856	0.00893694										P19426
Q8K010	37-vs-4C	2.05951	2.32217e-05			Q99KC8	4C-vs-RT	-0.873155	3.7023e-06			Q9JI11	37-vs-RT	-0.277675	0.0470134										Q03958
Q8VCR7	37-vs-4C	2.05832	1.27192e-07			P14211	4C-vs-RT	-0.589921	4.20197e-08			Q9D6M3	37-vs-RT	0.60853	0.00507356										P0C0S6;Q3THW5
P07309	37-vs-4C	2.05103	1.3578e-05			Q91ZH7	4C-vs-RT	-0.777907	2.52737e-06			Q9EP71	37-vs-RT	-0.324401	0.0411174										P97346
Q8BX02	37-vs-4C	2.04962	1.68482e-07			Q9Z0J1	4C-vs-RT	-2.68773	5.32768e-08			Q9D1J3	37-vs-RT	-0.274361	0.00605747										P12023
Q925F2	37-vs-4C	2.03718	1.99106e-06			P80315	4C-vs-RT	-1.10343	4.10056e-07			P21460	37-vs-RT	-0.349927	0.0178091										P49962
P11688	37-vs-4C	2.0356	0.000117281			Q99LB0	4C-vs-RT	1.43725	1.83189e-05			Q3USB7	37-vs-RT	-0.802024	0.0809845										Q60605
P11247	37-vs-4C	2.0347	5.89411e-06			P40201	4C-vs-RT	0.649303	1.0578e-06			Q9EST5	37-vs-RT	0.314604	0.0268234										P61963
Q8VI36	37-vs-4C	2.02524	4.01198e-07			Q6ZPF4	4C-vs-RT	-1.66871	1.00322e-07			Q9D1E6	37-vs-RT	-0.431424	0.00967633										P23198
P09470	37-vs-4C	2.02252	1.43661e-05			Q8K1X1	4C-vs-RT	-0.789998	2.67437e-06			P63085	37-vs-RT	-0.189086	0.042425										P97434
P25444	37-vs-4C	2.0212	2.25573e-09			Q9CY57	4C-vs-RT	3.2433	2.33388e-09			Q9ESX5	37-vs-RT	0.863653	0.000264095										O35185
Q9CZJ2	37-vs-4C	2.00385	2.71615e-06			Q99NB1	4C-vs-RT	-1.01894	5.3032e-07			Q91VF2	37-vs-RT	-0.445786	0.0194419										P53612
Q9D832	37-vs-4C	1.99973	5.96623e-07			P25911	4C-vs-RT	-1.3948	1.33489e-07			P62242	37-vs-RT	0.199145	0.0112926										P28271
Q9JIW9	37-vs-4C	1.99787	2.77991e-07			Q3UHX2	4C-vs-RT	-1.31024	7.24115e-08			Q9D0L8	37-vs-RT	-0.282404	0.00794366										P17141
Q9EQP2	37-vs-4C	1.98607	2.83357e-09			Q80X90	4C-vs-RT	-2.78766	2.60038e-09			Q99KU0	37-vs-RT	0.844093	0.000323329										O35345
P62843	37-vs-4C	1.98076	1.14943e-07			P60122	4C-vs-RT	1.90842	3.64901e-08			Q9Z2N8	37-vs-RT	-0.261934	0.00485874										P09055
Q8R4E6	37-vs-4C	1.98033	7.69675e-05			Q9CRA8	4C-vs-RT	0.833195	1.30138e-05			P37804	37-vs-RT	-0.816743	0.0718318										Q5DTT1
P40240	37-vs-4C	1.97085	3.25889e-05			Q3TW96	4C-vs-RT	-0.885229	5.80948e-06			Q9JHI7	37-vs-RT	-0.193567	0.0531194										Q3TEA8
Q91XU3	37-vs-4C	1.96232	7.12745e-06			Q99LD4	4C-vs-RT	-0.929678	1.23459e-06			Q8R2S9	37-vs-RT	0.550148	0.02869										P62748
O09117	37-vs-4C	1.95774	9.12314e-09			Q8BFZ9	4C-vs-RT	1.50097	7.17035e-09			Q9R1J0	37-vs-RT	0.504602	0.000830383										O55042
P62908	37-vs-4C	1.95252	2.63963e-09			Q8BG81	4C-vs-RT	1.62998	2.51601e-09			Q9CYN2	37-vs-RT	0.376018	0.000313139										O35309
Q921X9	37-vs-4C	1.9437	9.85786e-08			P26039	4C-vs-RT	-1.8412	3.4706e-08			Q60770	37-vs-RT	-0.25185	0.00458462										P08074
P60867	37-vs-4C	1.92584	1.35821e-09			Q9ER00	4C-vs-RT	-0.973189	1.31906e-09			Q8K358	37-vs-RT	0.669456	0.000150394										O08810
Q921L5	37-vs-4C	1.92426	6.09515e-05			P15532	4C-vs-RT	-1.03732	1.10816e-05			Q8BPS4	37-vs-RT	0.219565	0.0671346										Q3UYV9
P26043	37-vs-4C	1.91974	9.2607e-08			Q80ZW2	4C-vs-RT	1.53366	3.3143e-08			Q9Z2L6	37-vs-RT	0.549177	0.00438764										P07356
P28661	37-vs-4C	1.90964	1.25319e-06			P06745	4C-vs-RT	-1.58092	2.43417e-07			Q64442	37-vs-RT	-0.415478	0.0148815										P42567
Q9WUX5	37-vs-4C	1.90701	7.36168e-07			Q8K411	4C-vs-RT	-1.32376	1.59572e-07			Q61103	37-vs-RT	-0.294655	0.0120157										P29788
Q8K183	37-vs-4C	1.90452	7.97979e-08			Q9JLN9	4C-vs-RT	-0.927594	2.921e-08			Q9CWF2	37-vs-RT	-0.50476	0.00401208										P05202
P05533	37-vs-4C	1.89917	5.05709e-07			Q8K0D7	4C-vs-RT	1.07857	1.24239e-07			Q9Z0H4	37-vs-RT	-0.163342	0.0107752										P26638
P62858	37-vs-4C	1.89081	3.83697e-08			Q8BHK1	4C-vs-RT	1.557	1.86129e-08			Q9JME5	37-vs-RT	0.745877	0.00235056										O88856
P83882	37-vs-4C	1.88887	2.90695e-06			Q8BVL3	4C-vs-RT	-1.17849	5.86002e-07			P27641	37-vs-RT	-0.254116	0.020482										P54761
P47713	37-vs-4C	1.88264	1.90772e-07			P58252	4C-vs-RT	-1.63978	5.60671e-08			P53798	37-vs-RT	0.708655	0.00628831										P13011;P13516;Q99PL7
Q3U5Q7	37-vs-4C	1.8671	6.50919e-07			Q9CX00	4C-vs-RT	-1.64416	1.46148e-07			Q9DCS2	37-vs-RT	-0.420207	0.0115551										P28700
Q01768	37-vs-4C	1.86705	2.24919e-07			Q6PD26	4C-vs-RT	1.68109	6.35474e-08			Q6ZWN5	37-vs-RT	0.209865	0.00681966										P14733
P25799	37-vs-4C	1.86675	0.00281143			O35381	4C-vs-RT	-0.678335	0.000393394			Q9DCX2	37-vs-RT	-0.0821461	0.207905										Q80XC3
Q8K012	37-vs-4C	1.86552	4.12703e-08			Q3UHX0	4C-vs-RT	2.3405	1.94902e-08			Q99K28	37-vs-RT	-0.406539	0.00252001										O88935
Q5SYD0	37-vs-4C	1.86381	3.9017e-07			Q810A7	4C-vs-RT	1.0378	9.96987e-08			Q99020	37-vs-RT	-0.253601	0.00958246										P22723
P97434	37-vs-4C	1.86123	5.0123e-05			Q9ET26	4C-vs-RT	-1.66943	9.40388e-06			Q61183	37-vs-RT	-0.336551	0.064037										Q3UMT1
P67984	37-vs-4C	1.86065	1.00892e-08			Q9D379	4C-vs-RT	-1.41364	7.81888e-09			P14115	37-vs-RT	0.240212	0.000883789										O55125
P10639	37-vs-4C	1.8594	1.22352e-07			Q6PGB8	4C-vs-RT	1.22079	3.92604e-08			Q9CXY6	37-vs-RT	-0.221884	0.00501786										P09671
P51432	37-vs-4C	1.85701	5.51013e-09			Q9CZU3	4C-vs-RT	0.814623	4.14943e-09			Q8BTI8	37-vs-RT	-0.348	0.000531826										O35887
Q8VDD5	37-vs-4C	1.84428	1.08325e-10			Q8VE97	4C-vs-RT	1.34529	1.23194e-10			Q9D6Z1	37-vs-RT	0.822489	2.25133e-05										A2AQH4
Q8BNW9	37-vs-4C	1.8403	3.32409e-07			Q921X9	4C-vs-RT	-1.91815	8.57494e-08			P48428	37-vs-RT	-1.02463	0.00893694										P19783
Q8CGB6	37-vs-4C	1.83792	6.38536e-06			Q3TL44	4C-vs-RT	-1.12962	1.11108e-06			P10649	37-vs-RT	-0.498013	0.0273633										P62257
Q9WVT6	37-vs-4C	1.83372	2.51034e-06			P56477	4C-vs-RT	-1.07416	4.93054e-07			P10639	37-vs-RT	-0.372619	0.0189423										P52482;P52483;Q91W82
Q9DB34	37-vs-4C	1.83157	1.61963e-06			Q99LH1	4C-vs-RT	0.842774	3.05878e-07			Q91VM9	37-vs-RT	-0.375794	0.0166206										P47911
P62984	37-vs-4C	1.83081	0.000222348			Q78WZ7	4C-vs-RT	1.04086	3.42672e-05			Q80YA8	37-vs-RT	-0.717187	0.0985695										Q61655
Q9WVB0	37-vs-4C	1.82768	0.000773015			Q9JKN6	4C-vs-RT	0.858898	0.000105352			Q9JHU9	37-vs-RT	-0.281876	0.150744										Q6PDQ2
Q8BW75	37-vs-4C	1.82697	1.67684e-06			Q9ES28	4C-vs-RT	-1.16254	3.40981e-07			P61620	37-vs-RT	0.223972	0.0167728										P48025
Q5DTX6	37-vs-4C	1.81874	9.53116e-08			P10107	4C-vs-RT	-3.61048	3.33025e-08			Q8C9B9	37-vs-RT	-0.475783	0.00444824										P07903
Q9CZX8	37-vs-4C	1.81856	5.39367e-09			Q6ZPR5	4C-vs-RT	2.91714	4.08561e-09			Q04750	37-vs-RT	0.607723	0.000516494										O35857
Q9R1Z8	37-vs-4C	1.8149	1.22082e-06			P08113	4C-vs-RT	-0.573528	2.35893e-07			Q9Z127	37-vs-RT	-0.288224	0.0145834										P41241
Q3UNZ8	37-vs-4C	1.80898	1.9736e-06			P01901	4C-vs-RT	-1.90877	3.98085e-07			Q7TQF7	37-vs-RT	-0.571188	0.0176033										P49710
Q64133	37-vs-4C	1.80655	4.84374e-08			P84099	4C-vs-RT	-1.34868	2.11191e-08			Q91YS8	37-vs-RT	-0.401312	0.00276824										O89053
P68254	37-vs-4C	1.80409	5.22861e-06			Q9DBY1	4C-vs-RT	1.52533	9.54319e-07			O08663	37-vs-RT	-0.408536	0.0260043										P61164
P97351	37-vs-4C	1.79989	4.05008e-10			Q6ZQ03	4C-vs-RT	1.57095	5.30323e-10			Q9R1Q9	37-vs-RT	1.20918	6.86051e-05										D3YXK2
P61255	37-vs-4C	1.79926	5.93373e-09			Q8K2T8	4C-vs-RT	2.47004	4.33523e-09			O35344	37-vs-RT	-0.355583	0.000549098										O35943
P61514	37-vs-4C	1.79841	8.73595e-08			P23819	4C-vs-RT	2.43248	3.12859e-08			P56395	37-vs-RT	0.217484	0.00412183										P06151
Q9DB41	37-vs-4C	1.79666	1.01162e-06			Q9JMH6	4C-vs-RT	-1.83245	2.00995e-07			O35216	37-vs-RT	0.465557	0.0135617										P35922
Q6Q899	37-vs-4C	1.79579	2.68595e-06			Q9DAI2	4C-vs-RT	-2.30511	5.28096e-07			Q80SW1	37-vs-RT	-0.407154	0.0193338										P53566
Q6P5H2	37-vs-4C	1.79483	6.55239e-05			Q8VC31	4C-vs-RT	0.872843	1.16007e-05			Q9D8C4	37-vs-RT	-0.442649	0.0690274										Q4ACU6
Q3THE2	37-vs-4C	1.79431	2.46319e-07			Q62433	4C-vs-RT	-3.36875	6.70176e-08			Q9JIS8	37-vs-RT	-0.469202	0.00750764										P15920
P51655	37-vs-4C	1.7912	0.00135604			P46460	4C-vs-RT	0.457537	0.000177817			Q3U1T3	37-vs-RT	0.203362	0.172843										Q78WZ7
Q9DBG5	37-vs-4C	1.78938	1.48624e-08			Q8C129	4C-vs-RT	-1.3113	9.56405e-09			P02088	37-vs-RT	-1.10601	0.00117508										O70274
P01901	37-vs-4C	1.78882	8.20971e-07			Q924W5	4C-vs-RT	1.47511	1.74207e-07			Q3TZM9	37-vs-RT	0.44198	0.0126116										P31938
Q641K1	37-vs-4C	1.78763	2.67523e-07			Q8BUL5	4C-vs-RT	1.57847	7.05764e-08			Q6ZWV7	37-vs-RT	0.378462	0.00779922										P16858
Q61107	37-vs-4C	1.78726	2.24043e-06			Q9WU84	4C-vs-RT	-1.54376	4.55913e-07			Q8QZY9	37-vs-RT	0.494238	0.0184345										P51410
P28656	37-vs-4C	1.78663	5.01227e-09			O08915	4C-vs-RT	-0.959294	3.58887e-09			Q62086	37-vs-RT	0.22912	0.000466376										O35681
Q9EPN1	37-vs-4C	1.78624	2.99027e-07			Q8JZN5	4C-vs-RT	-0.993157	7.70299e-08			Q9QXK3	37-vs-RT	-0.218571	0.00849042										P17879;Q61696
Q99LS3	37-vs-4C	1.783	0.000368127			Q05512	4C-vs-RT	0.864729	5.42366e-05			Q62141	37-vs-RT	-0.353507	0.116947										Q64442
P17563	37-vs-4C	1.77805	0.000275086			Q9Z0R4	4C-vs-RT	-1.00858	4.26083e-05			Q9WUM5	37-vs-RT	-0.191565	0.105975										Q62276
Q8CHU3	37-vs-4C	1.7772	3.27625e-06			Q8VBV3	4C-vs-RT	0.675123	6.92821e-07			P63011	37-vs-RT	-0.438811	0.0216382										P56392
Q63961	37-vs-4C	1.7766	3.73274e-07			Q7TNG5	4C-vs-RT	-4.11619	9.13342e-08			Q4VA53	37-vs-RT	-0.197678	0.00933149										P21447
Q60598	37-vs-4C	1.7704	3.25557e-07			P24270	4C-vs-RT	-1.01982	8.38266e-08			Q9DB96	37-vs-RT	0.651165	0.00878272										P19253
Q61733	37-vs-4C	1.76856	0.414078			Q61234	4C-vs-RT	-0.160056	0.23743			Q91ZR1	37-vs-RT	-0.079663	0.625279										Q8VHQ9
Q02788	37-vs-4C	1.76708	2.80956e-07			Q9WUL7	4C-vs-RT	-2.00718	7.25991e-08			Q99KR3	37-vs-RT	-0.409216	0.00806591										P17156
Q61559	37-vs-4C	1.76354	2.16636e-09			Q60770	4C-vs-RT	-1.59379	2.12774e-09			Q8C5L7	37-vs-RT	0.930337	0.000251227										O35134
Q9D7S7	37-vs-4C	1.76293	1.25726e-06			Q8BFW7	4C-vs-RT	-4.69541	2.43417e-07			Q9D1G5	37-vs-RT	-0.318039	0.0148815										P42669
Q9CPR4	37-vs-4C	1.76053	1.87944e-08			P70257	4C-vs-RT	3.39538	1.15612e-08			Q64213	37-vs-RT	-0.290575	0.00135815										O70503
P39447	37-vs-4C	1.7566	4.86395e-07			P52432	4C-vs-RT	1.30928	1.21802e-07			P31725	37-vs-RT	-1.15538	0.0105845										P26350
P46664	37-vs-4C	1.75544	2.55306e-05			Q8R1Z9	4C-vs-RT	0.858963	4.15864e-06			Q8R164	37-vs-RT	-0.407139	0.0489767										Q07646
Q9EP96	37-vs-4C	1.75447	4.14601e-07			Q9D2D7	4C-vs-RT	3.38061	1.02079e-07			P70362	37-vs-RT	-0.241679	0.00971664										P23506
Q9JMC3	37-vs-4C	1.75168	9.29314e-06			Q8BK64	4C-vs-RT	-1.19461	1.63987e-06			O88844	37-vs-RT	-0.513788	0.0324846										P67984
P08228	37-vs-4C	1.7475	2.67523e-07			P37804	4C-vs-RT	-6.25499	7.04002e-08			A2AGT5	37-vs-RT	-0.38948	0.00775698										P16675
Q61239	37-vs-4C	1.74435	0.0151781			Q99PJ0	4C-vs-RT	0.810032	0.00278179			P00848	37-vs-RT	-0.177373	0.323604										Q8BXK9
O08848	37-vs-4C	1.74332	3.51961e-06			P99024	4C-vs-RT	-0.890495	7.21764e-07			Q8C1E7	37-vs-RT	0.409981	0.0220458										P56695
P55264	37-vs-4C	1.74322	2.00886e-06			Q9CQ49	4C-vs-RT	0.986219	4.19341e-07			Q8BVK9	37-vs-RT	-0.215721	0.0178091										P50171
P46737	37-vs-4C	1.7416	0.00384825			Q8C4Y3	4C-vs-RT	0.420847	0.000498149			Q6PIC6	37-vs-RT	-0.201493	0.218286										Q8BFW7
Q9JL35	37-vs-4C	1.74059	2.12227e-05			Q9WVH9	4C-vs-RT	3.55208	3.49994e-06			Q9DB16	37-vs-RT	-0.851313	0.0462533										Q02053
Q9CQ80	37-vs-4C	1.74006	6.51302e-05			O08808	4C-vs-RT	-1.79059	1.15264e-05			Q05CL8	37-vs-RT	0.19571	0.069013										Q45VK7
Q61823	37-vs-4C	1.73985	1.61749e-07			Q64378	4C-vs-RT	-0.969745	4.93799e-08			Q99PL5	37-vs-RT	-0.238111	0.00595972										P11672
E9Q8I9	37-vs-4C	1.7394	7.21167e-09			Q9DCT8	4C-vs-RT	-5.52947	5.07756e-09			Q9WV18	37-vs-RT	0.798792	0.000620123										O54790
O88848	37-vs-4C	1.73585	8.8404e-07			O88508	4C-vs-RT	2.36104	1.80144e-07			P10852	37-vs-RT	-0.309171	0.0128436										P32921
Q64314	37-vs-4C	1.73546	1.9736e-06			Q9JJJ7	4C-vs-RT	1.87048	3.99015e-07			Q8CIG8	37-vs-RT	-0.326511	0.0176033										P49722
Q9D8B3	37-vs-4C	1.7353	1.33479e-05			P53395	4C-vs-RT	-1.42944	2.43702e-06			Q9R1P3	37-vs-RT	-0.39309	0.0404821										P97300
P49962	37-vs-4C	1.73516	1.49697e-07			Q9JII6	4C-vs-RT	-1.10719	4.79212e-08			Q9CXV1	37-vs-RT	-0.169887	0.00581889										P11247
P14824	37-vs-4C	1.73358	7.80969e-07			P08207	4C-vs-RT	-3.57899	1.66064e-07			Q9R0M5	37-vs-RT	-0.629807	0.0122481										P31001
P36536	37-vs-4C	1.73095	0.00128373			Q9CR57	4C-vs-RT	-0.558237	0.000169215			Q99JI4	37-vs-RT	-0.213476	0.169943										Q78IS1
P14131	37-vs-4C	1.72359	3.52766e-10			Q8K4Z5	4C-vs-RT	2.20702	3.29591e-10			Q0P678	37-vs-RT	0.64604	5.55913e-05										B9EJ80
P62270	37-vs-4C	1.72337	3.24075e-10			Q5PSV9	4C-vs-RT	2.02111	3.17266e-10			Q9CXS4	37-vs-RT	1.04111	4.61514e-05										B2RXR6
P55065	37-vs-4C	1.72221	1.24561e-05			Q921H8	4C-vs-RT	-0.434001	2.31628e-06			P48453	37-vs-RT	-0.311506	0.0393679										P83870
Q9EPB5	37-vs-4C	1.72174	7.1726e-06			Q8BRF7	4C-vs-RT	0.693479	1.24556e-06			Q6GV12	37-vs-RT	0.26805	0.0291072										P62774
P24452	37-vs-4C	1.72031	2.56223e-07			Q8CGF5	4C-vs-RT	1.86155	6.81211e-08			P62311	37-vs-RT	-0.604146	0.00765249										P16254
P62852	37-vs-4C	1.72019	5.23066e-10			Q8BGT7	4C-vs-RT	1.93997	7.59211e-10			Q9DBY8	37-vs-RT	0.685428	9.82797e-05										E9Q634
P16254	37-vs-4C	1.71889	3.39946e-09			Q9Z2D8	4C-vs-RT	2.36448	2.99312e-09			Q8BMI0	37-vs-RT	0.683142	0.000350192										O35474
Q9Z2W0	37-vs-4C	1.71749	8.10226e-06			Q8BGH2	4C-vs-RT	-0.397123	1.47289e-06			Q9ES46	37-vs-RT	-0.247733	0.0310954										P63044
O09044	37-vs-4C	1.71578	3.73121e-07			Q80YR5	4C-vs-RT	1.52498	9.09113e-08			Q8CBY8	37-vs-RT	-0.233275	0.00923019										P21300
Q9DB16	37-vs-4C	1.70758	0.000414766			Q921T2	4C-vs-RT	0.385359	6.08195e-05			Q8BGW1	37-vs-RT	-0.391802	0.122896										Q68FL6
P63325	37-vs-4C	1.70651	1.38277e-05			Q9WTX2	4C-vs-RT	-0.882397	2.57084e-06			Q9D7A8	37-vs-RT	-0.550608	0.0416234										P97369
P62264	37-vs-4C	1.70641	3.31571e-08			P26043	4C-vs-RT	-2.37191	1.76657e-08			P28574	37-vs-RT	-0.319439	0.00215208										O88736
P53986	37-vs-4C	1.70544	1.18844e-06			Q9WV70	4C-vs-RT	1.00861	2.3027e-07			P42125	37-vs-RT	-0.195449	0.0144833										P40936
Q9R0N0	37-vs-4C	1.70436	7.19331e-08			Q9CRB2	4C-vs-RT	1.45945	2.72887e-08			O35465	37-vs-RT	0.343497	0.0036939										P03958
P49443	37-vs-4C	1.70304	3.73127e-05			Q91VA6	4C-vs-RT	-0.815668	6.97589e-06			Q9WTP7	37-vs-RT	-0.13747	0.0560276										Q3TYX3
Q6ZWV7	37-vs-4C	1.70144	5.23431e-08			Q9ERE7	4C-vs-RT	-1.1543	2.17151e-08			Q61191	37-vs-RT	-0.246312	0.00298042										P00158
P55284	37-vs-4C	1.69891	7.09263e-06			Q99KJ8	4C-vs-RT	-1.01063	1.22003e-06			B1AZP2	37-vs-RT	-0.333622	0.0285275										P62717
Q8CGA0	37-vs-4C	1.69464	3.73478e-06			Q5SWT3	4C-vs-RT	-0.946175	7.37206e-07			Q9CYT6	37-vs-RT	-0.419647	0.0222478										P57784
P98086	37-vs-4C	1.688	3.32409e-07			Q5DW34	4C-vs-RT	2.48074	8.5503e-08			P16110	37-vs-RT	-0.603125	0.00893694										P19536
Q7TMS5	37-vs-4C	1.68675	1.42003e-07			Q8BKS9	4C-vs-RT	0.923601	4.616e-08			Q99JB8	37-vs-RT	-0.64959	0.00545832										P10518
Q8K2I4	37-vs-4C	1.68658	1.70978e-07			Q921N6	4C-vs-RT	1.86123	5.48694e-08			Q3U0V1	37-vs-RT	-0.261299	0.00613442										P12382
Q9ET22	37-vs-4C	1.68638	4.42617e-05			Q8BMA6	4C-vs-RT	-0.950494	7.9639e-06			Q4KMM3	37-vs-RT	-0.342745	0.0604036										Q3UGR5
Q9CZS1	37-vs-4C	1.68332	0.0453861			Q8BRH0	4C-vs-RT	0.415631	0.0104415			Q8BNI4	37-vs-RT	-0.225627	0.398637										Q8CGZ0
Q8K370	37-vs-4C	1.68277	9.55689e-08			Q8BM55	4C-vs-RT	1.80371	3.38873e-08			Q9DB85	37-vs-RT	0.89119	0.00448712										P08030
Q3V3R4	37-vs-4C	1.67963	5.43322e-05			Q64674	4C-vs-RT	-0.767115	1.02381e-05			Q9WVQ5	37-vs-RT	-0.336825	0.0656138										Q3URS9
Q99KN9	37-vs-4C	1.67733	6.19888e-07			P24668	4C-vs-RT	-1.36374	1.34285e-07			Q9CQL7	37-vs-RT	-1.25306	0.0113395										P28574
Q9R0M4	37-vs-4C	1.67616	2.75774e-07			P15655	4C-vs-RT	-1.39863	7.21166e-08			Q3UN02	37-vs-RT	0.318445	0.00794366										P17095
P50428	37-vs-4C	1.67531	1.70127e-08			Q9R1C7	4C-vs-RT	2.17945	1.07855e-08			Q8R311;Q91ZV0	37-vs-RT	0.390772	0.00131082										O70439
Q68FE6	37-vs-4C	1.67413	0.00250833			Q8VDS8	4C-vs-RT	0.611619	0.000343886			P62046	37-vs-RT	-0.170869	0.199213										Q80VP0
P62849	37-vs-4C	1.67018	3.30051e-08			Q8BL66	4C-vs-RT	-2.38404	1.72035e-08			P14211	37-vs-RT	0.167641	0.00207253										O88696
P08414	37-vs-4C	1.66931	2.19947e-05			Q9D2G2	4C-vs-RT	-0.332645	3.51957e-06			Q8R317	37-vs-RT	-0.441725	0.0463376										Q02257
Q99M71	37-vs-4C	1.66264	3.05868e-06			Q3UVK0	4C-vs-RT	1.2323	5.93046e-07			O70423	37-vs-RT	-0.383946	0.0206362										P55012
P26231	37-vs-4C	1.66155	2.15202e-07			Q8BGD5	4C-vs-RT	2.21181	6.08541e-08			Q60860	37-vs-RT	-0.365167	0.00670436										P14148
P62071	37-vs-4C	1.66044	1.15909e-05			Q3UFK8	4C-vs-RT	-1.42264	2.10904e-06			Q9JI13	37-vs-RT	0.470467	0.037058										P70444
P62751	37-vs-4C	1.65325	2.2889e-09			Q5SFM8	4C-vs-RT	1.30204	2.40526e-09			D3Z7P3	37-vs-RT	0.571195	0.000280349										O35216
P51174	37-vs-4C	1.65248	2.50846e-08			Q5SU73	4C-vs-RT	2.15947	1.48053e-08			Q61550	37-vs-RT	-0.248383	0.00167517										O88508
Q9JLQ0	37-vs-4C	1.65245	8.40815e-09			P62311	4C-vs-RT	3.62398	5.93066e-09			Q3TMP8	37-vs-RT	1.34012	0.000747292										O54990
Q8CHT0	37-vs-4C	1.65103	1.23185e-08			Q8BMD8	4C-vs-RT	-2.40555	9.04119e-09			Q9Z103	37-vs-RT	-0.299265	0.00105212										O70152
Q9DAI2	37-vs-4C	1.64894	7.4375e-06			Q7M6Y3	4C-vs-RT	-1.39678	1.33451e-06			Q99JT6	37-vs-RT	0.601986	0.0297857										P62881
Q91YR9	37-vs-4C	1.64826	2.6293e-07			Q9CXE2	4C-vs-RT	2.85385	6.89838e-08			Q9D4H8	37-vs-RT	-0.352939	0.00766903										P16460
O35685	37-vs-4C	1.64041	4.08513e-05			Q8C7R4	4C-vs-RT	-1.0531	7.37775e-06			Q99KQ4	37-vs-RT	-0.28234	0.0576098										Q3U3R4
Q61554	37-vs-4C	1.63832	0.000281263			Q8BFP9	4C-vs-RT	-0.474069	4.3381e-05			Q5MPP0	37-vs-RT	0.756098	0.107377										Q62348
Q9EPR4	37-vs-4C	1.63469	0.0149496			P62746	4C-vs-RT	-0.536889	0.00270074			Q9CWS0	37-vs-RT	-0.358531	0.321204										Q8BXA5
P58871	37-vs-4C	1.63439	2.99367e-06			Q6PEE2	4C-vs-RT	2.05876	5.92538e-07			P62830	37-vs-RT	0.151396	0.0205754										P54830
Q9QUR8	37-vs-4C	1.63438	9.35653e-06			Q6IRU5	4C-vs-RT	-1.21603	1.65614e-06			Q9R0Y5	37-vs-RT	-0.313204	0.0328776										P68254
P50285	37-vs-4C	1.63217	4.23999e-06			Q9CZJ2	4C-vs-RT	-2.2805	8.32763e-07			Q91XU3	37-vs-RT	0.6526	0.0241159										P59470
P21447	37-vs-4C	1.62979	2.56668e-07			Q9R0Q9	4C-vs-RT	0.583343	6.87612e-08			P80318	37-vs-RT	-0.387416	0.00765249										P16330
Q6A028	37-vs-4C	1.62872	1.44103e-07			P70460	4C-vs-RT	-1.81793	4.72231e-08			Q8VDQ9	37-vs-RT	0.608116	0.00572626										P10833
P09528	37-vs-4C	1.62788	1.61963e-06			P59999	4C-vs-RT	-1.20836	3.04687e-07			P54923	37-vs-RT	-0.193435	0.0165708										P47856
Q3V1L4	37-vs-4C	1.61696	2.44357e-06			Q8VCD6	4C-vs-RT	1.69351	4.81881e-07			Q8QZZ7	37-vs-RT	-0.348006	0.0188201										P52019
P63323	37-vs-4C	1.61458	6.49616e-07			Q9EPV8	4C-vs-RT	1.32776	1.44801e-07			Q9R257	37-vs-RT	-0.38215	0.0115088										P28667
P84099	37-vs-4C	1.61423	6.65439e-09			P62242	4C-vs-RT	-1.34953	4.82026e-09			Q99J85	37-vs-RT	0.555404	0.000606659										O54782
O35887	37-vs-4C	1.61373	5.16085e-06			P48771	4C-vs-RT	2.64615	9.45635e-07			Q8VBU8	37-vs-RT	0.464008	0.0258235										P61082
Q922B1	37-vs-4C	1.60904	3.35941e-06			Q8CHP8	4C-vs-RT	-1.15693	7.03621e-07			O55125	37-vs-RT	0.385892	0.0216735										P56399
Q80XI4	37-vs-4C	1.60872	2.34136e-05			Q3UM29	4C-vs-RT	-1.38471	3.70752e-06			Q9CSU0	37-vs-RT	-0.177106	0.0471068										Q03963
Q9DC51	37-vs-4C	1.60728	2.35615e-06			O35730	4C-vs-RT	2.56658	4.6715e-07			Q11136	37-vs-RT	-0.295485	0.0187195										P51855
Q5FWK3	37-vs-4C	1.60598	7.35686e-08			Q61103	4C-vs-RT	1.5686	2.77406e-08			Q6ZPQ6	37-vs-RT	0.397313	0.00381868										P04370
Q8BT60	37-vs-4C	1.60573	4.89148e-06			Q60864	4C-vs-RT	-1.58713	9.13557e-07			Q9ESU6	37-vs-RT	-0.206786	0.0253679										P60843
Q6ZWN5	37-vs-4C	1.60378	1.06395e-09			Q2VPQ9	4C-vs-RT	2.12385	1.1796e-09			Q9WUQ2	37-vs-RT	0.45785	0.000128984										O08734
Q64518	37-vs-4C	1.60076	2.24546e-10			P62245	4C-vs-RT	-1.25083	2.39591e-10			Q6NVG1	37-vs-RT	1.26137	3.35973e-05										A6X8Z5
P62900	37-vs-4C	1.59668	6.49943e-10			B1AZI6	4C-vs-RT	2.22216	8.33389e-10			Q4FK66	37-vs-RT	0.702093	0.000106365										E9Q942
Q3TVI8	37-vs-4C	1.59649	0.000391318			P70271	4C-vs-RT	-1.71684	5.74975e-05			Q61644	37-vs-RT	-0.486689	0.119744										Q64674
O35682	37-vs-4C	1.5957	1.48044e-07			Q9DBF1	4C-vs-RT	-1.4801	4.74074e-08			Q80TB8	37-vs-RT	-1.01657	0.00576457										P11087
Q3U7R1	37-vs-4C	1.59478	1.47838e-07			Q9D0M5	4C-vs-RT	1.97036	4.72854e-08			Q8VCR7	37-vs-RT	-0.550823	0.00575087										P11031
Q9D1R9	37-vs-4C	1.59448	1.12413e-07			P54869	4C-vs-RT	-2.93821	3.64901e-08			Q9DBG5	37-vs-RT	-0.369214	0.00485874										P08905
Q8CI94	37-vs-4C	1.59208	3.45302e-06			Q8R2N2	4C-vs-RT	0.777235	7.12342e-07			Q9WVT6	37-vs-RT	-0.453273	0.0218203										P56546
Q8BWT1	37-vs-4C	1.59183	1.35095e-08			Q9JJU8	4C-vs-RT	-3.0893	9.36462e-09			Q8VDI9	37-vs-RT	0.755023	0.00106631										O70200
O70492	37-vs-4C	1.58914	2.37935e-05			Q8R5F3	4C-vs-RT	-1.27194	3.85748e-06			O08989	37-vs-RT	-1.18774	0.047452										Q04742
P97461	37-vs-4C	1.58643	1.08078e-08			P08551	4C-vs-RT	3.11674	8.25384e-09			Q9QYI4	37-vs-RT	0.68499	0.000913155										O55142
P45952	37-vs-4C	1.58243	2.77915e-08			Q8CIB5	4C-vs-RT	-3.8094	1.55743e-08			P62900	37-vs-RT	0.249113	0.00173566										O88544
O08529	37-vs-4C	1.57552	1.49318e-05			P14685	4C-vs-RT	-0.915566	2.78665e-06			Q6P5D4	37-vs-RT	-0.410266	0.0432321										P97465
P29387	37-vs-4C	1.57447	0.000206093			P50172	4C-vs-RT	-0.723915	3.21855e-05			P99026	37-vs-RT	-0.284564	0.0959404										Q61543
Q04857	37-vs-4C	1.57229	1.90451e-06			Q80UM7	4C-vs-RT	1.11762	3.94154e-07			P61164	37-vs-RT	-0.216226	0.0174302										P49452
Q99KQ4	37-vs-4C	1.57173	5.17636e-07			Q9JLJ2	4C-vs-RT	-1.53925	1.25891e-07			Q78XF5	37-vs-RT	0.39262	0.0108947										P27046
P29699	37-vs-4C	1.56506	0.0090024			Q7M6Z4	4C-vs-RT	-0.225018	0.0014766			Q8BZQ7	37-vs-RT	-0.416908	0.278156										Q8BQ47
Q8BZW8	37-vs-4C	1.55874	1.74471e-05			Q11011	4C-vs-RT	-0.977613	3.04386e-06			Q925B0	37-vs-RT	-0.320193	0.0442371										P97823
P08101	37-vs-4C	1.55642	2.00936e-06			Q922D8	4C-vs-RT	-1.64266	4.20095e-07			Q8K3X4	37-vs-RT	-0.169972	0.0178091										P50172
P35846	37-vs-4C	1.55489	0.000124885			Q9WV02	4C-vs-RT	2.94135	1.94635e-05			Q9CYG7	37-vs-RT	-0.267712	0.083344										Q60739
O09172	37-vs-4C	1.55458	1.67268e-05			P35564	4C-vs-RT	0.664392	2.99515e-06			Q9QZM0	37-vs-RT	-0.360335	0.0437741										P97792
Q9CRB6	37-vs-4C	1.55136	0.0189722			Q61210	4C-vs-RT	-1.71012	0.0034696			Q80XN0	37-vs-RT	-0.0818465	0.338917										Q8C008
P62242	37-vs-4C	1.54867	1.97597e-09			Q8R4R6	4C-vs-RT	3.58977	1.9734e-09			Q99KV1	37-vs-RT	0.448701	0.000227767										O35074
Q8BJF9	37-vs-4C	1.5462	1.26559e-05			Q9D0I8	4C-vs-RT	0.538742	2.36444e-06			Q9JI10	37-vs-RT	-0.345407	0.0397141										P84084
Q9Z160	37-vs-4C	1.54584	0.000416824			Q8R4N0	4C-vs-RT	-1.37866	6.0879e-05			Q8K3W0	37-vs-RT	-0.171324	0.122896										Q69Z61
Q9R1K6	37-vs-4C	1.54351	7.14588e-06			P53026	4C-vs-RT	-0.651066	1.24229e-06			Q9ES00	37-vs-RT	-0.432256	0.0289749										P62761
P62835	37-vs-4C	1.54002	9.90297e-07			Q9Z110	4C-vs-RT	-0.80082	1.97866e-07			Q9WTN0	37-vs-RT	-0.312884	0.0133098										P35821
Q80U19	37-vs-4C	1.53989	0.000636103			Q8K274	4C-vs-RT	-1.47246	9.14789e-05			Q9CQH8	37-vs-RT	0.209383	0.14023										Q6P5F7
O35744	37-vs-4C	1.53958	0.0002086			Q91ZN5	4C-vs-RT	-0.774817	3.24391e-05			Q8BVF2	37-vs-RT	-0.286653	0.0966784										Q61550
Q8K4F5	37-vs-4C	1.53536	4.78173e-06			P68254	4C-vs-RT	-2.22897	8.89383e-07			Q91VJ2	37-vs-RT	-0.283091	0.0251406										P60761
P54071	37-vs-4C	1.53418	1.44524e-08			Q9JIK5	4C-vs-RT	1.22053	9.4464e-09			P20917	37-vs-RT	0.561754	0.00113763										O70250
O88792	37-vs-4C	1.52565	1.00029e-08			P47911	4C-vs-RT	-0.724116	7.78517e-09			Q8JZW8	37-vs-RT	0.969475	0.000856941										O55106
Q8BTJ4	37-vs-4C	1.52471	8.86047e-07			O08692	4C-vs-RT	-3.58731	1.80247e-07			Q9D824	37-vs-RT	-0.298596	0.0128931										P34022
Q9D0M1	37-vs-4C	1.52324	1.4416e-06			Q9R112	4C-vs-RT	-1.17916	2.76541e-07			Q8R4E6	37-vs-RT	1.03107	0.0158528										P46735
P47738	37-vs-4C	1.51973	1.69566e-09			Q9QXA5	4C-vs-RT	2.26545	1.63164e-09			Q6PDM2	37-vs-RT	0.713753	0.000182283										O09005
Q8K1I7	37-vs-4C	1.5164	0.0153019			O70496	4C-vs-RT	0.333772	0.00289688			O35857	37-vs-RT	-0.186737	0.325957										Q8BY35
Q9JJ28	37-vs-4C	1.51307	1.35258e-05			P09470	4C-vs-RT	-2.50023	2.50394e-06			P17182	37-vs-RT	-0.394327	0.0408335										P97314
Q62470	37-vs-4C	1.51306	2.45269e-06			P12367	4C-vs-RT	-1.28389	4.82228e-07			Q9D1Q6	37-vs-RT	0.372309	0.0188201										P52293
O35459	37-vs-4C	1.51275	1.19911e-08			Q8K3G5	4C-vs-RT	1.46998	9.03745e-09			Q9CR60	37-vs-RT	0.52915	0.00105212										O70139
P41105	37-vs-4C	1.51095	4.05008e-10			Q9CXY6	4C-vs-RT	1.83445	4.90869e-10			P61358	37-vs-RT	0.352353	6.60262e-05										D3YVF0
Q8C166	37-vs-4C	1.51073	1.3591e-05			Q9Z2W0	4C-vs-RT	-1.95244	2.52994e-06			P80314	37-vs-RT	-0.315886	0.0412091										P97350
O35350	37-vs-4C	1.50957	2.38018e-06			Q3UIA2	4C-vs-RT	-1.44293	4.71703e-07			Q8K3G5	37-vs-RT	0.208461	0.0187195										P51859
Q9WUL7	37-vs-4C	1.50756	7.10545e-07			Q8CEC6	4C-vs-RT	1.21841	1.5859e-07			P35846	37-vs-RT	-0.931507	0.0118744										P29452
P40237	37-vs-4C	1.50689	6.43765e-08			Q8R086	4C-vs-RT	-1.66166	2.52551e-08			P60879	37-vs-RT	-0.526881	0.00353902										P02088
P70460	37-vs-4C	1.50676	2.23181e-07			P35438	4C-vs-RT	2.1794	6.25354e-08			Q9WV32	37-vs-RT	-0.402471	0.00672007										P14483
Q8BVU0	37-vs-4C	1.50158	0.000133973			Q8BGP6	4C-vs-RT	-0.890888	2.11939e-05			Q8BZF8	37-vs-RT	-0.270521	0.0848954										Q60865
Q8BP92	37-vs-4C	1.50112	1.64442e-06			Q8CI94	4C-vs-RT	-2.14464	3.13634e-07			Q70FJ1	37-vs-RT	-0.472408	0.0167214										P47955
Q61093	37-vs-4C	1.49967	5.06524e-06			Q8CHU3	4C-vs-RT	-2.04384	9.38258e-07			Q7TMS5	37-vs-RT	-0.318912	0.0258016										P61079
Q7TMR0	37-vs-4C	1.49945	1.07316e-05			Q921I9	4C-vs-RT	0.715626	2.02974e-06			Q62384	37-vs-RT	-0.371647	0.036129										P70351
P26039	37-vs-4C	1.49945	1.82634e-07			P39054	4C-vs-RT	-1.32386	5.59467e-08			O55234	37-vs-RT	-0.480978	0.00624622										P12849
P70697	37-vs-4C	1.49816	2.20783e-05			P16858	4C-vs-RT	-1.05729	3.56369e-06			O89001	37-vs-RT	0.175678	0.0467496										Q02819
Q61425	37-vs-4C	1.49584	1.18611e-08			Q6NS46	4C-vs-RT	1.18718	8.65897e-09			Q3U3R4	37-vs-RT	0.494283	0.00100922										O55229
O35855	37-vs-4C	1.49488	1.6796e-07			Q9D2X5	4C-vs-RT	1.8553	5.16474e-08			P52480	37-vs-RT	-0.444037	0.00603403										P11881
Q9QY30	37-vs-4C	1.49297	0.000310007			Q80TB8	4C-vs-RT	-1.61543	4.70837e-05			P49135	37-vs-RT	0.155694	0.10948										Q62448
P62245	37-vs-4C	1.4909	9.88619e-11			Q9QX47	4C-vs-RT	2.36301	9.97307e-11			Q91WM3	37-vs-RT	0.722472	2.1582e-05										A2ALS5
Q9CQR2	37-vs-4C	1.48862	2.78182e-05			Q61166	4C-vs-RT	-1.77567	4.51832e-06			P46471	37-vs-RT	-0.200387	0.050215										Q0KK55
P63276	37-vs-4C	1.48673	7.19331e-08			Q3UUQ7	4C-vs-RT	1.94633	2.70381e-08			Q9DCG9	37-vs-RT	-0.392053	0.00367647										P03921
P09055	37-vs-4C	1.48123	8.13841e-08			P29758	4C-vs-RT	-1.37033	3.01367e-08			Q8R326	37-vs-RT	-0.248194	0.0040689										P05555
Q02105	37-vs-4C	1.47852	1.02937e-08			Q9DBL1	4C-vs-RT	-1.16409	7.81888e-09			Q9D819	37-vs-RT	-0.400312	0.000887332										O55126
Q9CYA0	37-vs-4C	1.47838	0.000232306			O08585	4C-vs-RT	-0.938451	3.62028e-05			P70671	37-vs-RT	-0.509672	0.100757										Q61753
Q9QUI0	37-vs-4C	1.47786	0.00028377			Q8BHK0	4C-vs-RT	1.37683	4.34892e-05			Q9DAJ5	37-vs-RT	-0.922539	0.107377										Q62351
Q9CYZ2	37-vs-4C	1.47783	2.05701e-07			Q63918	4C-vs-RT	-3.54794	5.89378e-08			Q8BVZ5	37-vs-RT	1.35902	0.00645082										P13808
P62267	37-vs-4C	1.47716	1.64392e-07			Q8BGA5	4C-vs-RT	1.2667	4.96196e-08			Q8C052	37-vs-RT	-0.42167	0.00597237										P11688
Q8R086	37-vs-4C	1.47487	7.04511e-08			Q91WM3	4C-vs-RT	1.13229	2.66494e-08			Q8K1B8	37-vs-RT	-0.320165	0.00361782										P03893
O08759	37-vs-4C	1.47366	2.23783e-07			P34022	4C-vs-RT	-1.739	6.35474e-08			P16125	37-vs-RT	-0.510578	0.00680679										P14685
P50544	37-vs-4C	1.47356	1.18881e-08			Q8K2A7	4C-vs-RT	2.42701	8.8336e-09			O54825	37-vs-RT	0.617274	0.001049										O55236
Q922B9	37-vs-4C	1.47118	0.000263319			Q99LC5	4C-vs-RT	-1.56146	4.16332e-05			O35855	37-vs-RT	-0.186792	0.105297										Q62203
P06151	37-vs-4C	1.47062	8.92036e-06			Q61792	4C-vs-RT	-1.22184	1.62985e-06			Q9D5T0	37-vs-RT	-0.117046	0.0324459										P63325
Q8BWG8	37-vs-4C	1.46694	2.87139e-05			O35864	4C-vs-RT	-1.10499	4.96384e-06			O55126	37-vs-RT	-0.209351	0.0518436										Q14AX6
Q9ERI2	37-vs-4C	1.46592	1.75255e-08			P51174	4C-vs-RT	-1.83537	1.09052e-08			O35083	37-vs-RT	0.661765	0.00131175										O70443
Q91W29	37-vs-4C	1.46457	3.30401e-06			Q9JHU4	4C-vs-RT	-0.782527	7.02928e-07			Q9DCW4	37-vs-RT	-0.251067	0.0216382										P56395
Q9DCL8	37-vs-4C	1.46168	1.48044e-07			P62858	4C-vs-RT	-1.79054	4.75586e-08			Q9D198	37-vs-RT	0.360428	0.00579941										P11103
O08808	37-vs-4C	1.46142	5.95797e-05			Q3UDE2	4C-vs-RT	-1.22963	1.08896e-05			Q8VDM1	37-vs-RT	0.249069	0.0670056										Q3UW53
Q9EPU0	37-vs-4C	1.4581	3.20109e-08			Q9QUJ7	4C-vs-RT	1.06968	1.67074e-08			Q7TQF2	37-vs-RT	0.767859	0.00201302										O88665
Q6ZPF4	37-vs-4C	1.45698	3.36181e-07			Q9WTU0	4C-vs-RT	1.85162	8.83066e-08			Q91X52	37-vs-RT	-0.423387	0.00899095										P20065
Q8CI95	37-vs-4C	1.455	8.91772e-05			P50136	4C-vs-RT	-0.873245	1.42542e-05			Q6NV83	37-vs-RT	-0.143069	0.0737983										Q5ND56
P14206	37-vs-4C	1.45386	1.61883e-06			P24527	4C-vs-RT	-1.42218	3.04659e-07			Q91WM1	37-vs-RT	-0.179225	0.0165222										P47811
Q9EQH2	37-vs-4C	1.45364	1.07983e-08			Q921G7	4C-vs-RT	-1.03938	8.09621e-09			Q9CR26	37-vs-RT	-0.32292	0.000903082										O55137
P10630	37-vs-4C	1.45193	0.000147868			Q8VD75	4C-vs-RT	-1.70863	2.42371e-05			Q9Z0E0	37-vs-RT	0.364743	0.0871504										Q60974
Q8C1B7	37-vs-4C	1.44994	1.07079e-05			Q8BM72	4C-vs-RT	1.03639	2.02393e-06			P63005	37-vs-RT	-0.334064	0.0359906										P70336
Q64010	37-vs-4C	1.44984	2.08946e-06			Q8BTJ4	4C-vs-RT	-1.62515	4.32158e-07			O88487	37-vs-RT	-0.36654	0.0181599										P50431
P21958	37-vs-4C	1.44866	3.22804e-05			P60824	4C-vs-RT	1.39803	5.80388e-06			Q9DBS1	37-vs-RT	0.245229	0.0531106										Q3TDN2
O88351	37-vs-4C	1.44311	9.61583e-07			P70441	4C-vs-RT	-2.89991	1.87495e-07			Q8C6B9	37-vs-RT	0.575984	0.0131232										P35486
Q91WG2	37-vs-4C	1.44284	5.59307e-05			Q3URS9	4C-vs-RT	-0.66061	1.05029e-05			P50544	37-vs-RT	-0.150424	0.0664046										Q3UUG6
P62889	37-vs-4C	1.44103	5.55952e-10			P97351	4C-vs-RT	-1.64624	7.59257e-10			Q8VBZ3	37-vs-RT	0.591256	9.97595e-05										E9Q6P5
Q3UW53	37-vs-4C	1.4395	9.8729e-06			Q5SVR0	4C-vs-RT	-1.21611	1.83442e-06			P97496	37-vs-RT	-0.541764	0.0339975										P70236
Q9QXY6	37-vs-4C	1.4387	9.68765e-07			O35969	4C-vs-RT	-1.18012	1.87764e-07			Q91WV0	37-vs-RT	-0.20245	0.0132335										P35564
P45591	37-vs-4C	1.4362	1.72509e-05			Q8BIJ6	4C-vs-RT	-0.716806	3.03833e-06			Q8BMJ2	37-vs-RT	-0.160616	0.0442166										P97822
P70202	37-vs-4C	1.43597	8.41847e-07			P53986	4C-vs-RT	-2.14618	1.75734e-07			Q9WTQ5	37-vs-RT	-0.362254	0.0126418										P32037
Q9CPU0	37-vs-4C	1.43348	1.31446e-06			Q8VBZ3	4C-vs-RT	0.93318	2.59351e-07			Q5DW34	37-vs-RT	0.517008	0.0154224										P45376
Q8VD75	37-vs-4C	1.43245	0.000101487			P62830	4C-vs-RT	-0.378192	1.60837e-05			Q6ZWX6	37-vs-RT	-0.22615	0.0758766										Q5SUR0
P98078	37-vs-4C	1.43177	5.32767e-06			P56399	4C-vs-RT	-0.83057	9.7881e-07			P61759	37-vs-RT	-0.384542	0.0260597										P61211
P60766	37-vs-4C	1.43011	1.4416e-06			Q9EQU5	4C-vs-RT	-2.12722	2.75066e-07			Q3UGS4	37-vs-RT	-0.524784	0.0158161										P46664
Q9JMH6	37-vs-4C	1.42961	1.56896e-06			Q6P9R2	4C-vs-RT	-1.57999	2.87375e-07			P12815	37-vs-RT	-0.860514	0.0163547										P47738
Q9R059	37-vs-4C	1.4295	0.000105364			Q9DC50	4C-vs-RT	-0.816258	1.65502e-05			Q6ZPZ3	37-vs-RT	-0.372102	0.077178										Q5SWW4
Q91VH2	37-vs-4C	1.4294	3.43028e-07			Q8BMS1	4C-vs-RT	-1.23082	8.90652e-08			Q8VE80	37-vs-RT	0.351412	0.00901609										P20357
Q64735	37-vs-4C	1.42864	1.14943e-07			Q9R1C6	4C-vs-RT	2.24238	3.67014e-08			Q922B2	37-vs-RT	-0.393599	0.00485908										P09103
P24547	37-vs-4C	1.42689	3.8517e-08			Q9JM76	4C-vs-RT	-0.953741	1.8715e-08			Q641K1	37-vs-RT	0.626095	0.00235829										O88874
Q9WUM4	37-vs-4C	1.42632	2.23439e-07			Q8CIZ8	4C-vs-RT	-2.48249	6.35154e-08			P59325	37-vs-RT	-0.534351	0.00676088										P14602
Q9JM52	37-vs-4C	1.42534	5.91778e-06			P55066	4C-vs-RT	-1.88466	1.06415e-06			Q3TZZ7	37-vs-RT	-0.297767	0.0268322										P61967
P08752	37-vs-4C	1.42033	1.95395e-05			Q99JB2	4C-vs-RT	-0.830577	3.27289e-06			Q62523	37-vs-RT	-0.427992	0.0452877										Q00560
P62892	37-vs-4C	1.41897	6.25787e-07			Q9QYI4	4C-vs-RT	1.76159	1.34285e-07			P53810	37-vs-RT	-0.325815	0.0113396										P28650
P52825	37-vs-4C	1.41615	5.23416e-08			Q9ERI2	4C-vs-RT	-1.39841	2.16983e-08			Q91VH6	37-vs-RT	-0.622935	0.00297189										O89114
Q9R0P3	37-vs-4C	1.41458	4.33019e-05			Q9WVJ3	4C-vs-RT	-1.20872	7.89154e-06			Q811U4	37-vs-RT	-0.22511	0.0595378										Q3UFK8
A2A863	37-vs-4C	1.41398	1.25142e-06			Q8C006	4C-vs-RT	1.12104	2.39508e-07			P39749	37-vs-RT	-0.38723	0.0147683										P42208
Q9D6Y9	37-vs-4C	1.41365	2.55287e-06			P11835	4C-vs-RT	-1.17747	5.10392e-07			O70145	37-vs-RT	-0.228973	0.0191917										P52840
Q9WTP7	37-vs-4C	1.41332	5.90147e-09			P12970	4C-vs-RT	-0.947572	4.31118e-09			Q3UHX0	37-vs-RT	0.749506	0.000541578										O35927
P34022	37-vs-4C	1.4087	3.56224e-07			Q9EPU0	4C-vs-RT	-1.22712	8.9656e-08			Q9CQT2	37-vs-RT	-0.298183	0.00910133										P20491
P23780	37-vs-4C	1.40545	1.89424e-06			P61804	4C-vs-RT	0.97344	3.89805e-07			Q9CQW0	37-vs-RT	0.502294	0.0173755										P49443
Q9Z1W9	37-vs-4C	1.40323	0.000104308			O09114	4C-vs-RT	-1.24761	1.65214e-05			Q811D0	37-vs-RT	-0.427119	0.0763201										Q5SWD9
Q8C2E7	37-vs-4C	1.40148	5.71213e-07			Q8BJY1	4C-vs-RT	-1.26733	1.30264e-07			P43276	37-vs-RT	0.190308	0.011014										P27661
Q80UG5	37-vs-4C	1.40008	1.75333e-06			Q9CZ42	4C-vs-RT	-0.423393	3.52197e-07			Q99KJ8	37-vs-RT	-0.298819	0.0169417										P48437
P14869	37-vs-4C	1.3989	4.76052e-10			O88291	4C-vs-RT	2.51146	6.90039e-10			Q9CR47	37-vs-RT	0.652	8.24084e-05										E9Q4N7
O54988	37-vs-4C	1.39862	2.36321e-05			Q8VDM1	4C-vs-RT	1.06527	3.75563e-06			Q8BX09	37-vs-RT	-0.206967	0.04722										Q04519
P97429	37-vs-4C	1.39634	1.32931e-07			P26231	4C-vs-RT	-2.0218	4.31008e-08			Q9D4H9	37-vs-RT	0.58131	0.00514881										P0CG14
Q9D5S7	37-vs-4C	1.39477	2.40246e-06			Q9WUA2	4C-vs-RT	-1.15878	4.78294e-07			Q8R5C5	37-vs-RT	-0.282931	0.0187877										P51906
P62281	37-vs-4C	1.39431	7.89456e-09			Q99JW4	4C-vs-RT	-2.39432	5.21422e-09			P27005	37-vs-RT	-1.4377	0.000684045										O54901
P35585	37-vs-4C	1.39418	2.46319e-07			Q8R2Y2	4C-vs-RT	-2.6175	6.65603e-08			P54071	37-vs-RT	-0.288781	0.00742628										P15864
Q9ET26	37-vs-4C	1.39271	4.19102e-05			Q9DBP5	4C-vs-RT	-0.963363	7.6271e-06			Q9CPV4	37-vs-RT	-0.270068	0.0584472										Q3U821
O88342	37-vs-4C	1.39115	3.20305e-06			Q9Z2M7	4C-vs-RT	-1.0708	6.6097e-07			Q9WU78	37-vs-RT	-0.253366	0.0214308										P56371
Q64105	37-vs-4C	1.39107	7.39048e-07			C0HK79;C0HK80	4C-vs-RT	1.51524	1.6009e-07			P0DP26;P0DP27;P0DP28	37-vs-RT	-0.410006	0.0120783										P30275
P16110	37-vs-4C	1.39043	7.84134e-06			P31786	4C-vs-RT	-3.52621	1.43672e-06			Q62193	37-vs-RT	-0.384937	0.0305476										P63017
Q61166	37-vs-4C	1.38934	3.27028e-05			Q9R1E6	4C-vs-RT	-1.84007	5.82744e-06			Q8BUY9	37-vs-RT	-0.228303	0.0533068										Q3TGF2
Q9JK38	37-vs-4C	1.38717	0.000748857			Q9D8Y0	4C-vs-RT	-0.897967	0.000101991			Q9EPW0	37-vs-RT	-0.314153	0.149627										Q6PDI6
P14106	37-vs-4C	1.38705	4.35338e-07			Q8QZT1	4C-vs-RT	-0.590486	1.09316e-07			Q02248	37-vs-RT	-0.484258	0.00992469										P24547
Q8BQ47	37-vs-4C	1.38677	1.95691e-05			Q9D8N2	4C-vs-RT	-1.17749	3.32649e-06			Q3TBD2	37-vs-RT	-0.325539	0.0453187										Q00724
Q8VDP3	37-vs-4C	1.3866	5.6294e-06			Q61093	4C-vs-RT	-1.81179	1.01148e-06			Q45VK7	37-vs-RT	-0.788791	0.0262956										P61358
Q64435	37-vs-4C	1.38529	0.000310007			Q91V09	4C-vs-RT	-0.578423	4.68082e-05			Q3UZ39	37-vs-RT	-0.559587	0.109451										Q62447
P09242	37-vs-4C	1.38357	8.26855e-06			Q9DCC4	4C-vs-RT	-1.33592	1.49138e-06			Q6P8I4	37-vs-RT	-0.270799	0.0314623										P63089
P30416	37-vs-4C	1.38313	2.02534e-06			P62876	4C-vs-RT	3.67024	4.21972e-07			Q9Z0R4	37-vs-RT	-0.421104	0.0178091										P50285
P55772	37-vs-4C	1.38305	4.78026e-05			Q9JKC6	4C-vs-RT	2.54575	8.45476e-06			P28659	37-vs-RT	-0.233381	0.0617991										Q3UIA2
A3KGV1	37-vs-4C	1.38288	7.57446e-06			P11499	4C-vs-RT	-1.46519	1.36638e-06			Q61990	37-vs-RT	-0.251421	0.0300025										P62908
Q9CPV9	37-vs-4C	1.38263	9.17726e-08			Q9DCW4	4C-vs-RT	-1.51864	3.28956e-08			A2BH40	37-vs-RT	-0.282191	0.00428789										P07146
P62983	37-vs-4C	1.38231	0.000116373			E9Q4P1	4C-vs-RT	-2.07126	1.8172e-05			Q9D554	37-vs-RT	0.196373	0.080932										Q60597
Q58A65	37-vs-4C	1.38089	2.7194e-06			Q91YI4	4C-vs-RT	-1.23458	5.34051e-07			P59108	37-vs-RT	-0.436652	0.0194442										P53668
Q9D8I2	37-vs-4C	1.37962	1.33646e-06			Q6PDL0	4C-vs-RT	-1.11078	2.59801e-07			P55012	37-vs-RT	-0.781442	0.0154838										P45700
P68372	37-vs-4C	1.37922	0.000837857			P17225	4C-vs-RT	-0.590313	0.000114753			P11031	37-vs-RT	-0.152543	0.153221										Q6PGC1
Q8BXB6	37-vs-4C	1.3783	7.87364e-05			Q91WV0	4C-vs-RT	0.46341	1.33204e-05			P62488	37-vs-RT	0.162327	0.0725398										Q5DU09
Q9CZM2	37-vs-4C	1.37747	9.9556e-08			P35979	4C-vs-RT	-0.828051	3.4706e-08			P59017	37-vs-RT	-0.280229	0.00464851										P08101
P62862	37-vs-4C	1.37468	3.72994e-09			Q99PV0	4C-vs-RT	2.08091	3.02026e-09			P21995	37-vs-RT	-1.07811	0.000381231										O35566
Q9D358	37-vs-4C	1.37358	0.000569778			Q99J95	4C-vs-RT	1.19073	8.21599e-05			O54692	37-vs-RT	-0.291815	0.135285										Q6P1B1
P00920	37-vs-4C	1.372	0.00012774			Q9Z1L5	4C-vs-RT	1.71117	2.02989e-05			Q9QYI3	37-vs-RT	-0.298002	0.0840279										Q60775
Q9CQ62	37-vs-4C	1.36977	2.64403e-09			Q64012	4C-vs-RT	0.859869	2.5366e-09			Q9CPW7	37-vs-RT	0.657754	0.000319186										O35326
O88851	37-vs-4C	1.36416	4.60862e-06			Q921Q3	4C-vs-RT	0.798062	8.56735e-07			Q61699	37-vs-RT	-0.579675	0.0245849										P60335
Q9R233	37-vs-4C	1.36414	8.20141e-07			P62754	4C-vs-RT	-1.11185	1.74024e-07			Q8VHN8	37-vs-RT	-0.243638	0.012606										P31809
P62754	37-vs-4C	1.36365	5.13105e-08			Q9CYH6	4C-vs-RT	1.61433	2.11754e-08			Q80WT0	37-vs-RT	1.21129	0.00285515										O89090
Q99LJ0	37-vs-4C	1.3608	0.00926001			Q8C7E9	4C-vs-RT	1.79271	0.00151121			O09159	37-vs-RT	0.0730872	0.281074										Q8BR65
Q78ZA7	37-vs-4C	1.35982	9.23499e-08			Q62203	4C-vs-RT	2.13575	3.30583e-08			P40336	37-vs-RT	-0.238288	0.00438764										P07309
Q91VS7	37-vs-4C	1.35833	1.59954e-06			O35083	4C-vs-RT	1.6176	3.01793e-07			Q4FZC9	37-vs-RT	0.353855	0.0163971										P47802
Q3UMB9	37-vs-4C	1.3581	6.4003e-07			Q9CPW4	4C-vs-RT	-1.32921	1.40322e-07			Q8BKZ9	37-vs-RT	0.280203	0.0115088										P28661
Q71RI9	37-vs-4C	1.35669	4.35416e-07			Q99KF1	4C-vs-RT	0.778047	1.10422e-07			P27870	37-vs-RT	-0.340827	0.00997532										P24549
P49442	37-vs-4C	1.35533	3.30197e-06			Q9D6Y9	4C-vs-RT	-1.63766	6.95545e-07			Q3UBX0	37-vs-RT	0.428131	0.0216382										P56393
P62855	37-vs-4C	1.35529	7.19331e-08			Q8R1G1	4C-vs-RT	2.42181	2.70281e-08			E9Q4P1	37-vs-RT	-1.10859	0.00366468										P03911
F8VPU2	37-vs-4C	1.35465	1.69942e-06			Q9CZX0	4C-vs-RT	-0.828405	3.43716e-07			P26040	37-vs-RT	-0.793025	0.0168169										P48377
P27005	37-vs-4C	1.35265	0.000153663			Q06138	4C-vs-RT	-1.32526	2.51837e-05			Q9Z2I8	37-vs-RT	-0.328264	0.0881062										Q61074
P08003	37-vs-4C	1.34932	3.27611e-05			Q91VJ4	4C-vs-RT	-1.48781	5.86359e-06			Q8K1X4	37-vs-RT	-0.218461	0.053372										Q3THG9
Q3TZX8	37-vs-4C	1.34893	4.52446e-09			Q3U1J4	4C-vs-RT	1.16874	3.50575e-09			Q6TEK5	37-vs-RT	0.720514	0.000457977										O35648
Q08890	37-vs-4C	1.34831	2.42986e-07			Q6PDM2	4C-vs-RT	1.55338	6.5135e-08			Q6P6J9	37-vs-RT	0.454795	0.00730048										P15535
Q91Z53	37-vs-4C	1.34725	4.28046e-07			Q9DC16	4C-vs-RT	1.44965	1.0861e-07			Q9WUX5	37-vs-RT	-0.481845	0.0098832										P24369
Q4VAA2	37-vs-4C	1.34541	0.000318725			P49813	4C-vs-RT	-1.27956	4.94469e-05			P55194	37-vs-RT	-0.26709	0.110906										Q63810
Q61510	37-vs-4C	1.34512	9.67357e-06			Q9ER38	4C-vs-RT	-0.905324	1.77652e-06			P54726	37-vs-RT	-0.389391	0.0336645										P70188
Q9D0J8	37-vs-4C	1.34378	0.00358237			Q2VLH6	4C-vs-RT	-0.969011	0.000470317			Q9D0M1	37-vs-RT	-0.18908	0.214504										Q810V0
Q9D7B6	37-vs-4C	1.34319	2.03964e-06			Q9D024	4C-vs-RT	0.89116	4.26216e-07			Q03347	37-vs-RT	-0.44808	0.017868										P50396
Q60770	37-vs-4C	1.34194	6.94976e-09			O08810	4C-vs-RT	2.12475	5.05079e-09			P63017	37-vs-RT	-0.355115	0.000619757										O54788
Q8BGC4	37-vs-4C	1.34101	2.4774e-06			P70296	4C-vs-RT	-1.44768	4.8483e-07			O70422	37-vs-RT	0.594194	0.0189267										P52432
P25911	37-vs-4C	1.34095	2.29751e-07			Q923D4	4C-vs-RT	2.62896	6.38709e-08			Q9D864	37-vs-RT	0.387805	0.00713039										P15105
Q9CZD3	37-vs-4C	1.34	1.53893e-07			Q9EST5	4C-vs-RT	-1.89721	4.8756e-08			Q99K48	37-vs-RT	-0.303878	0.00588097										P11499
Q6P9R2	37-vs-4C	1.33857	1.24404e-06			Q62086	4C-vs-RT	-0.48389	2.37038e-07			Q9Z0F7	37-vs-RT	-0.535514	0.0147553										P42128
Q9JM14	37-vs-4C	1.33744	3.1614e-05			Q01149	4C-vs-RT	2.08782	5.5295e-06			P28661	37-vs-RT	-0.399042	0.0525955										Q3TC93
Q8K124	37-vs-4C	1.33727	0.0334829			P54227	4C-vs-RT	-0.756529	0.00756126			Q9WTQ8	37-vs-RT	-0.180883	0.375116										Q8CBY3
O70209	37-vs-4C	1.33725	0.0495432			Q9D4V0	4C-vs-RT	0.600634	0.0117161			P48025	37-vs-RT	-0.223595	0.403889										Q8CHY6
Q9CQ02	37-vs-4C	1.33693	0.00202738			Q8C407	4C-vs-RT	-0.672945	0.000271258			Q9QVP9	37-vs-RT	-0.219489	0.189592										Q80TI0
P06797	37-vs-4C	1.33687	8.46727e-05			Q80XQ2	4C-vs-RT	-0.932579	1.37502e-05			Q9JI46	37-vs-RT	-0.360831	0.0732333										Q5KU39
P56376	37-vs-4C	1.33659	3.16909e-06			Q9D8E6	4C-vs-RT	-0.563436	6.35761e-07			P49442	37-vs-RT	-0.419065	0.0211325										P55302
P54822	37-vs-4C	1.33593	2.67771e-05			Q9JI75	4C-vs-RT	-1.20149	4.30103e-06			P47199	37-vs-RT	-0.238756	0.0495006										Q08460
Q9CPT4	37-vs-4C	1.33384	7.30319e-06			Q9EPK2	4C-vs-RT	-1.3815	1.25118e-06			Q6PB44	37-vs-RT	-0.209761	0.0292959										P62827
Q9JK23	37-vs-4C	1.33095	0.000200135			O09159	4C-vs-RT	-0.434028	3.09565e-05			B2RQC6	37-vs-RT	-0.456422	0.0953328										Q61418
Q9DB29	37-vs-4C	1.33075	0.000535428			P26883	4C-vs-RT	-1.57142	7.76935e-05			P84084	37-vs-RT	-0.208909	0.132543										Q6NVG1
P62960	37-vs-4C	1.3302	4.15613e-06			Q80Y84	4C-vs-RT	3.42723	8.04858e-07			Q8R2S8	37-vs-RT	-0.770318	0.0237173										P59108
Q9R062	37-vs-4C	1.33016	9.7481e-07			Q9CY58	4C-vs-RT	-1.37204	1.88779e-07			Q922D8	37-vs-RT	-0.444475	0.0132343										P35601
P97855	37-vs-4C	1.3285	9.88771e-05			Q8C1E7	4C-vs-RT	1.04944	1.5343e-05			P11087	37-vs-RT	0.421028	0.0755088										Q5SSW2
P86046	37-vs-4C	1.32846	0.00586024			P10493	4C-vs-RT	-0.981091	0.000892413			O54865	37-vs-RT	-0.286625	0.248839										Q8BHZ4
Q61879	37-vs-4C	1.32834	8.17886e-06			P80314	4C-vs-RT	-1.31905	1.47887e-06			Q99K23	37-vs-RT	-0.272763	0.0311974										P63073
Q91VT4	37-vs-4C	1.32824	0.000164502			Q9D6M3	4C-vs-RT	1.02373	2.62712e-05			Q01405	37-vs-RT	-0.232732	0.0891465										Q61142
P36371	37-vs-4C	1.32823	1.45938e-05			P11438	4C-vs-RT	-1.11542	2.73511e-06			P46664	37-vs-RT	0.514026	0.0429692										P97450
Q9Z247	37-vs-4C	1.32685	0.000209395			Q99LS3	4C-vs-RT	-2.53712	3.24501e-05			Q8VBW6	37-vs-RT	-0.322648	0.0966784										Q61553
P01887	37-vs-4C	1.32668	8.29018e-09			Q69Z99	4C-vs-RT	2.6919	5.73364e-09			Q921Q3	37-vs-RT	0.41996	0.000704012										O54962
Q61738	37-vs-4C	1.32335	8.87221e-06			P45878	4C-vs-RT	-0.610998	1.62894e-06			Q6ZQ93	37-vs-RT	0.510499	0.0324459										P63323
Q9WV85	37-vs-4C	1.31792	7.33711e-06			O55029	4C-vs-RT	-0.992745	1.25184e-06			Q91ZR2	37-vs-RT	-0.346957	0.0293589										P62830
Q9CZL5	37-vs-4C	1.31782	6.69297e-07			Q7TPV4	4C-vs-RT	0.688365	1.48223e-07			P56399	37-vs-RT	-0.26155	0.0116133										P28798
P62918	37-vs-4C	1.31591	2.37191e-10			P21981	4C-vs-RT	-3.39556	2.42393e-10			Q8BGA5	37-vs-RT	0.757844	3.9064e-05										B1AXV0
Q61146	37-vs-4C	1.31536	0.000377942			Q62158	4C-vs-RT	1.1601	5.43474e-05			Q8BYW1	37-vs-RT	-0.244501	0.118061										Q64467
P97822	37-vs-4C	1.31494	1.47838e-07			Q91X78	4C-vs-RT	1.99301	4.72854e-08			Q6NZN0	37-vs-RT	-0.453628	0.00575087										P10922
Q6P9J9	37-vs-4C	1.31351	0.000492188			P30415	4C-vs-RT	2.39461	7.1909e-05			Q91WQ3	37-vs-RT	-0.24471	0.129877										Q6IRU5
P42125	37-vs-4C	1.31123	8.40815e-09			Q9WVK4	4C-vs-RT	-2.85191	5.89167e-09			Q7TQD2	37-vs-RT	-0.397053	0.000731334										O54984
P47962	37-vs-4C	1.31116	7.55731e-09			P48036	4C-vs-RT	-2.97309	5.09232e-09			P16254	37-vs-RT	0.408831	0.000662259										O54833
Q9Z2I8	37-vs-4C	1.30564	1.55641e-05			P98086	4C-vs-RT	-1.20738	2.84593e-06			Q9JKB1	37-vs-RT	-0.407554	0.0435843										P97494
P50429	37-vs-4C	1.3041	3.16946e-06			Q8BWQ6	4C-vs-RT	-1.29461	6.59297e-07			P97449	37-vs-RT	-0.397154	0.0212891										P56183
P58252	37-vs-4C	1.30309	3.56864e-07			Q9EQK7	4C-vs-RT	1.33714	8.9656e-08			Q3UGR5	37-vs-RT	-0.372075	0.00910996										P20917
Q60648	37-vs-4C	1.3029	1.97475e-06			Q3URQ0	4C-vs-RT	-0.428029	4.08499e-07			Q9CWI3	37-vs-RT	-0.332117	0.0176284										P49813
P97872	37-vs-4C	1.30063	1.27297e-06			P97772	4C-vs-RT	3.23479	2.47726e-07			Q8R1Q8	37-vs-RT	-0.186978	0.0150832										P43006
P53395	37-vs-4C	1.29861	6.28288e-06			Q6A0A9	4C-vs-RT	-1.82192	1.1084e-06			Q8CDN6	37-vs-RT	-0.237902	0.0272194										P62242
Q9CX00	37-vs-4C	1.29784	1.02056e-06			Q9EQH3	4C-vs-RT	-1.37035	2.10506e-07			Q8CI94	37-vs-RT	-0.55256	0.0138422										P36916
P70335	37-vs-4C	1.29761	0.00788014			Q80UM3	4C-vs-RT	-0.656528	0.00117111			O08912	37-vs-RT	-0.206185	0.267405										Q8BM75
Q8K2R5	37-vs-4C	1.29451	0.00462176			P97390	4C-vs-RT	-0.846798	0.000631872			Q02819	37-vs-RT	0.11546	0.231717										Q8BGS0
A2RSY6	37-vs-4C	1.29317	0.0874998			Q8CDG3	4C-vs-RT	-0.471995	0.0264788			Q8BYK6	37-vs-RT	-0.529047	0.457775										Q8K2P7
P15306	37-vs-4C	1.29275	0.00250993			Q8VDC0	4C-vs-RT	1.57052	0.000344545			Q9CQC9	37-vs-RT	-0.252511	0.200528										Q80VP1
P70158	37-vs-4C	1.29258	4.70724e-06			Q8K1B8	4C-vs-RT	-0.804045	8.80924e-07			P28652	37-vs-RT	0.729433	0.0251377										P60670
Q9QZD9	37-vs-4C	1.29139	6.32554e-05			P58389	4C-vs-RT	-1.14742	1.1284e-05			P31786	37-vs-RT	-0.717227	0.0683194										Q3V2Q8
Q9ERE7	37-vs-4C	1.29046	1.10981e-08			P27545	4C-vs-RT	2.10883	8.58179e-09			P51432	37-vs-RT	-0.442691	0.000988454										O55201
P35700	37-vs-4C	1.29046	1.55769e-07			Q9JHI5	4C-vs-RT	-1.59529	4.87861e-08			Q9CQ45	37-vs-RT	0.291789	0.00591925										P11531
Q8BJ64	37-vs-4C	1.28906	0.00479853			Q8R1N4	4C-vs-RT	-0.977988	0.000667176			Q7TNG5	37-vs-RT	-0.34378	0.233904										Q8BGZ2
Q9D7A6	37-vs-4C	1.28889	1.77645e-05			Q9D517	4C-vs-RT	0.410066	3.08673e-06			Q9JLV6	37-vs-RT	-0.280212	0.0443356										P97863
Q8R138	37-vs-4C	1.28757	6.93588e-06			Q9JIF7	4C-vs-RT	-0.847264	1.18582e-06			Q9D1C8	37-vs-RT	-0.272019	0.0280722										P62482
P62702	37-vs-4C	1.28693	1.42401e-07			Q2PFD7	4C-vs-RT	3.02818	4.63653e-08			Q9QXZ0	37-vs-RT	-0.365768	0.00547468										P10630
Q6PD03	37-vs-4C	1.28662	0.000388775			P27612	4C-vs-RT	-1.28202	5.64963e-05			Q8C165	37-vs-RT	0.440867	0.118985										Q64523;Q6GSS7
Q8C129	37-vs-4C	1.28395	1.18881e-08			Q8R3N6	4C-vs-RT	2.60291	8.8336e-09			P35564	37-vs-RT	0.388894	0.00105212										O55240
Q9WUB3	37-vs-4C	1.28363	2.20396e-05			P35846	4C-vs-RT	-2.4864	3.54403e-06			Q62318	37-vs-RT	-0.11274	0.046711										Q02780
Q99JI6	37-vs-4C	1.28299	0.000150532			Q9JJX6	4C-vs-RT	-0.738755	2.4864e-05			Q80X80	37-vs-RT	0.433575	0.0877676										Q61029
Q9EQK5	37-vs-4C	1.27958	0.000270526			Q5SUQ9	4C-vs-RT	-0.732035	4.19515e-05			Q9R0K7	37-vs-RT	-0.309876	0.105647										Q62241
Q9CYW4	37-vs-4C	1.27895	3.38072e-06			P11672	4C-vs-RT	-3.31415	7.08599e-07			P62075	37-vs-RT	-0.912239	0.0216735										P56480
P21107	37-vs-4C	1.27871	1.88259e-06			Q3UV71	4C-vs-RT	1.76641	3.85108e-07			Q8BGS0	37-vs-RT	0.695005	0.0173726										P49312
P50172	37-vs-4C	1.278	6.80142e-07			Q9D7B6	4C-vs-RT	-1.86499	1.51556e-07			Q8VBT0	37-vs-RT	0.310139	0.0116274										P28867
Q9Z2D0	37-vs-4C	1.27735	0.00383086			Q91YH5	4C-vs-RT	-1.05816	0.000497544			Q8C147	37-vs-RT	-0.162509	0.218034										Q8BFW4
P06800	37-vs-4C	1.2751	4.10055e-07			Q9WV18	4C-vs-RT	2.00518	1.00912e-07			O35226	37-vs-RT	-0.330052	0.00971664										P23492
Q9CXW3	37-vs-4C	1.27408	4.94577e-05			P61166	4C-vs-RT	1.07975	9.21931e-06			Q9WUM4	37-vs-RT	-0.220607	0.0637465										Q3UM29
Q61210	37-vs-4C	1.27315	0.0176284			Q8R0Y6	4C-vs-RT	-0.615559	0.0032109			Q8CE96	37-vs-RT	0.146851	0.333927										Q8BZ03
Q61739	37-vs-4C	1.27302	3.26808e-07			P57776	4C-vs-RT	-1.19646	8.46085e-08			Q9D1D4	37-vs-RT	0.269229	0.00887889										P19324
Q920E5	37-vs-4C	1.27209	2.70671e-05			O35166	4C-vs-RT	1.16951	4.45836e-06			Q6NZF1	37-vs-RT	-0.199684	0.0500038										Q09143
Q9QZ88	37-vs-4C	1.27201	3.04304e-07			Q8VCM8	4C-vs-RT	1.21191	7.93665e-08			O70228	37-vs-RT	0.714986	0.00861027										P18242
P49586	37-vs-4C	1.26866	6.53125e-05			O35593	4C-vs-RT	-0.923554	1.15593e-05			Q8C025	37-vs-RT	0.579552	0.0690274										Q497V5
Q9DCW4	37-vs-4C	1.26757	1.43231e-07			Q9WU40	4C-vs-RT	2.5448	4.70153e-08			Q9DCP2	37-vs-RT	-0.820791	0.0055569										P10711
P28474	37-vs-4C	1.26591	4.92249e-05			Q91YJ3	4C-vs-RT	-0.664441	8.86632e-06			Q8K327	37-vs-RT	-0.245443	0.0627612										Q3UL36
P17156	37-vs-4C	1.26573	0.000113477			Q9R059	4C-vs-RT	-1.785	1.79877e-05			P61219	37-vs-RT	0.213263	0.0808593										Q5XKN4
P47964	37-vs-4C	1.26499	2.24546e-10			Q64727	4C-vs-RT	-3.67724	2.26566e-10			Q7TPV4	37-vs-RT	0.499442	3.27994e-05										A6H611
Q9JHI5	37-vs-4C	1.26113	3.24312e-07			P19157	4C-vs-RT	-1.69151	8.36585e-08			Q9CSN1	37-vs-RT	0.267869	0.00870654										P19137
Q9D662	37-vs-4C	1.26053	0.00012298			Q9D5V5	4C-vs-RT	-1.15283	1.93545e-05			Q8R1F1	37-vs-RT	-0.32861	0.0829846										Q60737
Q6P8X1	37-vs-4C	1.25915	2.39714e-06			Q9CVB6	4C-vs-RT	-1.30365	4.75561e-07			Q62446	37-vs-RT	-0.401309	0.0187377										P51880
P12970	37-vs-4C	1.25507	7.08736e-10			Q6PFR5	4C-vs-RT	1.42038	8.65563e-10			P67871	37-vs-RT	0.433511	0.000109476										F7BJB9
Q3TZZ7	37-vs-4C	1.25464	7.88147e-07			Q9EQG9	4C-vs-RT	-2.4378	1.66229e-07			Q61035	37-vs-RT	-0.349967	0.0123544										P31230
Q3UHD6	37-vs-4C	1.25402	2.85443e-05			Q8BJS4	4C-vs-RT	0.552133	4.85575e-06			P07901	37-vs-RT	-0.566564	0.051728										Q148V7
Q9JLJ2	37-vs-4C	1.25397	7.02667e-07			P46660	4C-vs-RT	3.27423	1.54954e-07			O35526	37-vs-RT	-0.541921	0.0118268										P29391
P68040	37-vs-4C	1.25397	3.9152e-06			Q6P9Q4	4C-vs-RT	-1.26044	7.60808e-07			Q3TBT3	37-vs-RT	-0.205604	0.0229879										P58281
Q8C050	37-vs-4C	1.25381	4.65444e-06			Q8C4J7	4C-vs-RT	0.757074	8.67135e-07			Q8JZQ9	37-vs-RT	-0.273388	0.0247119										P60469
Q9JIZ9	37-vs-4C	1.25379	3.59021e-07			Q8K301	4C-vs-RT	2.93464	9.07316e-08			Q9DCD0	37-vs-RT	-0.468948	0.00911361										P21107
O55142	37-vs-4C	1.25376	8.45922e-08			Q9QX60	4C-vs-RT	-1.12447	3.09255e-08			Q3TYX3	37-vs-RT	-0.377998	0.00407263										P05627
Q6ZQ93	37-vs-4C	1.25223	5.28989e-05			Q64332	4C-vs-RT	1.80775	9.97706e-06			Q8VDK1	37-vs-RT	-0.325213	0.0652122										Q3UPR9
Q9D659	37-vs-4C	1.25175	9.73597e-05			P68181	4C-vs-RT	-0.731641	1.52645e-05			Q99KC8	37-vs-RT	-0.195584	0.0753487										Q5SSH8
P62717	37-vs-4C	1.25157	2.19523e-09			Q921M3	4C-vs-RT	2.07059	2.32068e-09			Q8BLF1	37-vs-RT	0.854505	0.000262784										O35144
P28667	37-vs-4C	1.24934	0.000320927			Q8VDN2	4C-vs-RT	-0.956062	4.94773e-05			Q3TPX4	37-vs-RT	-0.338296	0.111147										Q63844
Q9CQV8	37-vs-4C	1.24773	0.000105438			O88668	4C-vs-RT	-0.882434	1.69542e-05			Q9JKF1	37-vs-RT	-0.294035	0.0774952										Q5SYD0
Q9CQC9	37-vs-4C	1.24768	3.59121e-05			P32020	4C-vs-RT	-0.714025	6.86737e-06			Q91W97	37-vs-RT	-0.514081	0.0556283										Q3TWL2
Q07076	37-vs-4C	1.24748	1.27723e-06			Q6ZWV7	4C-vs-RT	-1.32298	2.47726e-07			P09528	37-vs-RT	-0.497025	0.0151128										P43024
Q3THG9	37-vs-4C	1.24583	0.0019405			Q8VCD5	4C-vs-RT	2.0473	0.000258895			Q60973	37-vs-RT	-0.109486	0.187379										Q80SY4
Q924C1	37-vs-4C	1.24398	5.01207e-05			P54823	4C-vs-RT	-0.86459	9.33836e-06			Q9CR00	37-vs-RT	-0.296081	0.0640246										Q3UMR5
P48774	37-vs-4C	1.24273	6.93456e-05			Q6NZQ4	4C-vs-RT	1.46007	1.21254e-05			Q00612	37-vs-RT	-0.266344	0.0709659										Q505B7
Q9CR27	37-vs-4C	1.24148	1.29393e-05			O35609	4C-vs-RT	-0.639284	2.39493e-06			Q62288	37-vs-RT	0.664001	0.0402822										P84228
Q8K411	37-vs-4C	1.23646	3.34014e-07			P62849	4C-vs-RT	-1.41916	8.64848e-08			P83093	37-vs-RT	0.411852	0.00893694										P20029
Q99JY0	37-vs-4C	1.23531	6.83846e-08			Q64133	4C-vs-RT	-1.92657	2.63104e-08			Q9CQ79	37-vs-RT	-0.532198	0.00355968										P02469
O70230	37-vs-4C	1.23481	0.409744			P55302	4C-vs-RT	-0.162157	0.228572			Q8N7N5	37-vs-RT	-0.0933769	0.622647										Q8VHK5
Q9DAK9	37-vs-4C	1.23473	0.000158649			Q8BH58	4C-vs-RT	-1.24297	2.58639e-05			P61161	37-vs-RT	-0.276293	0.0890647										Q61127
P19253	37-vs-4C	1.23449	5.75218e-07			Q6PHZ5	4C-vs-RT	3.15781	1.3237e-07			Q6PCP5	37-vs-RT	-0.384476	0.0111592										P27773
Q7M6Y3	37-vs-4C	1.23443	4.19402e-06			Q64433	4C-vs-RT	-0.901932	8.19917e-07			Q8R3B1	37-vs-RT	-0.411418	0.0237764										P59235
P46414	37-vs-4C	1.23422	7.35147e-05			B2RXR6	4C-vs-RT	-1.21261	1.26278e-05			Q9CQE5	37-vs-RT	-0.268136	0.0711103										Q571E4
Q6P069	37-vs-4C	1.23345	7.11748e-07			P47915	4C-vs-RT	-0.99671	1.58775e-07			Q64669	37-vs-RT	-0.530288	0.0118744										P29533
Q9CQN1	37-vs-4C	1.23302	2.84329e-05			O55131	4C-vs-RT	-1.57782	4.85575e-06			Q6P3Y5	37-vs-RT	0.471275	0.0514901										Q11011
P14115	37-vs-4C	1.23238	1.27204e-09			O35638	4C-vs-RT	1.44946	1.25435e-09			Q71KT5	37-vs-RT	1.03782	0.00013078										O08759
P63242	37-vs-4C	1.23222	6.82974e-05			Q8C3X2	4C-vs-RT	-1.19663	1.19496e-05			Q8K2Q0	37-vs-RT	-0.14731	0.0708939										Q4VAE3
Q99PU8	37-vs-4C	1.23205	1.2025e-07			Q922J3	4C-vs-RT	-1.62871	3.8667e-08			Q60707	37-vs-RT	0.764081	0.00499775										P09602
Q3UFK8	37-vs-4C	1.23182	7.56521e-06			Q9R1P4	4C-vs-RT	-1.03235	1.34755e-06			P52825	37-vs-RT	-0.224026	0.029909										P62900
Q6ZWV3	37-vs-4C	1.2314	6.39336e-07			Q8C9X6	4C-vs-RT	3.51528	1.39004e-07			P48036	37-vs-RT	-0.440515	0.0115088										P28660
P40336	37-vs-4C	1.22997	8.17659e-09			O08914	4C-vs-RT	2.12596	5.66053e-09			Q7TPR4	37-vs-RT	-0.484312	0.000704012										O54946
P27601	37-vs-4C	1.22969	9.78115e-07			Q6P069	4C-vs-RT	-1.42488	1.92954e-07			P80315	37-vs-RT	-0.297115	0.0133098										P35762
Q64152	37-vs-4C	1.22952	0.000562235			Q60668	4C-vs-RT	0.566853	8.14836e-05			Q9CQ54	37-vs-RT	-0.23068	0.134758										Q6NZL0
P42225	37-vs-4C	1.22892	1.06818e-07			Q9Z1B3	4C-vs-RT	2.18369	3.49589e-08			Q99JR8	37-vs-RT	-0.2236	0.0047457										P08249
P62301	37-vs-4C	1.22836	6.76364e-09			Q91VC3	4C-vs-RT	1.1826	4.89129e-09			Q9D0S9	37-vs-RT	-0.331127	0.000606659										O54784
Q8BVF2	37-vs-4C	1.22823	1.16481e-05			Q9D0F6	4C-vs-RT	0.915235	2.10904e-06			P80313	37-vs-RT	-0.299926	0.0371577										P70452
Q8BP67	37-vs-4C	1.22731	5.53844e-08			Q99JY0	4C-vs-RT	-1.4044	2.30605e-08			Q3UHX2	37-vs-RT	-0.373391	0.00328759										P00405
Q9CYR0	37-vs-4C	1.22568	3.59667e-06			Q9D1C8	4C-vs-RT	-1.1342	7.24593e-07			Q9JHW2	37-vs-RT	-0.280334	0.0221756										P56959
Q571E4	37-vs-4C	1.22502	7.57576e-08			Q62188	4C-vs-RT	-2.71573	2.84259e-08			Q9R099	37-vs-RT	0.499799	0.00387983										P04925
Q9Z2A5	37-vs-4C	1.22488	0.00303019			A6H5Y3	4C-vs-RT	-0.469515	0.000438665			Q9ESE1	37-vs-RT	-0.393734	0.210187										Q80YA8
O55131	37-vs-4C	1.22466	3.68014e-05			O70404	4C-vs-RT	-1.37022	6.92467e-06			Q922B1	37-vs-RT	-0.378573	0.0560276										Q3TXX4
Q8CJG0	37-vs-4C	1.22418	4.9616e-08			P62862	4C-vs-RT	-1.05686	2.11296e-08			Q9R1C7	37-vs-RT	0.482476	0.00277709										O89079
Q9DB27	37-vs-4C	1.22355	1.72508e-06			Q99KE1	4C-vs-RT	-1.3385	3.5156e-07			O35864	37-vs-RT	-0.396506	0.0168971										P48410
Q61235	37-vs-4C	1.22049	4.32168e-05			Q62443	4C-vs-RT	1.53128	7.89154e-06			Q99N69	37-vs-RT	-0.480035	0.0594505										Q3UEB3
O70404	37-vs-4C	1.21941	1.97271e-05			P17182	4C-vs-RT	-1.46642	3.36368e-06			P20152	37-vs-RT	-0.471014	0.0455906										Q00915
Q99JH8;Q9CQM2	37-vs-4C	1.21915	0.000262847			Q8BWY3	4C-vs-RT	-0.822464	4.16332e-05			Q9Z2D1	37-vs-RT	-0.202395	0.105132										Q62193
Q8CFX1	37-vs-4C	1.21901	6.51156e-08			O88741	4C-vs-RT	1.64673	2.53327e-08			Q8C5W0	37-vs-RT	-1.12672	0.00353902										P02301;P84244
P39054	37-vs-4C	1.21835	1.24027e-07			Q9JKF1	4C-vs-RT	-2.51016	4.01077e-08			P15655	37-vs-RT	-0.366014	0.00505832										P09926
Q9CQ10	37-vs-4C	1.21799	5.38852e-07			Q9CPU0	4C-vs-RT	-1.91934	1.26618e-07			P63271;Q9Z199	37-vs-RT	-0.38633	0.0109428										P27546
Q8K009	37-vs-4C	1.21794	0.00386404			Q9WUD1	4C-vs-RT	-0.642755	0.000499515			Q9Z1G3	37-vs-RT	-0.226526	0.218433										Q8BFY6
Q3ULD5	37-vs-4C	1.21788	5.53844e-08			Q8BVG8	4C-vs-RT	2.03161	2.27951e-08			P23506	37-vs-RT	-0.294271	0.00320923										P00397
Q61768	37-vs-4C	1.21694	2.14723e-07			Q8BX02	4C-vs-RT	-2.29715	6.0531e-08			P97384	37-vs-RT	-0.28261	0.00668904										P14142
Q922J3	37-vs-4C	1.21681	3.80615e-07			Q8R1Q8	4C-vs-RT	-0.877096	9.64848e-08			P00493	37-vs-RT	-0.439594	0.00958246										P21952;P31360;P31361;P62515
Q80WQ2	37-vs-4C	1.21622	0.00925323			P31324	4C-vs-RT	-0.427249	0.00151121			O54962	37-vs-RT	0.321984	0.280767										Q8BR63
Q921W0	37-vs-4C	1.2159	2.19223e-06			Q60751	4C-vs-RT	-0.889417	4.54136e-07			Q8C3P7	37-vs-RT	-0.304918	0.018326										P51150
O35215	37-vs-4C	1.21564	1.76818e-06			P40142	4C-vs-RT	-1.24692	3.56249e-07			Q99JY9	37-vs-RT	-0.344898	0.0169801										P48722
Q3UQN2	37-vs-4C	1.21483	2.04305e-05			Q9DCD0	4C-vs-RT	-1.18143	3.3824e-06			Q3UX61;Q9QY36	37-vs-RT	-0.315259	0.0459787										Q01149
P08030	37-vs-4C	1.21252	0.000615937			Q8BMJ3	4C-vs-RT	-1.04557	8.8127e-05			Q61235	37-vs-RT	-0.299368	0.138095										Q6P549
Q62077	37-vs-4C	1.21237	0.00248128			Q9CZW5	4C-vs-RT	0.34435	0.000340154			Q9R226	37-vs-RT	0.0955062	0.198873										Q80VM8
Q9D892	37-vs-4C	1.21217	1.85203e-06			A6X919	4C-vs-RT	1.01392	3.80636e-07			P61089	37-vs-RT	-0.326529	0.0172426										P49135
Q9CQE1	37-vs-4C	1.21197	6.81667e-06			Q9DCS3	4C-vs-RT	-0.727967	1.17638e-06			Q7TQJ1	37-vs-RT	-0.319493	0.0280142										P62334
Q920Q8	37-vs-4C	1.2113	9.47262e-05			Q05186	4C-vs-RT	-1.01341	1.4857e-05			A2AWA9	37-vs-RT	-0.304175	0.0750795										Q5SQX6
O35607	37-vs-4C	1.20854	0.000631791			Q99PG4	4C-vs-RT	1.31196	9.12953e-05			P11983	37-vs-RT	-0.285505	0.139935										Q6P5F6
Q3TCJ1	37-vs-4C	1.20766	0.00578261			Q9ERG2	4C-vs-RT	-0.679114	0.000882065			Q8K3Z9	37-vs-RT	0.988773	0.246529										Q8BHS6
Q8BIW1	37-vs-4C	1.20745	0.0146959			Q9JIK9	4C-vs-RT	-0.285028	0.00262423			A2A863	37-vs-RT	0.136383	0.31818										Q8BX80
Q9R0E1	37-vs-4C	1.20645	3.23527e-05			Q8JZW8	4C-vs-RT	1.46283	5.80388e-06			Q3V1L4	37-vs-RT	-0.369885	0.0531194										Q3TDQ1
P97823	37-vs-4C	1.2063	3.97483e-05			P97823	4C-vs-RT	-1.48575	7.32015e-06			P70168	37-vs-RT	-0.75235	0.0568877										Q3U2A8
P70452	37-vs-4C	1.20615	1.4557e-06			Q9Z1B8	4C-vs-RT	1.06675	2.77588e-07			Q8BZ98	37-vs-RT	-0.264361	0.0159733										P46935
Q9D0F9	37-vs-4C	1.20527	7.18971e-05			Q8R2V5	4C-vs-RT	-0.835458	1.25906e-05			Q9QZS3	37-vs-RT	-0.427426	0.0710888										Q56A08
Q9CZR2	37-vs-4C	1.20471	0.0124935			Q8R3S6	4C-vs-RT	-0.343331	0.00216623			O08848	37-vs-RT	-0.200189	0.30475										Q8BVF2
Q80TL7	37-vs-4C	1.20395	9.88524e-07			Q9D5S7	4C-vs-RT	-1.90709	1.94495e-07			Q8BX10	37-vs-RT	0.334484	0.0133098										P35803
O08807	37-vs-4C	1.20325	2.93482e-07			O35682	4C-vs-RT	-1.69985	7.49817e-08			Q9D0M5	37-vs-RT	-0.437262	0.0083233										P17665
Q9WU78	37-vs-4C	1.20312	2.19594e-07			Q3U7R1	4C-vs-RT	-1.75086	6.13987e-08			Q8CHT0	37-vs-RT	-0.310673	0.00672007										P14211
O35245	37-vs-4C	1.20286	0.0526541			Q9EPR4	4C-vs-RT	-1.67716	0.0123658			O88668	37-vs-RT	0.104424	0.405051										Q8CI71
Q9WVE8	37-vs-4C	1.2026	2.19532e-05			P28658	4C-vs-RT	-0.971798	3.5123e-06			Q6NSR8	37-vs-RT	-0.545128	0.0463376										Q02248
P24668	37-vs-4C	1.20244	4.24625e-07			Q8C2Q3	4C-vs-RT	3.1124	1.0737e-07			P47758	37-vs-RT	0.29098	0.00984599										P24270
Q9WU84	37-vs-4C	1.20206	3.51666e-06			O70309	4C-vs-RT	-1.07551	7.13045e-07			Q6P9Q4	37-vs-RT	-0.325217	0.0219651										P56565
Q3UIA2	37-vs-4C	1.20151	2.2588e-06			Q9EPC1	4C-vs-RT	-3.15808	4.59409e-07			P34022	37-vs-RT	-0.330306	0.0184722										P51437
Q9R1E6	37-vs-4C	1.19951	0.000148734			Q6NY15	4C-vs-RT	2.28415	2.452e-05			Q8VDP3	37-vs-RT	-0.302462	0.0873061										Q60996
Q62093	37-vs-4C	1.19858	5.61442e-05			Q9CQU0	4C-vs-RT	-0.773752	1.0527e-05			Q91W34	37-vs-RT	0.197293	0.0667174										Q3UUQ7
Q922D8	37-vs-4C	1.19818	5.20096e-06			P07309	4C-vs-RT	-2.87678	9.5384e-07			P62482	37-vs-RT	0.674531	0.0259689										P61161
Q3URQ0	37-vs-4C	1.19781	4.05008e-10			Q62018	4C-vs-RT	2.49224	5.54274e-10			Q8CH09	37-vs-RT	1.03357	6.87219e-05										D3YZP9
Q8R4N0	37-vs-4C	1.19778	0.000194968			Q922Y1	4C-vs-RT	-1.14343	3.01268e-05			Q9ESD7	37-vs-RT	-0.150201	0.0945605										Q61329
B2RXS4	37-vs-4C	1.197	7.23649e-07			Q8BZN6	4C-vs-RT	-0.821646	1.59052e-07			Q8BMF4	37-vs-RT	0.18506	0.0118744										P29699
P63094;Q6R0H7	37-vs-4C	1.19676	5.31732e-09			Q9Z2D6	4C-vs-RT	3.704	3.92176e-09			Q7M6Z4	37-vs-RT	-0.362763	0.000500836										O35744
Q9CQM5	37-vs-4C	1.19647	8.18785e-07			Q9ESX5	4C-vs-RT	1.73789	1.69562e-07			O55222	37-vs-RT	-0.335445	0.012606										P31750
Q571I9	37-vs-4C	1.19538	0.0032284			Q9WTR1	4C-vs-RT	-0.762336	0.000452803			Q9D6Y7	37-vs-RT	-0.319681	0.21247										Q80ZJ1
Q80U58	37-vs-4C	1.19524	1.66455e-06			Q8K2Q0	4C-vs-RT	-0.901161	3.25189e-07			Q8BML9	37-vs-RT	-0.275171	0.0167214										P47962
P62911	37-vs-4C	1.19403	2.63081e-06			Q8VD65	4C-vs-RT	-0.801801	5.28096e-07			Q8K215	37-vs-RT	-0.633867	0.0193213										P53564
Q8BIJ7	37-vs-4C	1.19319	3.68327e-07			Q9EPE9	4C-vs-RT	0.77464	9.0893e-08			Q99K01	37-vs-RT	-0.347972	0.0091755										P21279
A2AN08	37-vs-4C	1.19051	1.02056e-06			Q8BHY2	4C-vs-RT	0.850394	2.01985e-07			Q5SSZ5	37-vs-RT	-0.294037	0.0136183										P35980
P21956	37-vs-4C	1.19036	5.31732e-09			Q91VN6	4C-vs-RT	1.9113	3.92176e-09			A6X919	37-vs-RT	0.50536	0.000500836										O35737
O88952	37-vs-4C	1.18871	0.000777265			Q9CXF4	4C-vs-RT	-0.722591	0.000105806			Q80YA9	37-vs-RT	0.393968	0.151152										Q6PE01
Q8C3W1	37-vs-4C	1.18694	7.86583e-05			Q8K194	4C-vs-RT	1.65597	1.32341e-05			P62267	37-vs-RT	0.20981	0.0725398										Q5DU00
P51807	37-vs-4C	1.18676	0.0015308			Q61543	4C-vs-RT	-0.403181	0.000199053			Q9CRA8	37-vs-RT	-0.159464	0.178										Q7TN29
P35980	37-vs-4C	1.18661	1.12151e-07			Q8K370	4C-vs-RT	-1.87577	3.61817e-08			Q9D0R2	37-vs-RT	-0.266124	0.00485874										P08775
Q9D379	37-vs-4C	1.18578	2.87545e-08			Q9CYN9	4C-vs-RT	2.61512	1.60181e-08			Q64511	37-vs-RT	0.554066	0.00181984										O88559
P97384	37-vs-4C	1.18525	7.02041e-08			Q99LB2	4C-vs-RT	-0.884531	2.63104e-08			P31938	37-vs-RT	-0.21148	0.0035966										P03888
P09411	37-vs-4C	1.18406	4.96228e-05			Q04447	4C-vs-RT	-1.32412	9.26289e-06			Q8VED9	37-vs-RT	-0.500114	0.06387										Q3UMB9
O55234	37-vs-4C	1.18335	2.88922e-06			Q922B1	4C-vs-RT	-1.98762	5.77972e-07			P08414	37-vs-RT	0.681093	0.020188										P54276
P32921	37-vs-4C	1.18292	4.13245e-06			P35980	4C-vs-RT	-0.86983	8.0343e-07			Q09014	37-vs-RT	-0.409943	0.0236551										P59017
Q5SVR0	37-vs-4C	1.18277	2.88922e-06			Q08890	4C-vs-RT	-1.15205	5.78287e-07			O54941	37-vs-RT	-0.264454	0.0202731										P54310
O88447	37-vs-4C	1.18157	9.7481e-07			P30416	4C-vs-RT	-1.85584	1.88408e-07			P35282	37-vs-RT	-0.288233	0.0132343										P35585
Q91YI4	37-vs-4C	1.1813	9.51559e-07			Q3U5Q7	4C-vs-RT	-2.14341	1.84798e-07			P11247	37-vs-RT	-0.770998	0.0130311										P35290
Q9CXW4	37-vs-4C	1.18055	8.26528e-10			Q9Z130	4C-vs-RT	1.91647	9.76049e-10			Q80VM8	37-vs-RT	1.18783	0.000118348										O08573
Q9D964	37-vs-4C	1.18	1.03993e-08			G5E870	4C-vs-RT	2.60214	8.03282e-09			P26369	37-vs-RT	-0.26721	0.000900119										O55131
A3KMP2	37-vs-4C	1.1796	3.18124e-06			Q8BMC4	4C-vs-RT	0.798777	6.60183e-07			Q9R0P5	37-vs-RT	-0.538456	0.0213351										P56213
Q61830	37-vs-4C	1.17897	4.1973e-05			P32883	4C-vs-RT	-0.98876	7.74409e-06			Q99MD9	37-vs-RT	-0.388416	0.058753										Q3U8K7
Q61127	37-vs-4C	1.17876	0.00868192			P28867	4C-vs-RT	-1.2564	0.00141214			Q922Q1	37-vs-RT	-0.0820475	0.277059										Q8BP67
Q9QZQ1	37-vs-4C	1.17813	0.000237521			Q9D8M7	4C-vs-RT	2.31865	3.77824e-05			P70195	37-vs-RT	-0.410382	0.101701										Q61878
O54950	37-vs-4C	1.17747	5.08642e-05			Q99JR8	4C-vs-RT	0.426246	9.43009e-06			E9PY46	37-vs-RT	-0.736104	0.0645319										Q3UNA4
Q920A5	37-vs-4C	1.17571	2.81933e-06			Q9QXT0	4C-vs-RT	-0.774162	5.63405e-07			Q793I8	37-vs-RT	-0.419547	0.0198909										P54116
P47915	37-vs-4C	1.17335	6.28583e-08			Q3UGX3	4C-vs-RT	2.18178	2.47232e-08			Q9JKR6	37-vs-RT	0.323172	0.00347138										P01899
O09114	37-vs-4C	1.17309	3.14363e-05			Q91VI7	4C-vs-RT	-1.32624	5.48741e-06			Q9WUP7	37-vs-RT	-0.247912	0.0524761										Q3TC46
P42227	37-vs-4C	1.17272	2.79809e-05			Q8VCT3	4C-vs-RT	-1.10292	4.62862e-06			O08573	37-vs-RT	-0.201346	0.0503455										Q0P678
P01899	37-vs-4C	1.17213	2.96516e-07			Q9DCA5	4C-vs-RT	0.920432	7.61738e-08			Q91YR9	37-vs-RT	-0.450543	0.00841748										P17751
Q91WD1	37-vs-4C	1.17129	1.1756e-07			Q9CZD3	4C-vs-RT	-1.58391	3.83636e-08			Q91VW3	37-vs-RT	-0.561704	0.0049797										P09528
Q9JLN9	37-vs-4C	1.16756	6.52093e-09			Q3UPL0	4C-vs-RT	-1.26168	4.64317e-09			P27659	37-vs-RT	0.336384	0.000587765										O54749;O54750
P46062	37-vs-4C	1.16648	1.31645e-06			Q9JJT0	4C-vs-RT	1.17575	2.59398e-07			Q8VDQ1	37-vs-RT	-0.340663	0.0154621										P45377
P12265	37-vs-4C	1.16558	3.90965e-06			Q9CQ65	4C-vs-RT	-1.39922	7.6071e-07			O88533	37-vs-RT	-0.986323	0.0229879										P58269
Q9CX99	37-vs-4C	1.16518	6.87097e-05			P31648	4C-vs-RT	1.1456	1.20926e-05			P35235	37-vs-RT	-0.447449	0.0709659										Q501J2
P29758	37-vs-4C	1.16425	1.15606e-07			Q64735	4C-vs-RT	-1.62644	3.71977e-08			Q9CU62	37-vs-RT	-0.172139	0.00488245										P09405
Q8C025	37-vs-4C	1.16309	0.0009523			Q9Z247	4C-vs-RT	-1.39156	0.000126922			Q8C3J5	37-vs-RT	-0.208707	0.158705										Q6TYB5
Q9D1E6	37-vs-4C	1.16307	2.95639e-06			Q9DB41	4C-vs-RT	-1.86974	5.88324e-07			Q9R111	37-vs-RT	-0.483857	0.0205551										P54823
Q8VE96	37-vs-4C	1.16286	0.00133104			P70336	4C-vs-RT	-1.09668	0.000177062			Q80TZ9	37-vs-RT	-0.167035	0.17181										Q78PG9
O55033	37-vs-4C	1.16104	0.000396407			Q68FH4	4C-vs-RT	-0.758621	5.85604e-05			Q9ERG2	37-vs-RT	-0.279189	0.120586										Q64735
Q8BWQ6	37-vs-4C	1.1592	1.86429e-06			P60202	4C-vs-RT	1.4741	3.85108e-07			Q64727	37-vs-RT	-0.290915	0.0173362										P49300
O70318	37-vs-4C	1.15911	3.01598e-08			Q99MR6	4C-vs-RT	1.14866	1.61398e-08			Q9QYC0	37-vs-RT	-0.491034	0.00186049										O88622
P47963	37-vs-4C	1.1578	7.08736e-10			Q3UL36	4C-vs-RT	2.17864	8.79572e-10			Q920B9	37-vs-RT	0.499056	0.000109476										F8VPU2
O35598	37-vs-4C	1.15768	8.9476e-07			Q8VI36	4C-vs-RT	-2.18416	1.80653e-07			Q9EP69	37-vs-RT	0.279399	0.0129082										P34152
Q9D1P4	37-vs-4C	1.15632	0.000141347			P01831	4C-vs-RT	0.990641	2.33501e-05			P19246	37-vs-RT	-2.18841	0.0865209										Q60932
P97479	37-vs-4C	1.15599	0.158359			Q8BGH7	4C-vs-RT	-0.480841	0.0618943			Q0GNC1	37-vs-RT	0.369465	0.513679										Q8R1S0
Q6NVE8	37-vs-4C	1.15494	0.00010698			P40240	4C-vs-RT	-2.09862	1.70231e-05			Q8CFE3	37-vs-RT	-0.404884	0.0779293										Q5SYL3
P42567	37-vs-4C	1.15482	4.09983e-05			Q9D8U8	4C-vs-RT	-1.01927	7.44123e-06			Q8BIK4	37-vs-RT	-0.512206	0.0578974										Q3U4G3
Q9WTP6	37-vs-4C	1.15442	1.84709e-09			Q6DFW4	4C-vs-RT	1.73975	1.80069e-09			B2RR83	37-vs-RT	0.743426	0.000203516										O09130
Q6PB44	37-vs-4C	1.15344	1.39331e-07			P70333	4C-vs-RT	1.19394	4.56379e-08			P47941	37-vs-RT	-0.343476	0.00534187										P10126
Q6AW69	37-vs-4C	1.15237	0.000611024			P11627	4C-vs-RT	0.926346	8.76134e-05			Q8BJU2	37-vs-RT	-0.541202	0.137768										Q6P4T2
Q91VJ4	37-vs-4C	1.15207	4.46988e-05			Q9R1J0	4C-vs-RT	0.722454	8.08467e-06			P19096	37-vs-RT	-0.376973	0.0606869										Q3UH68
Q9QXS1	37-vs-4C	1.15205	3.75232e-06			P0DP26;P0DP27;P0DP28	4C-vs-RT	-1.3654	7.47288e-07			P22366	37-vs-RT	-0.405859	0.0224029										P57791
Q8R146	37-vs-4C	1.15194	8.56691e-06			Q80U87	4C-vs-RT	-0.855037	1.57299e-06			P59016	37-vs-RT	-0.621627	0.0317185										P63166
Q9WUR2	37-vs-4C	1.15178	8.57968e-07			P32067	4C-vs-RT	0.242193	1.7859e-07			Q9JLV5	37-vs-RT	-0.213794	0.0126848										P32233
P68037	37-vs-4C	1.15001	0.000450161			O89017	4C-vs-RT	-0.870108	6.38801e-05			Q9Z204	37-vs-RT	-0.374685	0.124646										Q69ZR9
P14148	37-vs-4C	1.14847	2.72816e-07			Q9D1J1	4C-vs-RT	-1.19509	7.06712e-08			O70591	37-vs-RT	-0.414376	0.00792787										P17012
Q9D1L0	37-vs-4C	1.14789	9.03297e-05			P18242	4C-vs-RT	-0.458152	1.44852e-05			Q8VDM4	37-vs-RT	-0.273057	0.073812										Q5PRF0
Q8BFW4	37-vs-4C	1.14756	0.00704253			Q8BRT1	4C-vs-RT	-0.244912	0.00106911			O08760	37-vs-RT	-0.390968	0.26203										Q8BKE6
P47911	37-vs-4C	1.14672	4.05008e-10			Q99K48	4C-vs-RT	2.59148	4.91333e-10			Q61686	37-vs-RT	0.769195	6.7502e-05										D3YXK1
Q8CCH2	37-vs-4C	1.14643	0.00386684			Q9DCG9	4C-vs-RT	-0.404998	0.000506233			Q61466	37-vs-RT	-0.107954	0.21871										Q8BFY9
P61161	37-vs-4C	1.14611	1.19388e-05			P61089	4C-vs-RT	-1.0246	2.1811e-06			Q91ZJ5	37-vs-RT	-0.334729	0.0381449										P70671
P70349	37-vs-4C	1.14546	4.19402e-06			Q8K4Z3	4C-vs-RT	-1.01929	8.13565e-07			Q9CX34	37-vs-RT	-0.394731	0.023754										P59114
Q05186	37-vs-4C	1.14447	7.72982e-06			P62960	4C-vs-RT	-1.49054	1.42174e-06			Q9CQN1	37-vs-RT	-0.468215	0.0301732										P62996
P06745	37-vs-4C	1.14405	3.21505e-06			Q9JIS5	4C-vs-RT	1.56738	6.65808e-07			Q6A026	37-vs-RT	-0.197537	0.021441										P56375
Q9D7H3	37-vs-4C	1.14386	9.38995e-06			Q8BXC6	4C-vs-RT	-1.10677	1.73551e-06			Q9CQZ6	37-vs-RT	0.17863	0.0330274										P68510
Q9D938	37-vs-4C	1.14379	0.0311921			P35803	4C-vs-RT	0.569398	0.00643388			Q791V5	37-vs-RT	-0.0708652	0.370093										Q8C9S4
Q9CR09	37-vs-4C	1.14273	7.10167e-05			Q3UHD6	4C-vs-RT	-1.36682	1.24657e-05			Q9CZX8	37-vs-RT	0.16202	0.0709909										Q569Z5
P19157	37-vs-4C	1.13856	1.79611e-06			Q3UGR5	4C-vs-RT	-1.27463	3.72642e-07			Q9Z2U0	37-vs-RT	-0.39011	0.0170224										P48771
P35979	37-vs-4C	1.13395	4.33047e-09			O70423	4C-vs-RT	-3.20325	3.43418e-09			Q9JM76	37-vs-RT	-0.316538	0.000424604										O35638
P52332	37-vs-4C	1.13262	1.89823e-06			Q3TC93	4C-vs-RT	-1.22772	3.92364e-07			Q920Q6	37-vs-RT	-0.409989	0.0173807										P49446
Q9CQM9	37-vs-4C	1.13233	6.19734e-06			O35350	4C-vs-RT	-1.61953	1.1084e-06			Q9CQM5	37-vs-RT	-0.284342	0.0271826										P62192
Q91ZH7	37-vs-4C	1.1323	2.23439e-07			P62317	4C-vs-RT	1.68876	6.27646e-08			Q8K4Z5	37-vs-RT	0.237103	0.00675067										P14576
P27661	37-vs-4C	1.13128	0.38951			P17710	4C-vs-RT	-0.54987	0.209703			Q14C51	37-vs-RT	-0.0938194	0.617822										Q8VEK3
P05622	37-vs-4C	1.13106	0.000747968			Q9DB29	4C-vs-RT	-1.65778	0.000101886			Q8K211	37-vs-RT	-0.25652	0.149627										Q6PDI5
P24270	37-vs-4C	1.1297	4.99038e-08			P40237	4C-vs-RT	-1.72079	2.11754e-08			P27546	37-vs-RT	-0.312712	0.0028197										O89086
Q9Z2Z6	37-vs-4C	1.12761	1.19881e-08			Q9JHS9	4C-vs-RT	1.95364	8.89487e-09			Q8BXA5	37-vs-RT	0.846182	0.00105212										O70133
P26350	37-vs-4C	1.12676	0.00232587			P70168	4C-vs-RT	1.64609	0.000316584			Q9QYE6	37-vs-RT	-0.401669	0.195987										Q80UP5
Q8K274	37-vs-4C	1.12653	0.00065844			P28663	4C-vs-RT	1.00914	9.54382e-05			Q62036	37-vs-RT	-0.462425	0.142388										Q6P9K8
P47791	37-vs-4C	1.1265	5.8441e-07			Q91ZA3	4C-vs-RT	-1.30956	1.33166e-07			Q9CWJ9	37-vs-RT	-0.330248	0.0112596										P28033
P62259	37-vs-4C	1.12612	0.000205764			Q61189	4C-vs-RT	-1.23452	3.19725e-05			O88456	37-vs-RT	-0.322039	0.0958685										Q61542
Q02013	37-vs-4C	1.12282	0.0267587			Q99LC3	4C-vs-RT	-0.241523	0.00565591			P11627	37-vs-RT	-0.152595	0.359737										Q8C650
P97494	37-vs-4C	1.1223	2.79312e-05			Q80TZ3	4C-vs-RT	1.13902	4.57003e-06			P17426	37-vs-RT	-0.13469	0.050343										Q0P557
Q8BHG2	37-vs-4C	1.12153	0.000210047			Q80Y14	4C-vs-RT	-0.56746	3.24726e-05			Q9ERK4	37-vs-RT	-0.229274	0.0968159										Q61554
P18572	37-vs-4C	1.12097	1.3136e-07			O88665	4C-vs-RT	2.69669	4.28189e-08			Q9D7Z3	37-vs-RT	0.472266	0.00507356										P0C605
P22892	37-vs-4C	1.12021	1.49942e-06			O35598	4C-vs-RT	-1.30825	2.82622e-07			Q9JMH9	37-vs-RT	-0.217065	0.0160444										P46978
P24527	37-vs-4C	1.12019	2.20086e-06			P11247	4C-vs-RT	-2.8057	4.55913e-07			Q8CGY8	37-vs-RT	-0.225988	0.0183309										P51163
Q6Y685	37-vs-4C	1.1195	1.2987e-06			P56376	4C-vs-RT	-1.83035	2.56007e-07			P62320	37-vs-RT	0.281826	0.0151144										P43274
Q91XF0	37-vs-4C	1.11934	9.8729e-06			Q8BP47	4C-vs-RT	-1.09829	1.83442e-06			F6ZDS4	37-vs-RT	-0.22522	0.0340843										P70245
P10854;Q64478;Q64525;Q6ZWY9	37-vs-4C	1.11775	0.249826			Q9JKY0	4C-vs-RT	-0.531447	0.111092			P08226	37-vs-RT	0.0484387	0.567425										Q8VC30
Q8R016	37-vs-4C	1.1173	6.55945e-06			Q02248	4C-vs-RT	-1.44872	1.14114e-06			Q5XJY5	37-vs-RT	-0.363402	0.0275356										P62301
Q9DAU1	37-vs-4C	1.11663	0.000313742			O35955	4C-vs-RT	-0.799831	4.76707e-05			P62743	37-vs-RT	-0.133902	0.110213										Q62504
Q9D7G0	37-vs-4C	1.11512	0.000736809			Q9WTN0	4C-vs-RT	-0.539956	0.00010148			Q8BH86	37-vs-RT	-0.163898	0.148693										Q6PDG5
O08739	37-vs-4C	1.1129	0.00272081			Q6R891	4C-vs-RT	-0.719829	0.000369342			Q8CIG3	37-vs-RT	-0.659835	0.205798										Q80X32
Q9D7X3	37-vs-4C	1.1127	4.3921e-07			Q62417	4C-vs-RT	-2.76123	1.1572e-07			Q9JIH2	37-vs-RT	-0.363439	0.0100364										P24788
Q9EPK2	37-vs-4C	1.11153	7.66207e-06			Q3TYA6	4C-vs-RT	2.66876	1.39236e-06			Q6WVG3	37-vs-RT	-0.290217	0.030075										P62918
P54276	37-vs-4C	1.11104	0.000725467			Q8BJL0	4C-vs-RT	-0.29626	0.000101246			Q8JZY2	37-vs-RT	-0.269063	0.147495										Q6PD03
Q60864	37-vs-4C	1.11005	1.4877e-05			P45591	4C-vs-RT	-1.79456	2.76635e-06			P63089	37-vs-RT	0.380048	0.0431853										P97460
Q62422	37-vs-4C	1.10931	1.79248e-06			Q9ERY9	4C-vs-RT	1.47099	3.6715e-07			Q9CZ44	37-vs-RT	-0.387791	0.0170224										P48758
O08738	37-vs-4C	1.10926	2.46459e-05			Q64442	4C-vs-RT	-1.15246	4.03145e-06			Q9Z2X1	37-vs-RT	-0.285007	0.048422										Q05D44
Q8R0H9	37-vs-4C	1.10894	4.85502e-05			P38060	4C-vs-RT	-0.706179	8.56811e-06			P48725	37-vs-RT	-0.239032	0.0621874										Q3UJP5
P47753	37-vs-4C	1.10645	0.000275689			Q8BMK4	4C-vs-RT	0.736187	4.27384e-05			Q8BJ71	37-vs-RT	-0.111816	0.106635										Q62277
Q9D1Q6	37-vs-4C	1.10643	4.93157e-06			Q920A5	4C-vs-RT	-1.3253	9.26921e-07			P51150	37-vs-RT	-0.0898098	0.02549										P60898
Q9DBF1	37-vs-4C	1.10572	4.62902e-07			E9Q4N7	4C-vs-RT	2.94061	1.18512e-07			Q9DCL8	37-vs-RT	-0.351958	0.0102039										P26041
Q91Z67	37-vs-4C	1.10361	3.04139e-07			Q80WJ7	4C-vs-RT	1.26183	7.93228e-08			Q91W50	37-vs-RT	-0.218118	0.00857338										P18155
Q8R1B4	37-vs-4C	1.10238	0.0001473			Q9QXZ0	4C-vs-RT	-0.632391	2.39251e-05			Q91VJ1	37-vs-RT	-0.355028	0.0871504										Q60973
P70195	37-vs-4C	1.10217	0.000341386			Q9D6U8	4C-vs-RT	-0.707352	5.27312e-05			Q6X893	37-vs-RT	-0.300828	0.114847										Q64213
Q8C147	37-vs-4C	1.10156	5.28276e-06			O88685	4C-vs-RT	-0.927647	9.7881e-07			Q61548	37-vs-RT	-0.449226	0.0260592										P61205;P84078
Q9DBE0	37-vs-4C	1.09951	6.43851e-06			Q99JY9	4C-vs-RT	-1.18009	1.13238e-06			Q8K3H0	37-vs-RT	-0.46591	0.0273985										P62267
Q9DCV4	37-vs-4C	1.09801	7.76629e-07			Q9JIW9	4C-vs-RT	-2.07315	1.63943e-07			P45376	37-vs-RT	-0.406245	0.0122481										P30999
P61759	37-vs-4C	1.09739	1.18412e-05			Q9D0K2	4C-vs-RT	-0.69079	2.13809e-06			Q9CZ30	37-vs-RT	-0.500228	0.0376491										P70662
Q9CR00	37-vs-4C	1.09576	1.19879e-05			Q9WVJ2	4C-vs-RT	-0.74729	2.21157e-06			Q9WU79	37-vs-RT	-0.392411	0.0382809										P70697
Q8BJZ4	37-vs-4C	1.09503	0.000677488			O08795	4C-vs-RT	-0.60213	9.69618e-05			Q91YR1	37-vs-RT	-0.233933	0.143359										Q6P9Z1
Q3UGC7;Q66JS6	37-vs-4C	1.09436	1.25202e-06			Q8BTU1	4C-vs-RT	1.28277	2.39922e-07			P28656	37-vs-RT	0.245167	0.0147874										P42225
Q9DCM2	37-vs-4C	1.09351	4.21488e-07			Q9WUU9	4C-vs-RT	2.93829	1.05905e-07			O88746	37-vs-RT	-0.232694	0.00984599										P23927
Q99LC5	37-vs-4C	1.09312	0.000568925			Q60749	4C-vs-RT	1.09771	8.19452e-05			Q9Z140	37-vs-RT	0.398087	0.135133										Q6P069
Q8K157	37-vs-4C	1.09068	0.000120063			P67778	4C-vs-RT	-0.382467	1.85913e-05			Q6NVF9	37-vs-RT	-0.111242	0.0823125										Q60676
Q2VLH6	37-vs-4C	1.0889	0.000248227			Q9CYN2	4C-vs-RT	0.366844	3.89136e-05			P29341	37-vs-RT	-0.123936	0.101974										Q62077
P27659	37-vs-4C	1.08472	1.89904e-08			Q8VDD9	4C-vs-RT	2.56896	1.18227e-08			Q9DBG6	37-vs-RT	0.303166	0.00142923										O70566
Q5EG47	37-vs-4C	1.0836	1.30142e-06			Q9ERN0	4C-vs-RT	-0.979594	2.56152e-07			Q9Z0S1	37-vs-RT	-0.345105	0.0153627										P43300
Q9Z127	37-vs-4C	1.0834	5.65245e-07			O08709	4C-vs-RT	-2.94749	1.28405e-07			P05202	37-vs-RT	0.11686	0.0109471										P27612
P70271	37-vs-4C	1.08273	0.0014945			Q3TYD4	4C-vs-RT	-0.676041	0.000194625			Q5SUQ9	37-vs-RT	-0.164667	0.178										Q7TMY8
Q810B6	37-vs-4C	1.08263	9.56853e-07			P50171	4C-vs-RT	-0.982449	1.86324e-07			Q8BW41	37-vs-RT	0.654626	0.0130666										P35330
A2BE28	37-vs-4C	1.08091	2.27829e-08			P63254	4C-vs-RT	-6.42019	1.41608e-08			Q60605	37-vs-RT	-0.356427	0.00162548										O88456
Q9CY58	37-vs-4C	1.07923	1.38477e-06			O35188	4C-vs-RT	-0.940482	2.69199e-07			O89079	37-vs-RT	-0.451469	0.0156892										P46414
Q9CQ65	37-vs-4C	1.07807	6.36356e-06			Q9DC61	4C-vs-RT	-0.770687	1.1084e-06			Q9CW46	37-vs-RT	-0.400072	0.0272355										P62245
Q8VDD8	37-vs-4C	1.07643	2.47315e-05			Q9DBF7	4C-vs-RT	2.29021	4.03183e-06			P40237	37-vs-RT	-0.213897	0.0485452										Q06180
Q99JX3	37-vs-4C	1.07584	0.000479722			Q9R0G7	4C-vs-RT	0.525575	6.97746e-05			Q8C0M9	37-vs-RT	-0.429803	0.129589										Q6GYP7
Q9EQH3	37-vs-4C	1.07525	1.57113e-06			Q9JIG7	4C-vs-RT	-1.05218	2.92239e-07			Q9DCV4	37-vs-RT	-0.296775	0.016367										P47753
Q9JKX6	37-vs-4C	1.0747	7.13961e-06			Q6QD59	4C-vs-RT	1.08856	1.23751e-06			P62849	37-vs-RT	0.251017	0.0286944										P62751
Q6WKZ7	37-vs-4C	1.07429	0.00122549			O08582	4C-vs-RT	-0.724226	0.000154391			P28653	37-vs-RT	-0.223434	0.16604										Q6ZWU9
Q8C0E2	37-vs-4C	1.07402	6.76074e-06			Q9CX34	4C-vs-RT	-1.46717	1.17551e-06			Q9EQS3	37-vs-RT	-0.92802	0.0280077										P62331
Q9CX34	37-vs-4C	1.07244	1.39824e-05			Q8C0E2	4C-vs-RT	-1.18243	2.62264e-06			O88543	37-vs-RT	-0.432042	0.0420463										P97384
P17182	37-vs-4C	1.07209	3.95711e-05			Q91V14	4C-vs-RT	1.03912	7.29295e-06			Q9D8Y0	37-vs-RT	-0.349527	0.0567042										Q3U214;Q811L6
Q8CHW4	37-vs-4C	1.07153	0.000440255			P62983	4C-vs-RT	-1.46777	6.35596e-05			Q9CX99	37-vs-RT	-0.318674	0.123967										Q69ZP3
Q45VK7	37-vs-4C	1.07117	0.00185876			Q99KB8	4C-vs-RT	-1.02832	0.000242849			Q8R3D1	37-vs-RT	-0.150709	0.185579										Q7TSQ8
Q9R112	37-vs-4C	1.07108	7.23649e-07			P20917	4C-vs-RT	1.46381	1.59572e-07			Q3UYV9	37-vs-RT	0.165579	0.0118768										P29758
P05555	37-vs-4C	1.07095	8.82452e-06			Q8BHG1	4C-vs-RT	-1.25139	1.62308e-06			Q9WTL7	37-vs-RT	-0.205895	0.0323517										P63318
Q61206	37-vs-4C	1.07058	8.0085e-06			Q9JMC3	4C-vs-RT	-2.18846	1.47042e-06			P86046	37-vs-RT	-1.04904	0.0309612										P63038
Q9CPV4	37-vs-4C	1.07008	6.14594e-06			Q7TMY4	4C-vs-RT	2.47796	1.09616e-06			P63101	37-vs-RT	-0.358107	0.0271826										P62137
Q3U2P1	37-vs-4C	1.06971	0.000314343			P70279	4C-vs-RT	0.732739	4.81685e-05			Q8R4U7	37-vs-RT	-0.26396	0.110268										Q62507
Q8BH61	37-vs-4C	1.06911	0.000480371			O88856	4C-vs-RT	-0.522688	7.00766e-05			Q6A4J8	37-vs-RT	-0.49965	0.12959										Q6I6G8
Q8BX70	37-vs-4C	1.06872	3.41881e-07			Q01730	4C-vs-RT	-2.95726	8.90652e-08			Q9D0E1	37-vs-RT	-0.25678	0.00901072										P20152
Q6ZPJ3	37-vs-4C	1.06821	0.000459081			Q6ZPV2	4C-vs-RT	1.67315	6.59708e-05			Q9JKK7	37-vs-RT	-0.247341	0.125868										Q6A0A9
P52480	37-vs-4C	1.06735	3.22527e-06			Q8C827	4C-vs-RT	1.20038	6.67846e-07			Q9Z1Z2	37-vs-RT	-0.425492	0.021441										P56379
Q8K4Q0	37-vs-4C	1.06654	3.20461e-05			P17156	4C-vs-RT	-1.8738	5.6715e-06			Q99J62	37-vs-RT	0.309886	0.0525955										Q3TDD9
P08226	37-vs-4C	1.06595	3.26177e-07			Q8C522	4C-vs-RT	-1.11241	8.42501e-08			Q9DBL1	37-vs-RT	-0.195234	0.00878272										P19258
Q8CG76	37-vs-4C	1.06591	1.07079e-05			Q01405	4C-vs-RT	-1.19722	2.02426e-06			Q3UNZ8	37-vs-RT	-0.450676	0.0360672										P70349
Q8VE19	37-vs-4C	1.06563	3.71381e-06			Q52KI8	4C-vs-RT	2.17538	7.34728e-07			Q8K0Q5	37-vs-RT	-0.396393	0.0221818										P57759
O35075	37-vs-4C	1.06561	0.000252181			P35123	4C-vs-RT	-1.39114	3.97297e-05			P32037	37-vs-RT	-1.60127	0.1029										Q62095
Q9D6Y7	37-vs-4C	1.06484	0.000654887			Q3U0S6	4C-vs-RT	-2.42924	9.46486e-05			Q9CQ56	37-vs-RT	0.164181	0.141428										Q6P8Y0
P17879;Q61696	37-vs-4C	1.06154	0.000313011			P10605	4C-vs-RT	-1.02443	4.75505e-05			Q91YP3	37-vs-RT	-0.440775	0.109936										Q62481
P58158	37-vs-4C	1.06105	0.0161479			O54879	4C-vs-RT	-1.11159	0.00297155			Q61624	37-vs-RT	0.724589	0.328954										Q8BYI6
Q922Q1	37-vs-4C	1.06024	1.37136e-07			O35892	4C-vs-RT	-1.0103	4.5063e-08			Q99JI1	37-vs-RT	-0.546501	0.00529241										P0DP60
Q9JHR7	37-vs-4C	1.05997	1.91004e-08			E9Q5F9	4C-vs-RT	2.24978	1.18306e-08			A2AR02	37-vs-RT	0.373297	0.00143298										O70572
Q6P9Q6	37-vs-4C	1.05993	2.7194e-06			E9Q555	4C-vs-RT	-1.11773	5.39633e-07			Q9Z1Z0	37-vs-RT	-0.385614	0.0194783										P53702
P62331	37-vs-4C	1.05837	5.50525e-05			Q6ZWY3	4C-vs-RT	-0.979746	1.02876e-05			P51175	37-vs-RT	-0.232371	0.0659326										Q3US41;Q8K0G8
Q9D8S9	37-vs-4C	1.05805	0.0117085			Q6KAR6	4C-vs-RT	-0.771538	0.00199043			Q80VP0	37-vs-RT	-0.281374	0.300323										Q8BUK6
P62897	37-vs-4C	1.05744	0.00581549			O55028	4C-vs-RT	-0.606809	0.000886685			P61922	37-vs-RT	0.132701	0.248127										Q8BHT6
Q61035	37-vs-4C	1.05617	2.01495e-06			P97872	4C-vs-RT	-1.46455	4.20724e-07			Q9D883	37-vs-RT	0.326788	0.0178091										P50247
P61222	37-vs-4C	1.05568	8.87198e-06			Q9R099	4C-vs-RT	1.16729	1.62479e-06			Q9DCM7	37-vs-RT	0.455414	0.032429										P63321
P51410	37-vs-4C	1.05413	0.010528			Q80X95	4C-vs-RT	-1.15837	0.00176224			P62960	37-vs-RT	-0.160348	0.292668										Q8BTU1
Q3U1F9	37-vs-4C	1.05371	0.00838622			Q9R0P6	4C-vs-RT	0.214096	0.00128158			P97504	37-vs-RT	-0.234074	0.271289										Q8BMQ2
Q3UM29	37-vs-4C	1.05354	3.29375e-05			A2A8Z1	4C-vs-RT	-0.989232	5.87769e-06			Q8K4R4	37-vs-RT	-0.19335	0.053372										Q3THK3
O55126	37-vs-4C	1.05316	8.34374e-07			Q8BLF1	4C-vs-RT	1.70884	1.75473e-07			O35900	37-vs-RT	-0.279596	0.0126418										P32020
P21278	37-vs-4C	1.05306	3.54859e-07			Q91VH2	4C-vs-RT	-1.66996	8.91748e-08			P18242	37-vs-RT	-0.22223	0.00910133										P20444
P50580	37-vs-4C	1.05302	3.83197e-06			Q9D154	4C-vs-RT	-2.60546	7.57378e-07			Q9Z2M7	37-vs-RT	-0.268658	0.0226806										P58059
Q8BH58	37-vs-4C	1.05277	0.000100809			Q8BVU0	4C-vs-RT	-1.97323	1.59984e-05			Q9D1P4	37-vs-RT	-0.418211	0.0758104										Q5SUQ9
Q9Z1T1	37-vs-4C	1.0505	1.3136e-06			Q8BFV2	4C-vs-RT	1.78036	2.56452e-07			P41241	37-vs-RT	-0.291839	0.0154066										P43406
Q91YE8	37-vs-4C	1.04989	0.236037			P28798	4C-vs-RT	-0.515649	0.105487			Q9ESC8	37-vs-RT	1.1493	0.562646										Q8R5L3
O08912	37-vs-4C	1.04975	0.000234172			Q9CR39	4C-vs-RT	-1.34237	3.68264e-05			P27773	37-vs-RT	0.0884733	0.101579										Q61790
Q04207	37-vs-4C	1.04753	0.000131382			Q91VM9	4C-vs-RT	-0.854493	2.0886e-05			Q61189	37-vs-RT	-0.357677	0.0847895										Q60854
P49935	37-vs-4C	1.04559	1.19897e-05			Q8C1B7	4C-vs-RT	-1.74852	2.21163e-06			O70318	37-vs-RT	-0.159349	0.0384056										P70698
P11499	37-vs-4C	1.04536	1.95715e-05			P06151	4C-vs-RT	-1.6317	3.33309e-06			P40630	37-vs-RT	-0.167484	0.0454823										Q00898
O55023	37-vs-4C	1.04531	2.10897e-06			O88351	4C-vs-RT	-1.55091	4.43206e-07			Q9JHQ5	37-vs-RT	-0.436074	0.0182599										P50544
Q99MV5	37-vs-4C	1.04409	0.00868192			Q4KMM3	4C-vs-RT	0.60586	0.00143263			Q9Z0H3	37-vs-RT	-0.129842	0.277245										Q8BP92
Q8C3X2	37-vs-4C	1.04394	3.8839e-05			Q920B9	4C-vs-RT	0.508929	7.0437e-06			P51859	37-vs-RT	-0.280012	0.0563168										Q3U0V1
C0HKG5;C0HKG6	37-vs-4C	1.04376	0.000333567			Q9ERL7	4C-vs-RT	-1.30267	5.16634e-05			Q8R050	37-vs-RT	-0.37928	0.112766										Q64105
Q9R0E2	37-vs-4C	1.04291	0.000329801			Q9JKN1	4C-vs-RT	-0.405828	5.08994e-05			Q6PHN9	37-vs-RT	-0.124819	0.112261										Q64096
G3X9K3	37-vs-4C	1.04246	0.000325152			Q62448	4C-vs-RT	-0.859249	5.03559e-05			Q9CQW1	37-vs-RT	-0.227822	0.111639										Q63961
P70699	37-vs-4C	1.04226	1.47132e-07			Q62241	4C-vs-RT	1.69652	4.72231e-08			Q61081	37-vs-RT	-0.270607	0.00575087										P10854;Q64478;Q64525;Q6ZWY9
Q9WUU7	37-vs-4C	1.04194	0.000197648			Q3UHH8	4C-vs-RT	-0.667398	3.04643e-05			Q62165	37-vs-RT	-0.353495	0.094861										Q61337
Q921J2	37-vs-4C	1.04192	2.5227e-06			O88342	4C-vs-RT	-1.73803	5.06063e-07			Q9DAW9	37-vs-RT	-0.555152	0.0189423										P52623;Q99PM9
P70227	37-vs-4C	1.04026	0.00302635			Q9R1V6	4C-vs-RT	1.34585	0.000434945			Q61001	37-vs-RT	-0.273567	0.20998										Q80Y81
Q9D1J1	37-vs-4C	1.04004	2.4222e-07			Q9DBR3	4C-vs-RT	-0.617583	6.50292e-08			Q9CPP6	37-vs-RT	-0.565137	0.00729774										P15532
Q3UMY5	37-vs-4C	1.03993	1.24561e-05			Q8VEA4	4C-vs-RT	-1.23198	2.31634e-06			P62855	37-vs-RT	0.207851	0.0393679										P83877
Q68FH0	37-vs-4C	1.03918	0.000252553			Q8CHG7	4C-vs-RT	1.33675	4.01476e-05			Q6DID7	37-vs-RT	0.199029	0.1029										Q62130
Q99LE6	37-vs-4C	1.0388	0.00010906			P61202	4C-vs-RT	-0.900399	1.75353e-05			Q5XJE5	37-vs-RT	0.249788	0.0801561										Q5U5Q9
Q9DCL9	37-vs-4C	1.03878	2.70153e-06			P20029	4C-vs-RT	0.415021	5.3032e-07			O55106	37-vs-RT	-0.237157	0.0194184										P53569
Q8CIM7	37-vs-4C	1.03765	0.000216293			P49586	4C-vs-RT	-1.36226	3.29972e-05			P11352	37-vs-RT	-0.277697	0.0981081										Q61584
Q8C5H8	37-vs-4C	1.03734	2.6064e-06			Q6P5E4	4C-vs-RT	-0.333811	5.1118e-07			Q3UEB3	37-vs-RT	-0.210372	0.019226										P53026
Q9DD02	37-vs-4C	1.03721	0.000219495			Q923D2	4C-vs-RT	-1.13444	3.34249e-05			Q64433	37-vs-RT	-0.149441	0.0982588										Q61599
Q9QX60	37-vs-4C	1.03677	6.5227e-08			Q91ZX7	4C-vs-RT	-0.76774	2.55311e-08			P28658	37-vs-RT	-0.47076	0.00354665										P02468
P41241	37-vs-4C	1.03639	9.38059e-07			P09528	4C-vs-RT	-2.1249	1.82952e-07			Q03173	37-vs-RT	-0.619833	0.0130067										P35282
Q60823	37-vs-4C	1.03317	0.000367531			Q9CZR8	4C-vs-RT	-0.652649	5.42176e-05			Q9CXF4	37-vs-RT	-0.220505	0.116786										Q64435
Q9QZW0	37-vs-4C	1.03266	0.000492188			Q9R0E2	4C-vs-RT	-1.26873	7.20852e-05			Q8R5A6	37-vs-RT	-0.29842	0.130186										Q6KAQ7
P15655	37-vs-4C	1.03261	7.98888e-07			Q8C7X2	4C-vs-RT	0.914801	1.67016e-07			Q63829	37-vs-RT	-0.214017	0.012481										P31648
Q8CDN6	37-vs-4C	1.03081	6.64984e-07			Q8BY02	4C-vs-RT	1.59339	1.47194e-07			Q61768	37-vs-RT	-0.299035	0.0116016										P28740
Q8BVU5	37-vs-4C	1.02949	0.000181046			O55098	4C-vs-RT	-1.08348	2.83736e-05			Q7TN29	37-vs-RT	-0.166996	0.0908856										Q61206
P80316	37-vs-4C	1.02933	4.31269e-06			Q8BGC4	4C-vs-RT	-1.50565	8.38057e-07			P46656	37-vs-RT	-0.333013	0.0242618										P59759
Q9WV32	37-vs-4C	1.02854	2.4774e-06			Q9QXS1	4C-vs-RT	-1.47819	4.8608e-07			Q8R5F3	37-vs-RT	-0.427449	0.0189267										P52479
Q6IRU5	37-vs-4C	1.02801	7.14588e-06			Q6ZQ38	4C-vs-RT	-0.957495	1.24203e-06			Q61151	37-vs-RT	-0.43108	0.0286944										P62754
P97821	37-vs-4C	1.02728	9.88362e-06			Q9Z2G6	4C-vs-RT	1.54928	1.85809e-06			P97447	37-vs-RT	-0.656664	0.0341089										P70248
P17439	37-vs-4C	1.02687	5.06386e-06			O35134	4C-vs-RT	1.40397	9.2898e-07			Q6NZJ6	37-vs-RT	-0.285362	0.0256273										P61022
P11835	37-vs-4C	1.02679	1.76147e-06			Q8BVI4	4C-vs-RT	-1.00459	3.53564e-07			Q8K4I3	37-vs-RT	-0.501125	0.0169801										P48678
Q9D8T7	37-vs-4C	1.02628	6.64728e-05			Q6GQT6	4C-vs-RT	1.18686	1.18031e-05			P50518	37-vs-RT	-0.249391	0.0702928										Q4LDD4
Q3UPR9	37-vs-4C	1.02547	0.000757817			O88569	4C-vs-RT	0.88935	0.000102739			P49443	37-vs-RT	-0.396077	0.149938										Q6PDL0
Q9CR51	37-vs-4C	1.02404	0.00288728			Q8BGZ1	4C-vs-RT	0.816261	0.000399703			O35643	37-vs-RT	-0.156522	0.208621										Q80XL7
Q8BYA0	37-vs-4C	1.02402	0.000182384			Q61316	4C-vs-RT	-1.10206	2.84041e-05			Q9DCN2	37-vs-RT	0.0958605	0.0910085										Q61207
A2ADY9	37-vs-4C	1.02365	1.23578e-06			Q9D1E6	4C-vs-RT	-1.5945	2.36481e-07			Q8BRF7	37-vs-RT	-0.213251	0.0147248										P41731
P63037	37-vs-4C	1.0233	0.000107303			Q5SSH8	4C-vs-RT	0.617554	1.71164e-05			Q8BFU3	37-vs-RT	-0.584105	0.0786122										Q5U458
Q91WG4	37-vs-4C	1.02324	0.00715004			Q9ES52	4C-vs-RT	-0.81069	0.00108461			P51612	37-vs-RT	-0.123401	0.262179										Q8BKN6;Q9QZS6
Q9JMG1	37-vs-4C	1.02259	0.000357957			Q6PGG6	4C-vs-RT	0.917588	5.34737e-05			Q9CQ10	37-vs-RT	-0.17273	0.115931										Q64337
Q5SUA5	37-vs-4C	1.02246	0.00378609			Q8R1I1	4C-vs-RT	0.895123	0.000493713			Q8BHE8	37-vs-RT	-0.396345	0.217309										Q8BFT9
Q9CQ45	37-vs-4C	1.0218	2.14628e-07			O08756	4C-vs-RT	-0.888668	6.0531e-08			Q3UU96	37-vs-RT	0.238239	0.00666343										P14131
P11438	37-vs-4C	1.02012	6.70461e-06			Q99LI8	4C-vs-RT	-1.24122	1.1671e-06			Q63850	37-vs-RT	-0.176242	0.0279535										P62317
Q80SU7	37-vs-4C	1.02007	0.0297083			P35821	4C-vs-RT	-0.158544	0.00625606			Q9ET01	37-vs-RT	-0.553632	0.368161										Q8C863
P06537	37-vs-4C	1.01971	7.28792e-06			Q62446	4C-vs-RT	-1.38959	1.25118e-06			P70122	37-vs-RT	-0.405779	0.0292934										P62823
Q9JHW2	37-vs-4C	1.01971	1.57658e-06			Q8K4G5	4C-vs-RT	-2.77031	2.96172e-07			Q71B07	37-vs-RT	0.50177	0.0163724										P47757
Q3UV17	37-vs-4C	1.01959	0.00189571			P63037	4C-vs-RT	-0.882063	0.000254309			O08808	37-vs-RT	-0.329166	0.186542										Q7TT37
P59913	37-vs-4C	1.01906	0.00022562			Q9DBC3	4C-vs-RT	-0.399743	3.44435e-05			P61982	37-vs-RT	-0.387058	0.0991062										Q61687
P12382	37-vs-4C	1.01802	1.24561e-05			Q60707	4C-vs-RT	1.78761	2.31538e-06			P09411	37-vs-RT	-0.454544	0.0393679										P83741
Q9Z110	37-vs-4C	1.01783	4.52136e-08			A2A8U2	4C-vs-RT	1.8667	2.03634e-08			Q99LH1	37-vs-RT	0.304917	0.00271448										O89013
O89001	37-vs-4C	1.0172	2.44064e-07			Q7TPD1	4C-vs-RT	2.68446	6.53146e-08			Q6ZQ38	37-vs-RT	-0.346769	0.00735072										P15655
Q91WB4	37-vs-4C	1.01691	0.00454474			Q9R0L6	4C-vs-RT	-1.14214	0.000594495			Q9CRB6	37-vs-RT	-0.641244	0.227969										Q8BGN2
Q6PB93	37-vs-4C	1.01632	0.00224647			Q9D7G0	4C-vs-RT	-1.24891	0.000303995			Q9CX86	37-vs-RT	-0.163644	0.19355										Q80U93
Q8VEA4	37-vs-4C	1.01502	1.18165e-05			Q62420	4C-vs-RT	1.77912	2.12752e-06			Q8BPU7	37-vs-RT	-0.238483	0.037403										P70460
Q3TC93	37-vs-4C	1.01408	1.99106e-06			P27601	4C-vs-RT	-1.33955	4.10056e-07			Q3UQ44	37-vs-RT	1.5448	0.0177527										P49935
Q8VBW6	37-vs-4C	1.01405	0.00010389			Q91V92	4C-vs-RT	-0.809696	1.63656e-05			O88545	37-vs-RT	-0.274608	0.0762506										Q5SVR0
Q64514	37-vs-4C	1.01169	5.85549e-06			Q9WV85	4C-vs-RT	-1.67123	1.03851e-06			Q8BFQ8	37-vs-RT	-0.245119	0.0268234										P61957
P26645	37-vs-4C	1.0111	0.000373893			P55258	4C-vs-RT	-0.764062	5.42954e-05			Q924M7	37-vs-RT	-0.216901	0.117215										Q64448
Q8VC60	37-vs-4C	1.00849	0.000118395			Q3UH60	4C-vs-RT	-0.864421	1.85145e-05			P21107	37-vs-RT	-0.245475	0.0814631										Q60634
Q9QYJ0	37-vs-4C	1.00796	0.000544803			P63044	4C-vs-RT	1.4754	7.98204e-05			Q3UVL4	37-vs-RT	-0.173664	0.133058										Q6NXK7
Q62426	37-vs-4C	1.00748	1.39824e-05			Q80W14	4C-vs-RT	0.698791	2.59977e-06			O54931	37-vs-RT	-0.356264	0.0419677										P97376
P62046	37-vs-4C	1.00666	1.01349e-05			Q6P1B1	4C-vs-RT	-0.931675	1.931e-06			O54946	37-vs-RT	-0.472168	0.0346755										P70279
P60843	37-vs-4C	1.00629	0.000250406			Q9WVB0	4C-vs-RT	-2.75722	3.95264e-05			Q922L6	37-vs-RT	-0.121014	0.102548										Q62087
Q9CQU0	37-vs-4C	1.00625	2.00489e-06			Q64010	4C-vs-RT	-1.75431	4.1489e-07			Q60902	37-vs-RT	-0.262934	0.0178091										P50136
Q3B7Z2	37-vs-4C	1.00617	5.91778e-06			Q8VDP3	4C-vs-RT	-1.68906	1.0578e-06			Q9QWV4	37-vs-RT	-1.35343	0.0268234										P61965
Q3THS6	37-vs-4C	1.00605	0.000248227			Q45VK7	4C-vs-RT	-1.85996	3.89664e-05			Q3V3R1	37-vs-RT	0.117143	0.102334										Q62083
Q9ER38	37-vs-4C	1.00498	1.08288e-06			Q9EP96	4C-vs-RT	-1.84811	2.19044e-07			Q80XU3	37-vs-RT	0.37982	0.0143253										P40124
Q9CPW4	37-vs-4C	1.0047	1.34566e-06			Q99KI3	4C-vs-RT	0.940434	2.59801e-07			Q7TMY8	37-vs-RT	-0.249541	0.0155964										P45878
P80314	37-vs-4C	1.00317	1.33428e-05			Q8R2S9	4C-vs-RT	1.94668	2.42648e-06			Q8CHH9	37-vs-RT	-0.408545	0.0404821										P97287
Q9Z2Y8	37-vs-4C	1.00286	1.31924e-05			O70172	4C-vs-RT	-0.85964	2.42008e-06			P67984	37-vs-RT	0.21656	0.0404821										P86046
Q8K1R7	37-vs-4C	1.00275	0.00241429			O35382	4C-vs-RT	-0.625858	0.000328262			Q7TMM9	37-vs-RT	-0.22768	0.197934										Q80UZ0
P61750	37-vs-4C	1.00256	1.04708e-05			P41234	4C-vs-RT	0.795544	1.96637e-06			Q9CQ60	37-vs-RT	-0.327477	0.0351392										P70298
P07901	37-vs-4C	1.00042	0.0011864			A2AWA9	4C-vs-RT	-0.927034	0.000148327			Q9CY97	37-vs-RT	-0.36043	0.163786										Q6ZQI3
Q9ES28	37-vs-4C	1.00041	1.2974e-06			Q8R5K4	4C-vs-RT	1.57335	2.49813e-07			Q62261	37-vs-RT	-0.363045	0.0151136										P43247
Q7TMC8	37-vs-4C	0.999729	0.00651308			Q921F2	4C-vs-RT	0.545421	0.000970315			O35134	37-vs-RT	0.154317	0.256253										Q8BJA3
Q9D9V3	37-vs-4C	0.999635	0.0051105			P97449	4C-vs-RT	-0.579342	0.000735621			O08528	37-vs-RT	-0.141983	0.238643										Q8BH79
P63089	37-vs-4C	0.998554	5.57173e-05			Q61598	4C-vs-RT	-0.991699	1.03906e-05			Q8BFV2	37-vs-RT	-0.288072	0.0662947										Q3UU96
Q91YR1	37-vs-4C	0.997903	3.49743e-05			P21995	4C-vs-RT	-1.39541	6.45771e-06			Q8K268	37-vs-RT	0.497522	0.055036										Q3TRM8
Q91YJ5	37-vs-4C	0.997775	0.0810555			Q9CZJ1	4C-vs-RT	0.404019	0.0249606			P70335	37-vs-RT	-0.314842	0.449971										Q8K2C6
Q3TL44	37-vs-4C	0.99661	3.51913e-06			Q9D1P2	4C-vs-RT	2.39247	7.13045e-07			Q9CQM9	37-vs-RT	-0.37784	0.0219651										P56671
Q8BTZ7	37-vs-4C	0.995917	5.52274e-05			P48722	4C-vs-RT	-1.5135	1.03663e-05			P62274	37-vs-RT	0.269184	0.0662536										Q3UTH8
P35123	37-vs-4C	0.995787	0.00047029			Q91WU5	4C-vs-RT	-1.1214	6.80714e-05			Q9D0F9	37-vs-RT	-0.327318	0.128777										Q6DID7
Q8QZY1	37-vs-4C	0.995383	0.000306456			Q62261	4C-vs-RT	-0.722072	4.64263e-05			Q9JII5	37-vs-RT	-0.269733	0.109025										Q62442
Q9CQW2	37-vs-4C	0.994143	5.01436e-05			P62911	4C-vs-RT	-0.968013	9.4193e-06			Q91YJ2	37-vs-RT	-0.249161	0.0643091										Q3UMU9
Q9D0J4	37-vs-4C	0.992688	0.000237492			O88441	4C-vs-RT	-0.435077	3.75924e-05			Q91YI0	37-vs-RT	-0.198754	0.101675										Q61830
Q922H4	37-vs-4C	0.992471	3.58817e-05			P34884	4C-vs-RT	-0.898769	6.86241e-06			Q8K3C3	37-vs-RT	-0.401571	0.0556283										Q3TW96
Q8BVL3	37-vs-4C	0.992219	2.58975e-06			Q8BKC5	4C-vs-RT	-0.885529	5.10526e-07			P05063	37-vs-RT	-0.442822	0.019226										P52927
Q69ZQ1	37-vs-4C	0.991252	0.000116246			P28063	4C-vs-RT	-0.761079	1.81084e-05			Q9WUD1	37-vs-RT	-0.280701	0.0808715										Q60591
P80313	37-vs-4C	0.990846	8.32667e-06			Q8R0F5	4C-vs-RT	2.98225	1.50939e-06			Q99MN9	37-vs-RT	-0.213362	0.0315045										P63094;Q6R0H7
Q8BJY1	37-vs-4C	0.990838	9.7798e-07			O55234	4C-vs-RT	-1.66433	1.91472e-07			P61963	37-vs-RT	-0.170532	0.0133098										P35700
P28867	37-vs-4C	0.990652	0.00629262			Q925I1	4C-vs-RT	-0.312673	0.000937307			Q9D067	37-vs-RT	-0.826236	0.254352										Q8BJ03
Q8CAY6	37-vs-4C	0.990414	0.00751098			P48453	4C-vs-RT	0.500929	0.0011302			Q8K449	37-vs-RT	-0.272245	0.26329										Q8BL80
Q9CS42	37-vs-4C	0.990265	0.000690104			Q9Z0P4	4C-vs-RT	-0.883967	9.76485e-05			Q80XQ2	37-vs-RT	-0.196798	0.144358										Q6PAQ4
Q8R5G7	37-vs-4C	0.988799	5.40211e-05			Q9D753	4C-vs-RT	0.556525	1.00443e-05			Q64010	37-vs-RT	-0.304469	0.0652898										Q3UQ84
Q62446	37-vs-4C	0.98828	1.838e-05			Q8BH43	4C-vs-RT	-0.717992	3.16678e-06			Q8K021	37-vs-RT	-0.313987	0.0447427										P98192
Q8K449	37-vs-4C	0.987853	0.000812536			Q9ER72	4C-vs-RT	-0.725853	0.000113374			P28063	37-vs-RT	-0.163479	0.151584										Q6PFE7
Q60692	37-vs-4C	0.987826	1.97303e-05			Q80UV9	4C-vs-RT	1.36948	3.36441e-06			Q8K012	37-vs-RT	-0.254307	0.0456607										Q00PI9
Q99KE1	37-vs-4C	0.987456	4.01259e-06			P23780	4C-vs-RT	-1.53319	7.90374e-07			P70460	37-vs-RT	-0.311162	0.0232807										P58749
O88668	37-vs-4C	0.986858	9.37603e-06			Q9EPQ8	4C-vs-RT	4.51803	1.69214e-06			P50580	37-vs-RT	-0.294532	0.0329902										P68372
P26638	37-vs-4C	0.98657	2.87139e-05			Q9EPN1	4C-vs-RT	-1.16796	4.92366e-06			Q8BH69	37-vs-RT	-0.544666	0.0517608										Q149S1
Q9WTR5	37-vs-4C	0.986187	2.99367e-06			B2RRD7	4C-vs-RT	2.26119	5.93046e-07			Q920Q8	37-vs-RT	-0.605482	0.0205952										P54841
Q9QUR6	37-vs-4C	0.985708	2.10134e-07			Q9D7X3	4C-vs-RT	-1.43125	5.96036e-08			Q8C3F2	37-vs-RT	0.298545	0.00645082										P13864
P09103	37-vs-4C	0.985677	3.1034e-09			O35900	4C-vs-RT	2.12698	2.72713e-09			O54991	37-vs-RT	0.872667	0.000339499										O35405
Q8R180	37-vs-4C	0.984832	1.51127e-08			P62751	4C-vs-RT	-1.33455	9.61175e-09			P57780	37-vs-RT	-0.37644	0.00119664										O70293
P17047	37-vs-4C	0.984826	2.23181e-07			Q8R081	4C-vs-RT	1.16375	6.24317e-08			Q91ZU6	37-vs-RT	-0.195962	0.00672007										P14231
P61967	37-vs-4C	0.984342	0.00021294			Q9CY27	4C-vs-RT	0.770188	3.26094e-05			Q99PW4	37-vs-RT	-0.718994	0.09797										Q61578
Q91YD9	37-vs-4C	0.983957	0.00517553			O70370	4C-vs-RT	-0.426843	0.000756226			P54775	37-vs-RT	-0.144572	0.239787										Q8BHB0
Q923D2	37-vs-4C	0.983895	0.000109564			Q9QZW0	4C-vs-RT	-1.62542	1.76136e-05			P31649	37-vs-RT	-0.390911	0.0802292										Q5UAK0
P63028	37-vs-4C	0.982971	0.000215359			Q6NXK7	4C-vs-RT	1.81686	3.26388e-05			P61971	37-vs-RT	-0.372143	0.0980001										Q61581
O35969	37-vs-4C	0.982668	9.19182e-07			Q99LX0	4C-vs-RT	-1.15287	1.8269e-07			P36916	37-vs-RT	-0.552163	0.0130067										P35279
Q06138	37-vs-4C	0.98216	0.000245571			O88874	4C-vs-RT	2.67398	3.87416e-05			P09470	37-vs-RT	-0.477715	0.101813										Q62048
P70122	37-vs-4C	0.98209	4.78026e-05			O88545	4C-vs-RT	-1.0996	8.47507e-06			Q9WUA2	37-vs-RT	-0.20853	0.0619418										Q3UIK4
Q91YH5	37-vs-4C	0.982042	0.000923281			Q62186	4C-vs-RT	0.676931	0.00012147			Q9JLM4	37-vs-RT	0.238652	0.157597										Q6Q477
O54901	37-vs-4C	0.981674	3.49265e-05			P54818	4C-vs-RT	-0.66435	6.40591e-06			Q6NY15	37-vs-RT	-0.735505	0.0547934										Q3TQI7
Q3UPL0	37-vs-4C	0.98146	2.93009e-08			Q62523	4C-vs-RT	-3.51644	1.60805e-08			P46978	37-vs-RT	0.315155	0.00184172										O88587
E9Q555	37-vs-4C	0.981168	1.77121e-06			P56959	4C-vs-RT	0.80343	3.63635e-07			P62627	37-vs-RT	-0.232932	0.0170224										P48725
Q9Z0J0	37-vs-4C	0.980648	0.000100113			Q04207	4C-vs-RT	-1.37882	1.54596e-05			P46735	37-vs-RT	-0.810352	0.0755088										Q5SSZ5
Q9WUA3	37-vs-4C	0.97919	0.00013023			P47754	4C-vs-RT	-0.969913	2.08711e-05			P26638	37-vs-RT	-0.27402	0.0847895										Q60847
A2A8Z1	37-vs-4C	0.978784	7.92735e-06			P52293	4C-vs-RT	1.22207	1.44802e-06			Q91XF0	37-vs-RT	-0.364885	0.0307903										P63030
O70439	37-vs-4C	0.978206	1.45444e-05			O88796	4C-vs-RT	0.806464	2.72048e-06			Q64516	37-vs-RT	0.305333	0.0426668										P97449
P80317	37-vs-4C	0.977612	5.15322e-06			P80316	4C-vs-RT	-1.22944	9.38797e-07			A2AJ15	37-vs-RT	-0.528086	0.0258235										P61080
P59999	37-vs-4C	0.977177	1.8233e-06			P62307	4C-vs-RT	2.47394	3.76246e-07			Q8BIJ7	37-vs-RT	-0.286638	0.0171705										P49070
P97742	37-vs-4C	0.976441	6.67367e-05			Q8R0H9	4C-vs-RT	-1.31388	1.18797e-05			Q9EPB5	37-vs-RT	-0.418828	0.070424										Q4QQM4
P48722	37-vs-4C	0.97599	0.000274805			Q8K1A6	4C-vs-RT	0.696868	4.22575e-05			Q8BWU5	37-vs-RT	-0.276922	0.105975										Q62266
Q8R4Y4	37-vs-4C	0.975979	1.992e-05			Q80YW0	4C-vs-RT	-0.80877	3.37272e-06			Q8CIL4	37-vs-RT	0.390914	0.0457358										Q01147
Q60902	37-vs-4C	0.9759	9.0594e-07			Q8BZ21	4C-vs-RT	1.73401	1.8179e-07			Q9CQ62	37-vs-RT	-0.177865	0.0130018										P35235
Q91ZR2	37-vs-4C	0.975861	1.66137e-05			P49117	4C-vs-RT	1.87267	2.97783e-06			Q8K157	37-vs-RT	-0.460391	0.0437717										P97789
Q8VCW8	37-vs-4C	0.973783	3.8496e-06			Q5SSI6	4C-vs-RT	0.732412	7.58439e-07			P70372	37-vs-RT	-0.212723	0.0229373										P58158
Q8C0P5	37-vs-4C	0.973717	0.0291558			Q8K4R4	4C-vs-RT	-0.256532	0.00620441			P29788	37-vs-RT	0.471942	0.366952										Q8C7X2
Q91ZJ5	37-vs-4C	0.971473	2.19947e-05			Q8K1E0	4C-vs-RT	0.559638	3.53721e-06			P21550	37-vs-RT	-0.609058	0.0464311										Q02614
Q91W90	37-vs-4C	0.970547	1.2787e-06			Q810B6	4C-vs-RT	-1.25813	2.47726e-07			Q64471	37-vs-RT	-0.488524	0.0151128										P43135
Q99L45	37-vs-4C	0.969449	4.02138e-05			O08811	4C-vs-RT	1.85097	7.32668e-06			Q61096	37-vs-RT	-0.594524	0.0570604										Q3U2P1
P27612	37-vs-4C	0.969354	0.00045736			Q8VCF0	4C-vs-RT	-1.05251	6.49012e-05			P52432	37-vs-RT	0.151352	0.125536										Q6A068
Q9DBL1	37-vs-4C	0.968861	3.05535e-08			Q8K183	4C-vs-RT	-2.33275	1.61884e-08			P56183	37-vs-RT	0.649199	0.00198097										O88643
P61358	37-vs-4C	0.968678	3.60368e-09			P83877	4C-vs-RT	2.53793	3.02026e-09			Q9JL56	37-vs-RT	0.693294	0.000358481										O35493
P70261	37-vs-4C	0.968587	5.36704e-05			Q8C050	4C-vs-RT	-1.09131	1.00423e-05			Q9JHK4	37-vs-RT	-0.331021	0.0652122										Q3UQ44
Q3UHL1	37-vs-4C	0.968362	0.000950751			Q924C1	4C-vs-RT	-1.06583	0.000124745			F8VPU2	37-vs-RT	-0.199032	0.158502										Q6TEK5
Q8BJ90	37-vs-4C	0.968187	0.00444725			P17095	4C-vs-RT	0.5796	0.000573923			Q9CWU6	37-vs-RT	-0.117894	0.226135										Q8BGD8
Q9WVJ3	37-vs-4C	0.96767	4.73122e-05			Q91V64	4C-vs-RT	-1.03009	8.30889e-06			O08992	37-vs-RT	-1.18221	0.0612331										Q3UHL1
P29391	37-vs-4C	0.967167	1.41535e-05			Q6ZWV3	4C-vs-RT	-0.973728	2.6514e-06			P24369	37-vs-RT	0.144032	0.0424094										P97427
Q8BUR4	37-vs-4C	0.965397	0.00876628			Q9CS84	4C-vs-RT	0.407315	0.00144102			Q05512	37-vs-RT	-0.158821	0.277447										Q8BPE4
P26883	37-vs-4C	0.965033	0.00227487			Q8VHE0	4C-vs-RT	0.545674	0.000309811			Q9CQE8	37-vs-RT	-0.122342	0.195647										Q80UJ7
Q9QZE5	37-vs-4C	0.964582	4.62902e-07			Q8C7K6	4C-vs-RT	1.64733	1.18512e-07			Q9QZE5	37-vs-RT	-0.272599	0.0102091										P26049
Q01405	37-vs-4C	0.964486	1.20638e-05			O88487	4C-vs-RT	-1.16214	2.23622e-06			Q9D945	37-vs-RT	0.809838	0.0384056										P70699
Q02248	37-vs-4C	0.964466	2.68568e-05			O54825	4C-vs-RT	0.998528	4.36657e-06			Q62419	37-vs-RT	-0.393615	0.0495006										Q08509
P53026	37-vs-4C	0.9642	9.64667e-08			Q78ZA7	4C-vs-RT	-1.52326	3.39558e-08			O35954	37-vs-RT	-0.427396	0.00453276										P08071
Q8C0M9	37-vs-4C	0.963578	0.00196413			Q9CSH3	4C-vs-RT	-0.569913	0.000260959			Q9WTU0	37-vs-RT	0.17197	0.187952										Q80T85
Q8BH04	37-vs-4C	0.963353	1.49697e-07			Q3UMT1	4C-vs-RT	-2.83352	4.79822e-08			P70295	37-vs-RT	0.243725	0.00582873										P11276
E9Q4P1	37-vs-4C	0.962674	0.00255454			Q99PU8	4C-vs-RT	-0.390231	0.00034975			P97872	37-vs-RT	-0.163917	0.20191										Q80W00
Q9CQR6	37-vs-4C	0.962155	0.000117739			Q8BFZ3	4C-vs-RT	-1.42184	1.83333e-05			Q9QY30	37-vs-RT	-0.593261	0.0811257										Q60631
Q99K85	37-vs-4C	0.9614	0.000194437			Q8BGN8	4C-vs-RT	0.918831	2.99824e-05			P45591	37-vs-RT	-0.358363	0.093775										Q61301
P08103	37-vs-4C	0.960584	2.70198e-05			P84084	4C-vs-RT	-1.11776	4.41542e-06			Q8BYM7	37-vs-RT	-1.04238	0.04957										Q08890
Q91YI0	37-vs-4C	0.95975	5.70357e-06			Q9D8X1	4C-vs-RT	1.02586	1.01738e-06			P17156	37-vs-RT	-0.608074	0.0264466										P61759
Q8VEE0	37-vs-4C	0.95959	1.36434e-05			Q61069	4C-vs-RT	1.30966	2.55442e-06			P14685	37-vs-RT	-0.239163	0.0412687										P97360
Q9WV38	37-vs-4C	0.959309	0.00309769			Q8R4X3	4C-vs-RT	-0.904477	0.000448451			Q9EPC1	37-vs-RT	-0.349613	0.211039										Q80YQ8
Q8JZU2	37-vs-4C	0.957968	1.93256e-07			Q9QZ88	4C-vs-RT	-1.5616	5.71706e-08			Q9QWI6	37-vs-RT	-0.712913	0.00628831										P13020
Q9JLQ2	37-vs-4C	0.957235	4.80511e-05			Q91YP2	4C-vs-RT	-0.808193	8.51119e-06			Q8BGC0	37-vs-RT	-0.248976	0.0619459										Q3UIR3
Q8K354	37-vs-4C	0.957165	5.65369e-07			Q9JMG3	4C-vs-RT	3.02448	1.28405e-07			P97300	37-vs-RT	-0.227577	0.0109471										P27641
Q922S4	37-vs-4C	0.956954	0.0010811			Q8K449	4C-vs-RT	-1.2601	0.000135867			P60605	37-vs-RT	-0.409711	0.160629										Q6ZPQ6
P35235	37-vs-4C	0.956774	0.000666883			Q8VED9	4C-vs-RT	-1.34285	9.61122e-05			P54116	37-vs-RT	-0.139423	0.142677										Q6P9Q6
Q8K5B2	37-vs-4C	0.956311	0.00530893			O55100	4C-vs-RT	0.444415	0.00076435			Q9CY57	37-vs-RT	0.153957	0.240965										Q8BHC9
Q8BY89	37-vs-4C	0.955929	7.4216e-06			P63280	4C-vs-RT	0.446	1.32904e-06			P53994	37-vs-RT	0.19698	0.0297857										P62878
P0DP26;P0DP27;P0DP28	37-vs-4C	0.955391	1.21619e-05			Q04519	4C-vs-RT	-0.583409	2.24328e-06			Q80TH2	37-vs-RT	-0.515609	0.0385975										P80315
P70296	37-vs-4C	0.955187	1.21336e-05			Q9CQN1	4C-vs-RT	-1.70124	2.23687e-06			Q9JLB2	37-vs-RT	-0.858333	0.0384854										P80313
P70663	37-vs-4C	0.955079	5.05709e-07			Q99KQ4	4C-vs-RT	-1.85407	1.24632e-07			Q5PSV9	37-vs-RT	-0.193759	0.0108377										P26645
Q6PAR5	37-vs-4C	0.954956	0.000197777			P56391	4C-vs-RT	-0.414279	3.0549e-05			Q8BVI5	37-vs-RT	-0.590553	0.094861										Q61361
Q9CRC9	37-vs-4C	0.95493	1.50815e-06			Q99K28	4C-vs-RT	-1.12008	2.83598e-07			Q5XKN4	37-vs-RT	0.427986	0.0161845										P47199
P32020	37-vs-4C	0.954903	1.07153e-06			Q8VEH8	4C-vs-RT	2.11699	2.16991e-07			P14094	37-vs-RT	-0.476138	0.0143253										P39447
P11679	37-vs-4C	0.954121	0.014849			Q99MZ7	4C-vs-RT	-0.188746	0.00268228			Q8K1A5	37-vs-RT	-0.169363	0.321085										Q8BXA1
P16675	37-vs-4C	0.952888	4.67611e-07			P62274	4C-vs-RT	-1.85697	1.19127e-07			P97494	37-vs-RT	-0.562167	0.0102121										P26151
Q9D8E6	37-vs-4C	0.951739	1.82025e-08			P84104	4C-vs-RT	1.86468	1.12256e-08			Q8BWT1	37-vs-RT	-0.407118	0.0013484										O70493
Q64331	37-vs-4C	0.951735	9.58934e-06			Q8BZW8	4C-vs-RT	-2.07579	1.76695e-06			Q8R480	37-vs-RT	-0.128684	0.0333668										P70175
Q9WUA2	37-vs-4C	0.950253	2.55287e-06			Q07076	4C-vs-RT	-1.36765	5.10392e-07			Q8R146	37-vs-RT	-0.41698	0.0192087										P52912
Q9CWJ9	37-vs-4C	0.949959	2.40214e-06			Q3TCN2	4C-vs-RT	-0.818869	4.78294e-07			P35486	37-vs-RT	0.140202	0.018741										P51881
Q91ZA3	37-vs-4C	0.949637	1.71063e-06			Q9CWX9	4C-vs-RT	1.63774	3.49731e-07			Q80W21	37-vs-RT	-0.870509	0.0168335										P48381
Q9EQ20	37-vs-4C	0.949435	2.4133e-06			Q7TMK9	4C-vs-RT	0.363574	4.81881e-07			Q8R2Y8	37-vs-RT	0.266464	0.0188065										P51949
Q9CWK8	37-vs-4C	0.948009	4.26522e-06			Q61107	4C-vs-RT	-1.97864	8.38057e-07			P56546	37-vs-RT	-0.37404	0.0242265										P59672
Q9JIG7	37-vs-4C	0.9452	8.28168e-07			O55126	4C-vs-RT	-1.26251	1.75288e-07			O35215	37-vs-RT	-0.393027	0.0126418										P31996
Q62418	37-vs-4C	0.94393	0.000284327			Q9JK23	4C-vs-RT	-1.6117	4.39555e-05			Q8K370	37-vs-RT	-0.192991	0.107395										Q62376
P24369	37-vs-4C	0.943237	8.06904e-08			Q99M28	4C-vs-RT	1.67625	2.95561e-08			A2BDX3	37-vs-RT	-0.197079	0.00403106										P05480
Q9Z0R6	37-vs-4C	0.942169	0.00118993			Q3TZM9	4C-vs-RT	0.711695	0.00014901			P28352	37-vs-RT	-0.196557	0.164056										Q6ZQK5
Q8BMS1	37-vs-4C	0.941801	7.70485e-07			Q8BXV2	4C-vs-RT	1.93364	1.62292e-07			Q921K9	37-vs-RT	-0.342035	0.0122287										P30993
Q921Z5	37-vs-4C	0.940453	0.00201102			Q3TAS6	4C-vs-RT	0.59884	0.000265639			Q9DD18	37-vs-RT	-0.31522	0.189536										Q80TG1
Q8R164	37-vs-4C	0.940331	0.000182692			P61967	4C-vs-RT	-1.2768	2.8766e-05			P63073	37-vs-RT	-0.312844	0.0913174										Q61216
O89110	37-vs-4C	0.939199	1.18422e-05			Q04750	4C-vs-RT	0.963136	2.14011e-06			Q8BWD8	37-vs-RT	-0.114701	0.0376766										P70663
O70591	37-vs-4C	0.938504	7.38618e-06			Q8BT60	4C-vs-RT	-1.86905	1.26397e-06			P70268	37-vs-RT	-0.293706	0.0293893										P62849
Q99PT1	37-vs-4C	0.93722	6.10061e-06			P80318	4C-vs-RT	-1.09847	1.08899e-06			Q9JL62	37-vs-RT	-0.207457	0.0271655										P62077
Q3UHX2	37-vs-4C	0.936847	1.00657e-06			Q61035	4C-vs-RT	-1.40613	1.98778e-07			Q60864	37-vs-RT	-0.477083	0.013398										P35846
Q8BXC6	37-vs-4C	0.936528	7.38618e-06			O88736	4C-vs-RT	1.76546	1.28364e-06			P29758	37-vs-RT	-0.206087	0.0294423										P62855
Q9ERN0	37-vs-4C	0.935441	4.61021e-07			Q6PDN3	4C-vs-RT	-5.08983	1.17988e-07			Q3UYC0	37-vs-RT	-0.329736	0.0102039										P26040
Q6P9Q4	37-vs-4C	0.93522	8.22233e-06			Q9DCH4	4C-vs-RT	-0.90252	1.48483e-06			P62257	37-vs-RT	-0.314808	0.0313774										P63087
O55098	37-vs-4C	0.935165	9.64709e-05			Q60823	4C-vs-RT	-1.58804	1.50871e-05			P50428	37-vs-RT	0.172285	0.0752914										Q5SS80
Q8C0C7	37-vs-4C	0.934083	6.09922e-06			O70152	4C-vs-RT	0.775099	1.08128e-06			P26516	37-vs-RT	-0.266951	0.0271655										P62075
Q5M8N4	37-vs-4C	0.933372	1.5959e-06			P70452	4C-vs-RT	-1.44772	3.01024e-07			Q8CGC7	37-vs-RT	-0.270062	0.0163724										P47791
P61087	37-vs-4C	0.932591	0.00773641			Q8R1X6	4C-vs-RT	-0.995727	0.00115835			Q3ULJ0	37-vs-RT	-0.134205	0.264574										Q8BLK9
P84096	37-vs-4C	0.932461	2.6813e-05			P03995	4C-vs-RT	1.85063	4.30251e-06			Q60676	37-vs-RT	-0.240455	0.0495006										Q08481
Q8CIN4	37-vs-4C	0.932066	1.628e-07			P97429	4C-vs-RT	-1.555	4.96196e-08			Q9DCC4	37-vs-RT	-0.518501	0.00595972										P11679
B2RQC6	37-vs-4C	0.930533	0.00174006			P19258	4C-vs-RT	-0.988342	0.000226084			Q3U7R1	37-vs-RT	-0.156086	0.183236										Q7TQJ8
P46467	37-vs-4C	0.929383	0.000904232			Q99L13	4C-vs-RT	-0.642039	0.000119944			P11276	37-vs-RT	-0.148277	0.156088										Q6PIJ4
Q60715	37-vs-4C	0.928866	1.78252e-06			Q9QWR8	4C-vs-RT	-0.990887	3.64991e-07			Q99LI8	37-vs-RT	-0.364013	0.0170224										P48744
O35188	37-vs-4C	0.928848	3.84084e-07			P17047	4C-vs-RT	-1.06725	9.76682e-08			P63094;Q6R0H7	37-vs-RT	-0.184538	0.00958246										P21981
P08074	37-vs-4C	0.928038	3.59284e-05			P27870	4C-vs-RT	-0.797636	6.90353e-06			Q99JY0	37-vs-RT	-0.169089	0.0556518										Q3TWN3
Q9CWW6	37-vs-4C	0.926523	6.356e-05			Q61701	4C-vs-RT	3.16489	1.13048e-05			Q9CSH3	37-vs-RT	-0.239213	0.0683961										Q3V384
Q99JI4	37-vs-4C	0.926392	5.14639e-05			P56546	4C-vs-RT	-1.04774	9.50444e-06			P58389	37-vs-RT	-0.315558	0.06466										Q3UP87
P40124	37-vs-4C	0.924152	3.50003e-05			P70268	4C-vs-RT	-0.9129	6.62842e-06			Q8R0W0	37-vs-RT	-0.784691	0.0551776										Q3TSG4
Q8BYB9	37-vs-4C	0.923839	3.16664e-06			Q61205	4C-vs-RT	-1.0824	6.35761e-07			P97314	37-vs-RT	-0.520809	0.0209921										P55264
Q8CIH5	37-vs-4C	0.923802	1.39824e-05			Q8K297	4C-vs-RT	-0.692539	2.60063e-06			P59999	37-vs-RT	-0.231182	0.0419733										P97379
Q9WV80	37-vs-4C	0.922517	0.000250234			Q9QYS9	4C-vs-RT	-0.864334	3.94531e-05			Q60931	37-vs-RT	-0.123352	0.102548										Q62086
Q9CR39	37-vs-4C	0.921162	0.000579367			Q7TQK4	4C-vs-RT	0.64044	8.44202e-05			Q9Z2Q6	37-vs-RT	-0.37454	0.135578										Q6P1F6
O08600	37-vs-4C	0.920971	7.90092e-06			Q61879	4C-vs-RT	-1.63418	1.44518e-06			Q6PGF7	37-vs-RT	-0.240108	0.0306547										P63024
O54782	37-vs-4C	0.920114	1.19879e-05			Q9CQ56	4C-vs-RT	0.992698	2.20843e-06			Q80UM3	37-vs-RT	-0.414188	0.0382128										P70689
Q8JZN5	37-vs-4C	0.91938	1.68482e-07			P83870	4C-vs-RT	1.69263	5.38103e-08			Q9ER88	37-vs-RT	0.193169	0.00605747										P12265
Q60759	37-vs-4C	0.919344	2.38018e-06			O55022	4C-vs-RT	1.0856	4.72856e-07			Q9DBL7	37-vs-RT	-0.231648	0.0187195										P51863
Q7TNV0	37-vs-4C	0.919028	2.36445e-05			P10852	4C-vs-RT	-0.833854	3.77914e-06			Q8C570	37-vs-RT	-0.351713	0.0473153										Q04692
Q8R4H2	37-vs-4C	0.917712	0.00651611			P28660	4C-vs-RT	-0.441661	0.000979068			Q8CG46	37-vs-RT	-0.558104	0.256253										Q8BJD1
P50247	37-vs-4C	0.917392	3.21194e-05			Q8VDQ9	4C-vs-RT	1.29117	5.70654e-06			Q99K85	37-vs-RT	-0.409873	0.0527403										Q3TDE8
Q9JK48	37-vs-4C	0.916363	9.51217e-06			Q9Z0S1	4C-vs-RT	-1.0831	1.73848e-06			Q61234	37-vs-RT	-0.388587	0.0330728										P69566
P45878	37-vs-4C	0.916067	1.15606e-07			Q9D1K2	4C-vs-RT	1.48339	3.73493e-08			Q9D1M0	37-vs-RT	-0.239485	0.00492247										P09411
P46735	37-vs-4C	0.915878	0.025321			P04925	4C-vs-RT	0.365717	0.005162			O89023	37-vs-RT	-0.154686	0.355213										Q8C4Y3
Q8CAS9	37-vs-4C	0.915753	0.000196464			Q91VC9	4C-vs-RT	-0.709513	3.02112e-05			Q61578	37-vs-RT	-0.427268	0.094861										Q61335
Q9CVB6	37-vs-4C	0.91486	7.67923e-06			E9Q784	4C-vs-RT	2.00513	1.39442e-06			Q62241	37-vs-RT	-0.270534	0.0301404										P62962
Q8BH95	37-vs-4C	0.914388	8.40815e-09			A2A791	4C-vs-RT	2.76216	5.9228e-09			Q9D051	37-vs-RT	0.133313	0.00074675										O54988
G5E8Q8	37-vs-4C	0.914384	0.0584867			O35648	4C-vs-RT	-0.617339	0.0143863			Q9D0M3	37-vs-RT	-0.0628876	0.41817										Q8CJ61
Q2TPA8	37-vs-4C	0.913959	4.55404e-05			Q8R550	4C-vs-RT	-0.783802	8.18245e-06			O35492	37-vs-RT	0.39609	0.0611687										Q3UHD9
Q99KK9	37-vs-4C	0.912961	0.0004055			Q8BTY8	4C-vs-RT	1.4154	5.95856e-05			O08638	37-vs-RT	-0.29762	0.122121										Q68FD9
Q9QYJ3	37-vs-4C	0.912938	8.19714e-05			P60670	4C-vs-RT	-0.986093	1.35982e-05			Q9JMC3	37-vs-RT	-0.436779	0.0728162										Q5F2F2
Q3TGF2	37-vs-4C	0.912516	0.00719883			Q8R050	4C-vs-RT	-0.869922	0.00109419			O88983	37-vs-RT	-0.109754	0.262374										Q8BKS9
Q99P30	37-vs-4C	0.912422	2.99681e-06			P50285	4C-vs-RT	-2.07364	5.93046e-07			Q9CRA4	37-vs-RT	0.636648	0.0205952										P54869
P26443	37-vs-4C	0.912339	1.31924e-05			P40630	4C-vs-RT	-0.673689	2.4028e-06			Q91V92	37-vs-RT	-0.271265	0.0404362										P85094
Q8C522	37-vs-4C	0.911206	4.3921e-07			Q6A028	4C-vs-RT	-1.62803	1.13716e-07			Q9Z0R9	37-vs-RT	0.457533	0.0100258										P24668
Q8BFR4	37-vs-4C	0.910945	8.06904e-08			Q8VC51	4C-vs-RT	2.5536	2.98755e-08			P61979	37-vs-RT	-0.309274	0.00404718										P05533
P10126	37-vs-4C	0.910383	0.00355363			A2AJI0	4C-vs-RT	-0.242764	0.000469015			Q8VDW0	37-vs-RT	-0.390857	0.214306										Q810U4
P57776	37-vs-4C	0.910136	7.63538e-07			P62835	4C-vs-RT	-1.91319	1.61633e-07			P21278	37-vs-RT	-0.274559	0.0121932										P30678
P48758	37-vs-4C	0.909752	3.16909e-06			Q9D850	4C-vs-RT	1.09935	6.35761e-07			P42208	37-vs-RT	-0.229394	0.0210442										P55284
P09405	37-vs-4C	0.90914	6.26412e-09			O88792	4C-vs-RT	-1.6952	4.55544e-09			Q99LM2	37-vs-RT	-0.250113	0.000572229										O35980
P84084	37-vs-4C	0.908852	2.45088e-05			Q9JL35	4C-vs-RT	-2.12545	4.01244e-06			Q921J2	37-vs-RT	-0.246801	0.0484071										Q05CL8
Q9QZ08	37-vs-4C	0.908741	6.55945e-06			Q91YI0	4C-vs-RT	-1.1585	1.14114e-06			Q8BH59	37-vs-RT	0.109893	0.0275356										P62305
Q64373	37-vs-4C	0.908112	0.000316374			P11983	4C-vs-RT	-1.12287	4.82128e-05			O08807	37-vs-RT	-0.159538	0.110365										Q62511
Q9QYG0	37-vs-4C	0.907675	0.00699171			Q9JKZ2	4C-vs-RT	-1.62752	0.00106728			Q9CQV8	37-vs-RT	-0.255118	0.260759										Q8BKC5
Q8VEB4	37-vs-4C	0.907593	1.84396e-05			Q9WVE8	4C-vs-RT	-1.52323	3.16678e-06			Q9JK81	37-vs-RT	-0.315424	0.0447782										P98203
Q05816	37-vs-4C	0.906877	0.00321506			Q9QYL7	4C-vs-RT	0.802673	0.000452803			Q9Z0E6	37-vs-RT	-0.371603	0.212397										Q80ZI6
Q9JLI6	37-vs-4C	0.906798	0.000391416			Q8BGD8	4C-vs-RT	-0.923851	5.77405e-05			Q8VCT4	37-vs-RT	-0.366794	0.119821										Q64705
P47941	37-vs-4C	0.906673	1.3852e-06			P23198	4C-vs-RT	0.965074	2.69524e-07			O35405	37-vs-RT	0.226318	0.0158103										P46460
Q61001	37-vs-4C	0.906317	0.000649808			P53798	4C-vs-RT	1.04245	9.31273e-05			Q9JK48	37-vs-RT	-0.180179	0.140545										Q6P6M7
Q9CY97	37-vs-4C	0.906177	0.00336509			Q571I9	4C-vs-RT	-1.59656	0.00046536			P83882	37-vs-RT	0.259293	0.213664										Q810A7
P70398	37-vs-4C	0.906078	0.000536424			P28667	4C-vs-RT	-1.49286	7.97611e-05			Q8K4G5	37-vs-RT	-0.356009	0.13271										Q6NXI6
Q921G7	37-vs-4C	0.905762	2.23475e-08			Q9D0S9	4C-vs-RT	-1.10976	1.38611e-08			Q8VCG3	37-vs-RT	0.55866	0.00162129										O88448
P60229	37-vs-4C	0.905339	1.002e-05			Q9JKX6	4C-vs-RT	-1.24973	1.88071e-06			O88531	37-vs-RT	-0.153974	0.0343113										P70261
P50136	37-vs-4C	0.905293	1.3528e-05			Q8BTZ7	4C-vs-RT	-1.48829	2.50775e-06			P62334	37-vs-RT	-0.251459	0.0410808										P97315
Q8C6G8	37-vs-4C	0.903985	7.09458e-05			Q99N28	4C-vs-RT	1.34251	1.22655e-05			Q8K4P0	37-vs-RT	-0.146161	0.0709659										Q52KE7
Q3UGR5	37-vs-4C	0.902551	5.70428e-06			P62761	4C-vs-RT	1.06746	1.02446e-06			Q3UJU9	37-vs-RT	-0.551901	0.0264692										P61804
P63024	37-vs-4C	0.901615	3.39155e-05			E9PYL2	4C-vs-RT	2.86154	6.07682e-06			Q69ZK0	37-vs-RT	-0.353565	0.0541331										Q3TJZ6
Q8BZF8	37-vs-4C	0.901288	4.9448e-05			P97386	4C-vs-RT	1.49182	9.11689e-06			Q9R0D8	37-vs-RT	-0.748812	0.063573										Q3ULW6
Q99NB1	37-vs-4C	0.899981	1.67175e-06			Q9D883	4C-vs-RT	1.34672	3.27447e-07			P09242	37-vs-RT	-0.517851	0.016741										P47964
P51175	37-vs-4C	0.899739	9.34736e-06			P52760	4C-vs-RT	-1.31975	1.65614e-06			Q91XM9	37-vs-RT	-0.794222	0.0326267										P68181
P17742	37-vs-4C	0.899425	3.89319e-06			Q99PT1	4C-vs-RT	-1.21005	7.59111e-07			Q9JLI7	37-vs-RT	-1.11603	0.0229468										P58252
Q9JI75	37-vs-4C	0.899417	3.5415e-05			Q9D7V9	4C-vs-RT	-0.869424	6.64177e-06			P32921	37-vs-RT	-0.287566	0.055363										Q3TUA9
Q91VI7	37-vs-4C	0.899235	0.000107303			O35623	4C-vs-RT	1.43968	1.71857e-05			Q08890	37-vs-RT	0.196267	0.0791273										Q5U4C3
Q9D8C4	37-vs-4C	0.896873	0.000895532			Q9CR68	4C-vs-RT	-0.254899	0.000118366			Q2TPA8	37-vs-RT	-0.215004	0.155936										Q6PIC6
Q9DCS2	37-vs-4C	0.896578	0.000152849			Q8CJG1	4C-vs-RT	-0.902322	2.50317e-05			Q0P557	37-vs-RT	-0.764409	0.0880296										Q61037
Q8BGD9	37-vs-4C	0.896175	6.27003e-05			Q9D0R4	4C-vs-RT	0.793128	1.12786e-05			B2RXS4	37-vs-RT	-0.213731	0.0677803										Q3V1U8
Q8VCT3	37-vs-4C	0.894435	2.608e-05			Q00612	4C-vs-RT	-1.14098	4.26066e-06			Q9EPB4	37-vs-RT	-0.513647	0.0490634										Q08122
P62082	37-vs-4C	0.894312	0.00387918			Q8CIM7	4C-vs-RT	-0.892425	0.000514316			Q3UFK8	37-vs-RT	-0.190825	0.219087										Q8BG05
P52760	37-vs-4C	0.893602	3.41814e-05			Q8QZS1	4C-vs-RT	-0.94811	6.11325e-06			Q9DCT8	37-vs-RT	-0.536584	0.0542539										Q3TL44
Q9QUH0	37-vs-4C	0.89345	0.00033298			Q60931	4C-vs-RT	-0.426515	5.16634e-05			P97360	37-vs-RT	-0.429614	0.112766										Q64104
Q99J83	37-vs-4C	0.893298	0.00572571			Q60625	4C-vs-RT	1.19575	0.000875552			P97821	37-vs-RT	-0.155683	0.245011										Q8BHN3
Q9CR26	37-vs-4C	0.89239	1.0264e-07			Q8K354	4C-vs-RT	-1.37622	3.47383e-08			Q80Y44	37-vs-RT	0.58893	0.00466566										P08113
Q61792	37-vs-4C	0.892375	1.9693e-05			Q6DVA0	4C-vs-RT	0.748793	3.35725e-06			Q5SWD9	37-vs-RT	0.191477	0.0455516										Q00899
Q80UP3	37-vs-4C	0.892046	3.75872e-05			Q9Z1Q9	4C-vs-RT	-0.776115	7.0057e-06			P61222	37-vs-RT	-0.28445	0.056124										Q3TZX3;Q922G0
Q9DBD5	37-vs-4C	0.891968	1.5043e-08			Q9D7M8	4C-vs-RT	3.20688	9.56405e-09			Q8BTF8	37-vs-RT	1.49519	0.00119075										O70279
Q8JZV7	37-vs-4C	0.891962	0.000368156			Q8BVQ5	4C-vs-RT	-0.604975	5.4268e-05			Q9D958	37-vs-RT	0.156378	0.116947										Q64444
Q9EST4	37-vs-4C	0.891337	1.44198e-05			Q8CBW3	4C-vs-RT	-0.830735	2.68708e-06			O88447	37-vs-RT	-0.254951	0.0426008										P97447
Q9Z0X1	37-vs-4C	0.889939	1.22192e-06			O55023	4C-vs-RT	-1.36797	2.36354e-07			Q99K30	37-vs-RT	-0.394265	0.0146694										P41242
Q8CHH9	37-vs-4C	0.88877	0.000185439			Q99JR1	4C-vs-RT	-0.503115	2.89348e-05			Q8R409	37-vs-RT	-0.358529	0.0919542										Q61234
P47757	37-vs-4C	0.888082	0.000107718			Q8C052	4C-vs-RT	-0.775571	1.74086e-05			P63038	37-vs-RT	-0.106285	0.0795131										Q5U4D9
P16332	37-vs-4C	0.887563	7.51486e-08			Q6ZQL4	4C-vs-RT	1.11848	2.81571e-08			Q9CRC9	37-vs-RT	-0.390683	0.00385728										P04627
Q8K3G9	37-vs-4C	0.887021	0.00108595			Q62318	4C-vs-RT	0.260882	0.000136349			P70444	37-vs-RT	-0.27974	0.160894										Q6ZPU9
Q64737	37-vs-4C	0.886799	1.4045e-05			P50247	4C-vs-RT	-1.25892	2.63102e-06			Q61233	37-vs-RT	-0.31097	0.0423517										P97390
Q9CQT1	37-vs-4C	0.886385	0.00300542			P70404	4C-vs-RT	-0.330645	0.000416718			Q9Z0R6	37-vs-RT	-0.31289	0.209183										Q80Y44
Q8VE70	37-vs-4C	0.885805	0.000149183			Q9D7A6	4C-vs-RT	-1.1975	2.47388e-05			Q91XE8	37-vs-RT	0.37815	0.0877173										Q61016
Q9QWR8	37-vs-4C	0.885773	1.0484e-06			A2AN08	4C-vs-RT	-1.42546	2.15561e-07			P52760	37-vs-RT	-0.426153	0.0142102										P39054
Q9R171	37-vs-4C	0.884947	3.63094e-06			Q8C5H8	4C-vs-RT	-1.19752	7.25154e-07			P70677	37-vs-RT	-0.892871	0.0221818										P56960
Q9QXT0	37-vs-4C	0.884463	2.81157e-07			P21619	4C-vs-RT	2.06988	7.35663e-08			P45952	37-vs-RT	-0.320631	0.00809777										P17182
Q8VDK1	37-vs-4C	0.883471	0.000110874			P55772	4C-vs-RT	-1.54539	1.79093e-05			Q9JK53	37-vs-RT	-1.28171	0.0804181										Q5XJE5
P53811	37-vs-4C	0.882958	0.000284327			Q9CZT6	4C-vs-RT	0.339936	4.39555e-05			P97390	37-vs-RT	-0.345843	0.107395										Q62361
P56213	37-vs-4C	0.882682	0.000493633			P37040	4C-vs-RT	0.313391	7.22627e-05			Q99J77	37-vs-RT	-0.225321	0.130284										Q6KAR6
O08573	37-vs-4C	0.88264	2.09853e-06			P06801	4C-vs-RT	-1.06845	4.40062e-07			Q9R1K9	37-vs-RT	-0.402687	0.0181676										P50543
Q91XD6	37-vs-4C	0.880237	1.90848e-05			P70122	4C-vs-RT	-1.38787	3.22414e-06			Q9CWU9	37-vs-RT	0.27954	0.0451668										Q00420
Q91WK2	37-vs-4C	0.87979	0.0051195			Q61183	4C-vs-RT	-0.671639	0.000740919			Q08481	37-vs-RT	-0.196804	0.238886										Q8BH86
P40142	37-vs-4C	0.879227	5.65465e-06			O54734	4C-vs-RT	0.857929	1.01553e-06			Q99LD9	37-vs-RT	-0.647852	0.0263605										P61514
Q9CZ44	37-vs-4C	0.879127	2.77777e-05			Q9Z2U1	4C-vs-RT	-1.09907	4.45863e-06			O35382	37-vs-RT	-0.299811	0.050215										Q0GNC1
Q80TM9	37-vs-4C	0.87807	0.00036315			Q8R2Z5	4C-vs-RT	1.82863	5.34766e-05			Q6P2B1	37-vs-RT	-0.191893	0.116169										Q64373
P70336	37-vs-4C	0.877278	0.000907629			Q8BU30	4C-vs-RT	-0.296574	0.000120022			O88188	37-vs-RT	-0.246215	0.156679										Q6PIU9
Q99LI8	37-vs-4C	0.877204	1.78441e-05			Q8VC65	4C-vs-RT	1.03372	3.09965e-06			Q9D142	37-vs-RT	-0.427417	0.0444674										P97864
Q61189	37-vs-4C	0.876845	0.0004055			Q9Z204	4C-vs-RT	1.36635	5.95288e-05			Q9D1Q4	37-vs-RT	0.213692	0.122057										Q68FD5
P81117	37-vs-4C	0.876393	3.36758e-07			Q9WTK3	4C-vs-RT	1.74638	8.87076e-08			P06745	37-vs-RT	-0.436871	0.00901072										P20108
O08795	37-vs-4C	0.876141	8.20457e-06			Q91ZR2	4C-vs-RT	-1.32282	1.47887e-06			Q9QXS1	37-vs-RT	-0.326144	0.0313071										P63082
Q99LB2	37-vs-4C	0.875748	3.24533e-08			Q91Z67	4C-vs-RT	-1.61804	1.69555e-08			Q9ERY9	37-vs-RT	0.573188	0.00201778										O88668
O88554	37-vs-4C	0.875517	3.5652e-05			P50543	4C-vs-RT	-3.25581	6.81428e-06			Q61316	37-vs-RT	-0.36049	0.0556283										Q3TVI8
Q3V4B5	37-vs-4C	0.875122	1.55878e-05			P03911	4C-vs-RT	-0.579237	2.87041e-06			Q9CR16	37-vs-RT	-0.436676	0.0436763										P97504
Q6PGB6	37-vs-4C	0.874985	0.00324297			Q9CXI5	4C-vs-RT	-0.841433	0.000453129			Q8R3P6	37-vs-RT	-0.096684	0.21272										Q80ZJ6
Q9JKY5	37-vs-4C	0.874704	0.0152218			P11103	4C-vs-RT	0.154741	0.00281126			Q9JHK5	37-vs-RT	-0.172412	0.324813										Q8BXQ2
Q00612	37-vs-4C	0.874636	3.56032e-05			Q9CRB9	4C-vs-RT	-0.696737	6.69124e-06			O88696	37-vs-RT	-0.25206	0.0555944										Q3TUH1
Q8BHG1	37-vs-4C	0.8738	2.70671e-05			Q9EQ06	4C-vs-RT	-0.522734	4.41542e-06			P31809	37-vs-RT	-0.324339	0.0499014										Q08943
Q9EQI8	37-vs-4C	0.873735	0.00959188			P97807	4C-vs-RT	-0.345148	0.00159787			Q61510	37-vs-RT	-0.186345	0.2831										Q8BS45
Q5SWT3	37-vs-4C	0.87349	1.67998e-06			Q5EG47	4C-vs-RT	-1.25901	3.43205e-07			P62962	37-vs-RT	-0.354872	0.0168009										P48320
Q9CXI5	37-vs-4C	0.871198	0.000410848			Q9D659	4C-vs-RT	-1.30496	6.0374e-05			P24549	37-vs-RT	-0.391792	0.122728										Q68FH0
P52840	37-vs-4C	0.870958	0.0032742			P35278	4C-vs-RT	-0.729995	0.000455824			Q91W29	37-vs-RT	-0.168809	0.21272										Q80ZQ5
Q8R5A3	37-vs-4C	0.870495	0.000122252			Q9D1A2	4C-vs-RT	-0.809964	1.91148e-05			Q8BMP6	37-vs-RT	-0.285847	0.0829102										Q60722
Q9JII6	37-vs-4C	0.868993	3.32409e-07			Q9CY50	4C-vs-RT	0.866386	8.60943e-08			P55066	37-vs-RT	0.639915	0.00893694										P19788
Q9ERL7	37-vs-4C	0.866444	0.00096751			O08599	4C-vs-RT	1.24908	0.00012813			Q61102	37-vs-RT	-0.184325	0.159204										Q6VH22
O35435	37-vs-4C	0.865135	9.8024e-05			O35639	4C-vs-RT	-0.809249	1.52652e-05			Q9QYS9	37-vs-RT	-0.267895	0.0753766										Q5SSL4
Q8CIF6	37-vs-4C	0.863763	7.01929e-05			Q68FL4	4C-vs-RT	-1.30428	1.21887e-05			Q62417	37-vs-RT	-0.388989	0.0709659										Q505D7
Q9JK81	37-vs-4C	0.863218	4.57485e-05			P62331	4C-vs-RT	-1.34399	8.19976e-06			P83887	37-vs-RT	-0.55901	0.0612156										Q3UHE1
Q9D289	37-vs-4C	0.863172	0.00271482			D0QMC3	4C-vs-RT	-0.764087	0.000368897			Q8K274	37-vs-RT	-0.345923	0.204141										Q80WT0
O70551	37-vs-4C	0.862964	9.58934e-06			Q62426	4C-vs-RT	-1.30351	1.75466e-06			Q8BHK0	37-vs-RT	0.555159	0.0333668										P70168
P27773	37-vs-4C	0.862858	3.58069e-08			Q9WTM5	4C-vs-RT	1.85372	1.79537e-08			Q99LD4	37-vs-RT	-0.422925	0.00221944										O88746
Q9D1C8	37-vs-4C	0.86218	6.64872e-06			Q9CQA3	4C-vs-RT	-0.582002	1.16037e-06			Q61160	37-vs-RT	-0.899808	0.0279056										P62311
P28271	37-vs-4C	0.860571	1.09283e-05			Q8BVF2	4C-vs-RT	-1.51488	2.04026e-06			Q99PT1	37-vs-RT	-0.272832	0.0363228										P70362
O08760	37-vs-4C	0.860203	0.0212114			Q9DBS1	4C-vs-RT	0.349823	0.00407228			Q99LG2	37-vs-RT	-0.287715	0.343077										Q8C0P5
Q9CZ28	37-vs-4C	0.860181	0.000248413			Q80U58	4C-vs-RT	-0.746265	3.91456e-05			Q920E5	37-vs-RT	-0.327037	0.102478										Q62084
P51859	37-vs-4C	0.860083	3.42167e-05			Q7TPN9	4C-vs-RT	0.95161	6.19521e-06			P61804	37-vs-RT	0.176968	0.0546987										Q3TMP8
O70309	37-vs-4C	0.859412	4.5653e-06			P14206	4C-vs-RT	-1.53237	8.5475e-07			P15116	37-vs-RT	-0.868627	0.0245683										P60229
P10605	37-vs-4C	0.857883	0.000196363			P11031	4C-vs-RT	0.664794	3.0185e-05			Q9D711	37-vs-RT	-0.246795	0.0946194										Q61334
Q8BMA6	37-vs-4C	0.854988	2.1178e-05			O70572	4C-vs-RT	-0.717704	3.47506e-06			P49710	37-vs-RT	-0.573048	0.046059										Q02013
Q9QZ73	37-vs-4C	0.8549	2.43683e-05			Q9JK81	4C-vs-RT	-1.17864	3.9741e-06			Q9QXA5	37-vs-RT	-0.191443	0.048261										Q05860
Q60631	37-vs-4C	0.854598	2.84679e-05			Q8BHN0	4C-vs-RT	0.831172	4.85575e-06			P50171	37-vs-RT	-0.164899	0.051528										Q11136
Q8CIE6	37-vs-4C	0.853607	4.60027e-08			Q60899	4C-vs-RT	3.33947	2.04141e-08			Q60854	37-vs-RT	-0.3083	0.00276284										O89017
O70493	37-vs-4C	0.853035	6.03756e-05			Q791V5	4C-vs-RT	-0.586902	1.10443e-05			Q91V12	37-vs-RT	-0.379674	0.0670366										Q3UY34
Q921W4	37-vs-4C	0.852068	0.00018371			P17141	4C-vs-RT	0.738846	2.89144e-05			Q9Z1D1	37-vs-RT	-0.356184	0.0915028										Q61233
Q8BZL1	37-vs-4C	0.851245	0.00189004			O88307	4C-vs-RT	0.53528	0.000250143			Q9JLZ3	37-vs-RT	0.130003	0.186456										Q7TT15
Q7TT50	37-vs-4C	0.850494	0.00134052			Q78IK2	4C-vs-RT	0.734926	0.000177212			Q920I9	37-vs-RT	-0.202178	0.172096										Q78PY7
O88696	37-vs-4C	0.849632	1.70333e-05			P70362	4C-vs-RT	-0.628284	3.02622e-06			P63168	37-vs-RT	-0.493288	0.0441451										P97820
Q8QZY6	37-vs-4C	0.849492	0.096566			Q8BHL5	4C-vs-RT	-0.644078	0.0285821			P55772	37-vs-RT	-0.162344	0.463373										Q8K352
Q9EPK6	37-vs-4C	0.848778	7.82371e-06			Q9CYR0	4C-vs-RT	-1.34434	1.43394e-06			Q9QZW0	37-vs-RT	-0.59276	0.0304593										P63011
O08585	37-vs-4C	0.848683	8.81278e-05			Q9QZB9	4C-vs-RT	-0.884749	1.40414e-05			Q8BU14	37-vs-RT	0.256253	0.0737084										Q5NCF2
Q6PDI5	37-vs-4C	0.847442	4.94403e-06			Q62481	4C-vs-RT	2.70046	9.27196e-07			Q9CRC0	37-vs-RT	0.0738222	0.0255145										P60904
P47199	37-vs-4C	0.846746	9.15494e-06			Q8VE88	4C-vs-RT	-1.00126	1.63448e-06			O08795	37-vs-RT	0.274011	0.0324846										P67871
Q9D967	37-vs-4C	0.846443	0.000662874			Q9EQK5	4C-vs-RT	-1.45181	9.55255e-05			Q8R464	37-vs-RT	-0.375176	0.142624										Q6P9N1
O35405	37-vs-4C	0.845612	6.80019e-07			Q91VE6	4C-vs-RT	1.50016	1.49393e-07			Q8BHN3	37-vs-RT	0.250937	0.0116133										P28843
P63101	37-vs-4C	0.84466	4.9479e-05			O70493	4C-vs-RT	-1.0802	9.22228e-06			Q8C1A5	37-vs-RT	-0.399987	0.0637617										Q3UM45
Q9JIY5	37-vs-4C	0.844543	3.89852e-07			Q9QZQ8	4C-vs-RT	1.50981	9.91613e-08			Q8K183	37-vs-RT	-0.428225	0.00958246										P22366
Q8R5F3	37-vs-4C	0.844495	8.8888e-05			Q9CQ60	4C-vs-RT	-0.961285	1.40838e-05			Q3TDK6	37-vs-RT	-0.474621	0.07376										Q5NCR9
Q80WG5	37-vs-4C	0.844131	1.51013e-05			P61750	4C-vs-RT	-1.16385	2.83744e-06			Q8CH18	37-vs-RT	-0.295836	0.0433481										P97478
Q8BNV1	37-vs-4C	0.843693	0.0130125			P70335	4C-vs-RT	-1.61245	0.00223215			Q3TIR3	37-vs-RT	-0.301033	0.307183										Q8BVU5
Q9CPY7	37-vs-4C	0.842772	2.60289e-07			Q9CY66	4C-vs-RT	1.34464	6.8806e-08			O55201	37-vs-RT	-0.185877	0.00766903										P16406
Q8VED9	37-vs-4C	0.842737	0.00239516			P52840	4C-vs-RT	-1.22836	0.000327292			O35136	37-vs-RT	-0.455509	0.197012										Q80UW8
P28076	37-vs-4C	0.839898	0.000125331			P51125	4C-vs-RT	-3.126	1.96506e-05			P57746	37-vs-RT	-0.333989	0.0833505										Q60751
P54823	37-vs-4C	0.839749	1.40515e-05			P40124	4C-vs-RT	-1.28438	2.63686e-06			Q8K2A8	37-vs-RT	0.175613	0.0423517										P97393
Q9JJX6	37-vs-4C	0.838617	1.21727e-05			Q8R138	4C-vs-RT	-1.45146	2.27422e-06			Q8C7R4	37-vs-RT	-0.319332	0.0390016										P80318
P11983	37-vs-4C	0.83736	0.000429826			P68510	4C-vs-RT	-0.997571	6.23974e-05			Q8BFY6	37-vs-RT	-0.23415	0.123305										Q69ZF3
Q07417	37-vs-4C	0.837155	3.15237e-06			P84309	4C-vs-RT	-0.819897	6.20353e-07			O35639	37-vs-RT	-0.320561	0.020836										P55200
Q60676	37-vs-4C	0.836294	1.0472e-05			A2A863	4C-vs-RT	-1.2776	1.99908e-06			Q01149	37-vs-RT	0.624115	0.0352852										P70303
Q00493	37-vs-4C	0.836027	1.41767e-06			O08532	4C-vs-RT	0.838642	2.70984e-07			Q8BFZ3	37-vs-RT	-0.621839	0.0158103										P46471
Q6Q477	37-vs-4C	0.835864	4.35951e-05			Q9QYB5	4C-vs-RT	-1.04604	7.94492e-06			P70333	37-vs-RT	-0.15495	0.0599415										Q3UFY0
Q9QZD8	37-vs-4C	0.835727	1.68482e-07			Q64676	4C-vs-RT	1.34217	5.48236e-08			Q9ES74	37-vs-RT	-0.367649	0.00609249										P12367
Q99JY9	37-vs-4C	0.835188	1.70651e-05			Q922H4	4C-vs-RT	-1.35824	3.03288e-06			Q3TJZ6	37-vs-RT	-0.286107	0.0441451										P97821
Q8BGD8	37-vs-4C	0.834595	0.000217421			Q8VDS3	4C-vs-RT	1.35117	3.31375e-05			Q8K1M6	37-vs-RT	-0.259102	0.098165										Q61598
Q7TSI3	37-vs-4C	0.834054	5.60443e-05			Q8CHH9	4C-vs-RT	-1.29731	1.0527e-05			P62264	37-vs-RT	0.200649	0.0665015										Q3UUI3
Q9DCP2	37-vs-4C	0.832816	0.00110691			Q6NZJ6	4C-vs-RT	-0.557291	0.000138739			Q8VDG3	37-vs-RT	-0.157147	0.161308										Q6ZPZ3
P58389	37-vs-4C	0.831861	0.000133973			P23506	4C-vs-RT	-0.466155	2.11701e-05			Q08093	37-vs-RT	-0.371271	0.0848954										Q60864
Q9DBL7	37-vs-4C	0.831545	1.25726e-06			P28661	4C-vs-RT	-2.30868	2.45302e-07			Q6KCD5	37-vs-RT	-0.122861	0.0149225										P42859
Q61081	37-vs-4C	0.831136	5.12791e-07			Q99LH2	4C-vs-RT	1.125	1.24632e-07			Q9JHI5	37-vs-RT	-0.334158	0.0108825										P26883
Q61171	37-vs-4C	0.830422	0.00252913			O89023	4C-vs-RT	-0.763806	0.000346328			Q6P5D8	37-vs-RT	0.0791482	0.200698										Q80VQ0
P20060	37-vs-4C	0.829557	3.14112e-06			P35762	4C-vs-RT	-1.0983	6.1981e-07			Q8R0F5	37-vs-RT	0.860181	0.0206921										P55194
Q8VDM4	37-vs-4C	0.829202	6.8459e-05			P57759	4C-vs-RT	-0.375199	1.20607e-05			P26450	37-vs-RT	-0.393447	0.0709659										Q4VGL6
Q99MN9	37-vs-4C	0.828616	1.92818e-06			Q9WUR2	4C-vs-RT	-1.23684	3.96643e-07			O09106	37-vs-RT	-0.198502	0.0174608										P49586
Q99L47	37-vs-4C	0.82807	1.22245e-05			Q61885	4C-vs-RT	1.42529	2.28025e-06			Q8K1E0	37-vs-RT	-0.15352	0.0390268										P81117
Q9ER00	37-vs-4C	0.827891	3.88155e-09			Q6PDG5	4C-vs-RT	2.5579	3.09483e-09			Q5SSH8	37-vs-RT	0.54432	0.000385922										O35598
Q07813	37-vs-4C	0.82787	0.00852353			E9Q401	4C-vs-RT	1.27623	0.00133292			Q62192	37-vs-RT	-0.301188	0.274579										Q8BN78
P17433	37-vs-4C	0.826626	0.0310662			Q9Z0L8	4C-vs-RT	-0.532972	0.00629877			F6SEU4	37-vs-RT	0.368496	0.369533										Q8C8U0
Q9D8N2	37-vs-4C	0.825963	5.21294e-05			P84096	4C-vs-RT	-1.03968	9.96553e-06			Q9D967	37-vs-RT	-0.40742	0.0647987										Q3UPL5
O88545	37-vs-4C	0.824991	8.00942e-05			Q6NZN0	4C-vs-RT	0.856482	1.34588e-05			P08207	37-vs-RT	-0.526796	0.0727829										Q5F201
Q8BH86	37-vs-4C	0.824886	1.19737e-05			Q8C5N3	4C-vs-RT	0.417221	2.18666e-06			Q8CG76	37-vs-RT	-0.332403	0.0381625										P70677
Q9CZX0	37-vs-4C	0.824381	4.56793e-07			Q9JLM4	4C-vs-RT	2.48158	1.16999e-07			Q8R3G1	37-vs-RT	-0.242842	0.0102011										P25916
Q62393	37-vs-4C	0.823671	0.00445507			P47934	4C-vs-RT	-0.723849	0.000575122			Q8BMG7	37-vs-RT	-0.111611	0.226602										Q8BGD9
Q91WU5	37-vs-4C	0.822456	0.000662595			Q91X51	4C-vs-RT	-0.797718	9.55255e-05			Q8BGU5	37-vs-RT	-0.329472	0.142388										Q6P9K9
O89017	37-vs-4C	0.820183	0.000116329			P42567	4C-vs-RT	-1.25972	1.81718e-05			P62880	37-vs-RT	-0.23838	0.080932										Q60596
Q62348	37-vs-4C	0.819584	0.000107105			Q921W4	4C-vs-RT	-1.16157	1.70706e-05			Q8BK72	37-vs-RT	0.171068	0.078555										Q5U3K5
Q9R1P4	37-vs-4C	0.818742	9.1175e-06			O70422	4C-vs-RT	2.34702	1.63448e-06			Q8VD04	37-vs-RT	-0.285691	0.0324798										P67778
P97372	37-vs-4C	0.818562	0.000407983			Q8VDG3	4C-vs-RT	0.635406	6.02889e-05			Q8BHZ0	37-vs-RT	-0.253917	0.12241										Q68FF6
Q9QZE7	37-vs-4C	0.81789	0.000259008			Q9ET30	4C-vs-RT	-0.749358	4.11354e-05			Q8K4F5	37-vs-RT	0.307336	0.104134										Q62167
P50171	37-vs-4C	0.81755	9.14434e-07			P62855	4C-vs-RT	-1.14744	1.82146e-07			O35841	37-vs-RT	-0.25006	0.0130067										P35278
Q9DCC4	37-vs-4C	0.817419	6.26732e-05			P36371	4C-vs-RT	-1.34023	1.12115e-05			P47754	37-vs-RT	-0.285921	0.0675846										Q3V0J1
P54310	37-vs-4C	0.817155	0.000720219			P49300	4C-vs-RT	-0.735698	0.000100976			Q8JZN7	37-vs-RT	-0.281231	0.147437										Q6PCP5
P63005	37-vs-4C	0.816066	6.58999e-05			P70261	4C-vs-RT	-1.16666	1.17041e-05			Q8K0G5	37-vs-RT	-0.24307	0.0693021										Q4G0F8
P67871	37-vs-4C	0.815965	1.11598e-07			Q61768	4C-vs-RT	-1.51597	3.61817e-08			Q5M8M2	37-vs-RT	-1.28435	0.00485874										P08752
Q3UE37	37-vs-4C	0.814854	0.000411877			Q8BG30	4C-vs-RT	0.550824	6.06081e-05			Q9Z2E1	37-vs-RT	-0.135666	0.122728										Q68FH4
Q6ZWU9	37-vs-4C	0.813088	2.30361e-05			Q68FD5	4C-vs-RT	-0.805714	3.67741e-06			O35459	37-vs-RT	-0.172687	0.04698										Q03311
P26323	37-vs-4C	0.813087	0.000121079			Q8K4F5	4C-vs-RT	-1.22803	1.89202e-05			Q80UV9	37-vs-RT	0.294125	0.0825075										Q60707
Q922Y1	37-vs-4C	0.812889	0.000382171			Q99J36	4C-vs-RT	-0.803101	5.53313e-05			Q99KG3	37-vs-RT	-0.183095	0.118617										Q64516
Q6ZWY3	37-vs-4C	0.812745	4.75203e-05			Q9D8N0	4C-vs-RT	-0.722105	8.34148e-06			P62881	37-vs-RT	-0.59823	0.0612999										Q3UHX2
P70704	37-vs-4C	0.812582	4.93201e-05			P62812	4C-vs-RT	1.91334	8.90769e-06			Q3TC93	37-vs-RT	-0.213638	0.0631943										Q3ULF4
O89086	37-vs-4C	0.811865	0.00166605			P29387	4C-vs-RT	-1.52106	0.000222531			Q5F2F2	37-vs-RT	-0.23387	0.181111										Q7TQ95
Q6P3D0	37-vs-4C	0.810465	2.79028e-06			Q03147	4C-vs-RT	1.52409	5.55179e-07			O09005	37-vs-RT	0.512848	0.0196891										P53986
Q9Z1K5	37-vs-4C	0.809561	0.00160713			Q8BP48	4C-vs-RT	-0.654315	0.000213914			Q61735	37-vs-RT	-0.292651	0.180749										Q7TPM3
P56183	37-vs-4C	0.809523	7.75425e-05			Q3UQN2	4C-vs-RT	-1.25719	1.3208e-05			Q8VDS4	37-vs-RT	-0.205441	0.0723862										Q5DTX6
Q8QZS1	37-vs-4C	0.809307	2.37658e-05			O35685	4C-vs-RT	-2.21795	3.78051e-06			Q8BG51	37-vs-RT	-0.112469	0.047339										Q04736
Q8BZ00	37-vs-4C	0.809142	0.00320855			Q9CQQ7	4C-vs-RT	-0.468629	0.000452803			P23242	37-vs-RT	-0.481035	0.211852										Q80Z24
O70172	37-vs-4C	0.80836	4.86841e-06			Q9JL56	4C-vs-RT	1.16635	9.03625e-07			Q9D8W5	37-vs-RT	-0.255361	0.0253679										P60840
Q9D708	37-vs-4C	0.807709	0.182244			Q9DCT1	4C-vs-RT	-2.38462	0.0773966			Q922F4	37-vs-RT	-0.213504	0.538039										Q8R366
P97770	37-vs-4C	0.807569	0.00843537			P35279	4C-vs-RT	-0.635276	0.00130544			P17047	37-vs-RT	-0.082428	0.271457										Q8BMS9
O54865	37-vs-4C	0.80711	0.00314822			P28653	4C-vs-RT	0.685964	0.000452303			Q78IK4	37-vs-RT	-0.280575	0.211245										Q80YR9
P42932	37-vs-4C	0.806805	1.39824e-05			P62046	4C-vs-RT	-1.17753	2.59279e-06			Q8BVW0	37-vs-RT	-0.337235	0.0419347										P97372
P80315	37-vs-4C	0.806311	5.01315e-06			Q6Q899	4C-vs-RT	-2.00945	9.27638e-07			P11679	37-vs-RT	-1.03877	0.025605										P61021
Q9D8U8	37-vs-4C	0.805441	4.88791e-05			P46978	4C-vs-RT	0.513668	8.74494e-06			Q9WUA3	37-vs-RT	-0.374153	0.0622044										Q3UKJ7
Q80TP3	37-vs-4C	0.805089	0.00570392			P70671	4C-vs-RT	-1.31133	0.000836405			Q9QXV1	37-vs-RT	0.203716	0.243861										Q8BHL3
Q8BQZ4	37-vs-4C	0.803555	0.0150636			P43247	4C-vs-RT	-0.54634	0.00272433			Q8VCN9	37-vs-RT	-0.912611	0.323193										Q8BXJ2
Q99LX0	37-vs-4C	0.803289	3.16909e-06			Q8CBY8	4C-vs-RT	-0.741754	6.53459e-07			P62715	37-vs-RT	-0.361005	0.0212313										P55937
Q9Z2M7	37-vs-4C	0.802138	6.73888e-06			Q8K2B3	4C-vs-RT	-0.732996	1.17551e-06			P14106	37-vs-RT	0.299905	0.0280077										P62320
P70671	37-vs-4C	0.801659	0.0132125			Q7TSG2	4C-vs-RT	-0.40307	0.0022795			Q61107	37-vs-RT	-0.191379	0.307394										Q8BVZ5
Q91W89	37-vs-4C	0.800599	6.42376e-06			Q8K0L9	4C-vs-RT	1.76248	1.12099e-06			Q3V3Q7	37-vs-RT	-0.289316	0.0273633										P62264
Q61549	37-vs-4C	0.800361	2.50765e-05			Q9Z1J3	4C-vs-RT	-0.661611	4.06717e-06			Q8CG72	37-vs-RT	-0.306768	0.0485452										Q06335
Q6NZC7	37-vs-4C	0.800077	0.000600581			Q9QYI3	4C-vs-RT	-0.890743	8.66971e-05			Q9WVJ3	37-vs-RT	-0.241046	0.137248										Q6P3A8
Q8BFZ3	37-vs-4C	0.799997	0.0011284			Q9Z1K5	4C-vs-RT	-1.14441	0.000140408			Q8VCF0	37-vs-RT	-0.262556	0.162044										Q6ZQ29
P35762	37-vs-4C	0.799687	7.67923e-06			Q6P6J9	4C-vs-RT	1.23434	1.39236e-06			O08529	37-vs-RT	-0.548056	0.0301043										P62960
Q7TSV4	37-vs-4C	0.798917	0.000386807			P13011;P13516;Q99PL7	4C-vs-RT	0.758978	5.55707e-05			Q9WTP6	37-vs-RT	-0.0731603	0.118783										Q64520
Q8VEJ9	37-vs-4C	0.79768	1.22352e-07			Q8VCB1	4C-vs-RT	1.73124	3.94064e-08			P63318	37-vs-RT	0.809528	0.00503987										P09925
Q9Z0M5	37-vs-4C	0.797117	0.000202827			Q69ZR9	4C-vs-RT	2.70716	3.13631e-05			Q91XD6	37-vs-RT	-0.221363	0.0953328										Q61464
Q9CR57	37-vs-4C	0.796586	1.64696e-05			O08600	4C-vs-RT	-1.02079	2.97218e-06			Q9DBG7	37-vs-RT	-0.180315	0.0437664										P97772
P58681	37-vs-4C	0.796167	0.00312861			P13595	4C-vs-RT	0.723847	0.000449298			Q61554	37-vs-RT	-0.434054	0.211245										Q80YR5
O88487	37-vs-4C	0.795601	4.20493e-05			Q9CR60	4C-vs-RT	0.793355	7.76421e-06			A6H5Z3	37-vs-RT	-0.143193	0.059148										Q3U9G9
Q9CR16	37-vs-4C	0.795493	0.000691253			Q7TMI3	4C-vs-RT	0.843919	9.82673e-05			E9Q634	37-vs-RT	-0.248638	0.144798										Q6PAV2
Q8N7N5	37-vs-4C	0.794838	0.000735182			Q6NXK2	4C-vs-RT	2.34029	0.00010148			Q9Z0N1	37-vs-RT	-0.288604	0.148106										Q6PD26
Q8K297	37-vs-4C	0.793701	1.26898e-06			Q497V5	4C-vs-RT	0.868571	2.46107e-07			Q9CPR4	37-vs-RT	0.291238	0.0150162										P42932
Q9DC61	37-vs-4C	0.793625	1.16761e-06			P22892	4C-vs-RT	-1.40231	2.29135e-07			Q6DID3	37-vs-RT	-0.223282	0.0143953										P40336
Q8R1N4	37-vs-4C	0.793259	0.00278342			Q9QYG0	4C-vs-RT	-1.4389	0.000375722			Q61542	37-vs-RT	-0.122005	0.207457										Q80X80
Q6URW6	37-vs-4C	0.792846	0.0424909			Q9JJC6	4C-vs-RT	-0.549809	0.00913481			Q62465	37-vs-RT	-0.0862719	0.39023										Q8CFX1
Q9R0H0	37-vs-4C	0.791026	6.93226e-07			P62843	4C-vs-RT	-1.83485	1.53997e-07			Q9CQS8	37-vs-RT	0.337003	0.0117773										P29387
P49813	37-vs-4C	0.790656	0.00147903			Q8VBT0	4C-vs-RT	0.472044	0.000193571			Q9QXY6	37-vs-RT	-0.185768	0.17749										Q7TMY4
Q8CGK3	37-vs-4C	0.790465	3.16524e-07			O35286	4C-vs-RT	2.04577	8.22642e-08			P57776	37-vs-RT	-0.28632	0.00870654										P18760
P63073	37-vs-4C	0.790238	0.000400212			Q9QXS6	4C-vs-RT	0.926251	5.94489e-05			Q91VR7	37-vs-RT	-0.748604	0.120666										Q65Z40
Q6P6M7	37-vs-4C	0.789954	0.0128573			Q6P5F9	4C-vs-RT	-0.455833	0.00221541			Q80WR5	37-vs-RT	-0.199492	0.306656										Q8BVL3
Q8VCF0	37-vs-4C	0.789951	0.000547292			Q9R257	4C-vs-RT	-0.65727	7.98204e-05			Q9R0P3	37-vs-RT	-0.352389	0.133058										Q6NXN1
Q8CC88	37-vs-4C	0.78983	0.000324578			P97372	4C-vs-RT	-1.08337	5.00737e-05			Q6P1B1	37-vs-RT	-0.165796	0.111639										Q63943
Q9Z2U1	37-vs-4C	0.78974	5.84481e-05			Q9D8B3	4C-vs-RT	-1.73693	1.08275e-05			P63082	37-vs-RT	-0.729297	0.0669433										Q3UVK0
Q9JL26	37-vs-4C	0.789036	2.34719e-05			Q08943	4C-vs-RT	0.616207	3.75563e-06			P59110	37-vs-RT	-0.524281	0.04722										Q04447
Q04447	37-vs-4C	0.788175	0.000420841			Q9D0I9	4C-vs-RT	-0.534759	6.10225e-05			Q8VEA4	37-vs-RT	-0.216961	0.122896										Q69Z99
P13808	37-vs-4C	0.788124	0.00557564			Q8VBV7	4C-vs-RT	-0.849117	0.000812058			Q8BK30	37-vs-RT	-0.393952	0.242565										Q8BHH2
Q9D8T2	37-vs-4C	0.787868	0.00022881			Q60930	4C-vs-RT	-0.418549	3.49731e-05			Q71LX4	37-vs-RT	-0.167007	0.100445										Q61733
Q9D5V5	37-vs-4C	0.787575	0.00033248			Q8BXB6	4C-vs-RT	-1.42739	5.15913e-05			Q6P542	37-vs-RT	-0.293981	0.112722										Q640R3
P15864	37-vs-4C	0.787362	6.71661e-05			Q9D2V8	4C-vs-RT	-0.38551	1.18878e-05			Q8CFX1	37-vs-RT	0.153699	0.0708619										Q4VA53
Q9DBU0	37-vs-4C	0.787335	0.00058626			Q9WVG9	4C-vs-RT	3.21048	8.44202e-05			P24472	37-vs-RT	-0.333205	0.135669										Q6P1G2
Q9R020	37-vs-4C	0.786496	1.26692e-05			Q8VEE0	4C-vs-RT	-1.18574	2.37888e-06			Q61361	37-vs-RT	0.72096	0.0400392										P84091
P12367	37-vs-4C	0.786486	2.05676e-05			Q8BIG4	4C-vs-RT	0.9917	3.42908e-06			Q3UH68	37-vs-RT	-0.445215	0.0460407										Q01730
O08582	37-vs-4C	0.786308	0.000103872			Q99KW9	4C-vs-RT	0.776057	1.63245e-05			Q8BXL7	37-vs-RT	-0.421932	0.0758844										Q5SVQ0
P0C0A3	37-vs-4C	0.78627	0.0315203			Q99J56	4C-vs-RT	0.43957	0.00682533			O55098	37-vs-RT	-0.148319	0.372163										Q8CAK3
Q8BK64	37-vs-4C	0.786209	4.12418e-05			Q9DB85	4C-vs-RT	1.7361	7.46372e-06			Q61207	37-vs-RT	-0.366728	0.0582195										Q3U6K5
P32883	37-vs-4C	0.785919	4.2281e-05			Q9CPQ3	4C-vs-RT	0.928502	7.79805e-06			Q80ZJ1	37-vs-RT	-0.216821	0.059148										Q3UA37
O08756	37-vs-4C	0.784797	1.82634e-07			Q9DC33	4C-vs-RT	3.3676	5.52816e-08			P07356	37-vs-RT	-0.315741	0.00617839										P12815
P29416	37-vs-4C	0.784664	0.00122533			Q6ZWX6	4C-vs-RT	-0.602626	0.000154381			Q9EQ32	37-vs-RT	-0.426233	0.165675										Q6ZWR6
Q8BRN9	37-vs-4C	0.784637	0.00481373			Q02013	4C-vs-RT	-2.15437	0.000678233			Q3URS9	37-vs-RT	-0.106485	0.234824										Q8BH24
P61164	37-vs-4C	0.784334	1.01841e-06			P01899	4C-vs-RT	-1.1904	2.01985e-07			Q9JM52	37-vs-RT	0.534944	0.0135988										P35979
Q6P2K6	37-vs-4C	0.78244	0.0072323			Q9Z2B9	4C-vs-RT	-0.521664	0.00109419			Q9R112	37-vs-RT	-0.108082	0.262374										Q8BKT2;Q9D952
Q9CQ79	37-vs-4C	0.782206	4.9776e-05			O88531	4C-vs-RT	-0.476145	9.30314e-06			Q7TSG2	37-vs-RT	-0.241605	0.0640246										Q3UMF0
P55096	37-vs-4C	0.782193	5.36741e-06			P80313	4C-vs-RT	-1.29077	9.80824e-07			P24547	37-vs-RT	-0.225127	0.026086										P61219
Q99KB8	37-vs-4C	0.781648	0.00166918			Q9CQW2	4C-vs-RT	-0.783993	0.000223954			O88343	37-vs-RT	-0.195694	0.182601										Q7TQF7
Q9JJL8	37-vs-4C	0.781283	0.00611564			Q9WU79	4C-vs-RT	-0.646357	0.000922667			Q9CQ69	37-vs-RT	-0.201073	0.252415										Q8BIJ6
Q71LX4	37-vs-4C	0.780926	6.94209e-06			P97494	4C-vs-RT	-1.68447	1.19274e-06			Q8BPB0;Q921Y0	37-vs-RT	-0.292264	0.0282642										P62488
Q64261	37-vs-4C	0.779498	0.0114711			P08122	4C-vs-RT	1.74357	0.00194024			Q6P9J9	37-vs-RT	-0.309773	0.300057										Q8BU31
Q8CCB4	37-vs-4C	0.779278	0.000845392			Q3UN02	4C-vs-RT	0.476799	0.000114854			Q8C2K5	37-vs-RT	-0.241248	0.153588										Q6PGG6
O89112	37-vs-4C	0.778977	5.59653e-06			Q9QZ08	4C-vs-RT	-1.13911	1.00416e-06			Q5M8N0	37-vs-RT	-0.287364	0.0262844										P61315
Q8K4Z3	37-vs-4C	0.778929	7.17851e-06			O08848	4C-vs-RT	-1.94351	1.24839e-06			Q61147	37-vs-RT	-0.187899	0.029176										P62806
Q9CZY3	37-vs-4C	0.778766	0.000108929			Q60974	4C-vs-RT	1.31653	1.74544e-05			P32883	37-vs-RT	-0.202841	0.0795987										Q5U4F6
Q922R1	37-vs-4C	0.778682	0.1697			Q9D0D4	4C-vs-RT	-0.07835	0.0667042			P43247	37-vs-RT	-0.105144	0.522331										Q8R2R1
Q9D0S9	37-vs-4C	0.778637	2.02999e-07			Q9CPR4	4C-vs-RT	-1.46929	5.88191e-08			P97393	37-vs-RT	-0.576554	0.00636371										P13634
Q9D2N9	37-vs-4C	0.778339	0.000664763			P63318	4C-vs-RT	1.13284	9.5651e-05			A2ABV5	37-vs-RT	-0.655321	0.142677										Q6P9Q4
Q62087	37-vs-4C	0.778284	0.0002603			Q8VDJ3	4C-vs-RT	-0.846266	4.15046e-05			Q5SYD0	37-vs-RT	-0.262843	0.104635										Q62188
Q91VA6	37-vs-4C	0.778214	1.2077e-05			P24788	4C-vs-RT	1.20693	2.23674e-06			A3KMP2	37-vs-RT	-0.309336	0.0384261										P70700
Q8BGP6	37-vs-4C	0.778165	6.6579e-05			Q9DC28	4C-vs-RT	1.16336	1.18322e-05			P70297	37-vs-RT	-0.344498	0.0703187										Q4PJX1
Q8JZQ9	37-vs-4C	0.777889	1.09084e-05			Q8CGB6	4C-vs-RT	-2.08067	2.03041e-06			Q6ZPJ3	37-vs-RT	0.579629	0.0362183										P70353
Q91VC9	37-vs-4C	0.777748	1.90683e-05			O35493	4C-vs-RT	1.43683	3.22414e-06			B2RRD7	37-vs-RT	0.463763	0.0450806										P99029
Q3UDE2	37-vs-4C	0.77763	0.000326563			P26187	4C-vs-RT	-1.23669	5.04719e-05			Q9D1L0	37-vs-RT	-0.339049	0.111862										Q64028
Q8R1F1	37-vs-4C	0.775871	0.000494417			Q9CR98	4C-vs-RT	-0.757749	7.25379e-05			P55264	37-vs-RT	-0.283893	0.130578										Q6KAU4
Q8K0V4	37-vs-4C	0.775216	0.0231724			P51655	4C-vs-RT	-1.42762	0.00469316			Q8VHC3	37-vs-RT	-0.432002	0.348517										Q8C1S0
Q99K01	37-vs-4C	0.77515	1.04708e-05			Q9QZ73	4C-vs-RT	-1.17256	1.99741e-06			Q9Z2W9	37-vs-RT	0.71693	0.0351486										P70302
Q9CRT8	37-vs-4C	0.77467	0.00723263			P47857	4C-vs-RT	-0.723516	0.00109459			Q99P31	37-vs-RT	-0.313067	0.262776										Q8BKT7
Q8C0L6	37-vs-4C	0.774595	1.69527e-05			Q91XD6	4C-vs-RT	-1.1016	3.02305e-06			P54227	37-vs-RT	-0.628615	0.0441169										P97813
P70248	37-vs-4C	0.774021	0.00278739			Q62419	4C-vs-RT	-0.80096	0.000380322			Q6A065	37-vs-RT	-0.213949	0.207483										Q80X82
B2RXR6	37-vs-4C	0.772798	0.000357769			Q91W52	4C-vs-RT	0.99344	5.32529e-05			P17809	37-vs-RT	-0.240804	0.115909										Q64331
P70290	37-vs-4C	0.772752	0.000119229			Q921U8	4C-vs-RT	-2.86627	1.85145e-05			Q80VP1	37-vs-RT	-0.211867	0.0815662										Q60648
Q9D8Y7	37-vs-4C	0.772414	0.00479053			Q62351	4C-vs-RT	-0.600207	0.000656939			Q9JK38	37-vs-RT	-0.385118	0.233426										Q8BGZ1
P60670	37-vs-4C	0.772106	9.42431e-05			Q9CQS8	4C-vs-RT	0.737566	1.48342e-05			Q9CZY3	37-vs-RT	-0.272834	0.0744972										Q5SPL2
Q8BPB0;Q921Y0	37-vs-4C	0.771742	2.44797e-05			Q7TT00	4C-vs-RT	2.52904	3.98923e-06			Q9R0U0	37-vs-RT	0.604384	0.0483104										Q05920
Q8BTX9	37-vs-4C	0.771725	6.26732e-05			Q9Z2W9	4C-vs-RT	2.1759	1.11456e-05			O70161	37-vs-RT	0.359973	0.067322										Q3V0C5
Q6ZQK5	37-vs-4C	0.771617	9.44233e-05			Q9DD02	4C-vs-RT	-1.47883	1.48441e-05			O88958	37-vs-RT	-0.231165	0.0745343										Q5SPW0
Q61699	37-vs-4C	0.771607	0.00187759			Q61578	4C-vs-RT	-1.14912	0.000245922			Q9D937	37-vs-RT	-0.296228	0.185579										Q7TSY6
Q3TCN2	37-vs-4C	0.771554	9.51559e-07			Q8VDS4	4C-vs-RT	1.37058	1.84011e-07			Q8VEJ4	37-vs-RT	0.421153	0.0130215										P35288
Q9D404	37-vs-4C	0.770136	0.000868517			Q80TH2	4C-vs-RT	-1.15196	0.00011791			Q91YE6	37-vs-RT	-0.273756	0.154751										Q6PHU5
O35892	37-vs-4C	0.76947	3.81801e-07			Q07646	4C-vs-RT	1.78985	9.69856e-08			P14602	37-vs-RT	-0.598194	0.00958246										P21958
Q8R307	37-vs-4C	0.769052	7.08172e-06			P62892	4C-vs-RT	-1.24589	1.22003e-06			Q7TPN9	37-vs-RT	-0.30601	0.028527										P62715
P26187	37-vs-4C	0.76854	0.00145771			Q91WQ5	4C-vs-RT	2.10389	0.000188279			Q9CXD6	37-vs-RT	-0.237738	0.176425										Q7TMI3
P06801	37-vs-4C	0.767342	6.09798e-06			Q810V0	4C-vs-RT	1.1868	1.07986e-06			O88491	37-vs-RT	0.699152	0.0271655										P62073
P49722	37-vs-4C	0.766383	0.000225333			Q3V3Q7	4C-vs-RT	-0.702342	3.43393e-05			Q923D5	37-vs-RT	-0.194732	0.0985802										Q61666
Q6P1B1	37-vs-4C	0.765878	9.95645e-06			Q9D0R2	4C-vs-RT	-0.637353	1.86945e-06			Q69ZQ1	37-vs-RT	0.391282	0.0342054										P70255
Q9ERB0	37-vs-4C	0.765518	0.00867113			P35550	4C-vs-RT	1.52963	0.00140303			P60843	37-vs-RT	-0.225022	0.276938										Q8BP48
Q91W86	37-vs-4C	0.765047	2.57723e-05			Q8BJW6	4C-vs-RT	-1.01954	4.20656e-06			P60766	37-vs-RT	-0.311729	0.0490634										Q08024
P00493	37-vs-4C	0.764947	6.45272e-05			Q60766	4C-vs-RT	-0.840076	1.13919e-05			Q61029	37-vs-RT	-0.136372	0.068598										Q3V3N7
P54726	37-vs-4C	0.764832	0.000265579			Q8BY35	4C-vs-RT	-0.521194	4.18741e-05			Q60865	37-vs-RT	-0.276075	0.105297										Q62219
Q8VIB3	37-vs-4C	0.764641	2.72655e-06			Q9R190	4C-vs-RT	1.55227	5.4095e-07			Q60952	37-vs-RT	-0.280253	0.0195894										P53798
Q9Z1P7	37-vs-4C	0.76408	0.489209			Q8BZ98	4C-vs-RT	-0.0778288	0.300743			A2A8L1	37-vs-RT	0.129251	0.649252										Q91VJ4
P30681	37-vs-4C	0.763768	0.000567236			P59913	4C-vs-RT	-1.15036	8.17944e-05			Q3TCH7	37-vs-RT	-0.173385	0.135133										Q6NZQ4
Q3UH60	37-vs-4C	0.76371	5.4092e-05			Q8C0L6	4C-vs-RT	-0.809313	1.00958e-05			Q61818	37-vs-RT	0.663554	0.0653667										Q3UQU0
P97352	37-vs-4C	0.761446	0.00487956			Q08122	4C-vs-RT	-0.782056	0.000697598			O55100	37-vs-RT	-0.131585	0.236582										Q8BH57
Q8BP47	37-vs-4C	0.761203	3.20461e-05			P47811	4C-vs-RT	-1.02268	5.63321e-06			Q62426	37-vs-RT	-0.29603	0.0525955										Q3TCN2
Q6PGH2	37-vs-4C	0.760505	0.00285244			Q8VCH8	4C-vs-RT	0.625136	0.000397399			Q9JKP5	37-vs-RT	-0.54983	0.208311										Q80XI3
Q9Z1Q5	37-vs-4C	0.760419	0.00020356			Q9D0B0	4C-vs-RT	0.282996	3.1554e-05			Q9R0B6	37-vs-RT	-0.523295	0.0953328										Q61466
Q8BJU0	37-vs-4C	0.759453	5.67037e-06			O88935	4C-vs-RT	1.90108	1.016e-06			B2RXR6	37-vs-RT	-0.439817	0.0264096										P61750
P10493	37-vs-4C	0.759407	0.00469115			Q9CQW0	4C-vs-RT	0.708452	0.000646497			Q91Z31	37-vs-RT	-0.338991	0.232887										Q8BGU5
Q9R0X4	37-vs-4C	0.758615	0.000407191			Q9JMG1	4C-vs-RT	-1.29307	5.95904e-05			P60867	37-vs-RT	0.115145	0.122339										Q68FE8
O88544	37-vs-4C	0.758482	8.64928e-05			B1AZA5	4C-vs-RT	0.646681	1.40414e-05			Q9D168	37-vs-RT	-0.303891	0.0735222										Q5NCC3
Q9DCM7	37-vs-4C	0.758136	0.000736571			Q80YA9	4C-vs-RT	1.68038	0.00010148			Q9D6J5	37-vs-RT	0.0808287	0.148327										Q6PD29
Q04519	37-vs-4C	0.757977	4.3904e-07			Q8JZU2	4C-vs-RT	-0.99625	1.13659e-07			Q9QY76	37-vs-RT	-0.29067	0.0100108										P24638
Q9D7S9	37-vs-4C	0.757902	0.00368214			Q791T5	4C-vs-RT	-0.278287	0.000480038			P97813	37-vs-RT	-0.377682	0.216339										Q8BFP9
Q8VD65	37-vs-4C	0.75786	1.02056e-06			P52480	4C-vs-RT	-1.51139	2.04896e-07			Q6PIU9	37-vs-RT	-0.515237	0.013772										P36536
B2RXC1	37-vs-4C	0.75784	0.0145401			Q8R464	4C-vs-RT	0.82436	0.002504			Q61142	37-vs-RT	0.134822	0.316084										Q8BWY7
P14211	37-vs-4C	0.757563	8.1956e-09			P50544	4C-vs-RT	-1.62398	5.66053e-09			Q8K2C9	37-vs-RT	0.606451	0.000704012										O54950
Q6PDL0	37-vs-4C	0.756115	5.36741e-06			P48377	4C-vs-RT	1.21579	9.81131e-07			Q8VH51	37-vs-RT	0.158397	0.0261333										P61222
Q8BJL0	37-vs-4C	0.754966	1.55769e-07			P31001	4C-vs-RT	-3.53154	4.90945e-08			Q3TAS6	37-vs-RT	0.47882	0.00594955										P11627
Q59J78	37-vs-4C	0.754827	0.000167809			A2A432	4C-vs-RT	0.741562	2.71624e-05			Q62448	37-vs-RT	-0.259876	0.0893792										Q61161
Q8CHP8	37-vs-4C	0.754809	1.88904e-05			Q9CXW3	4C-vs-RT	-1.81101	3.21428e-06			Q9JJF3	37-vs-RT	0.309618	0.0449209										P99027
P48025	37-vs-4C	0.754018	0.00758169			Q3TXX4	4C-vs-RT	1.06342	0.00115166			Q9D172	37-vs-RT	-0.0680593	0.263573										Q8BL97
Q3TXS7	37-vs-4C	0.75388	0.00013902			Q8CHC4	4C-vs-RT	0.869879	2.29952e-05			O08579	37-vs-RT	-0.168676	0.0865174										Q60930
Q8K2Q0	37-vs-4C	0.753851	1.52672e-06			Q9JLV1	4C-vs-RT	-2.78829	2.84071e-07			Q8BTZ7	37-vs-RT	-0.49237	0.016241										P47226
Q64433	37-vs-4C	0.752492	3.8614e-06			Q80UG1	4C-vs-RT	1.55458	7.59111e-07			O88307	37-vs-RT	0.30664	0.0229468										P58242
Q9DBJ1	37-vs-4C	0.751876	1.92836e-05			O70145	4C-vs-RT	-0.699763	3.25261e-06			Q9Z0X1	37-vs-RT	-0.194344	0.0452583										Q00493
Q9D7V9	37-vs-4C	0.751594	2.34719e-05			Q8VDP6	4C-vs-RT	1.78158	3.73189e-06			Q9R0Q6	37-vs-RT	-0.384361	0.0471372										Q04207
P38060	37-vs-4C	0.751072	6.9743e-06			O88851	4C-vs-RT	-1.58817	1.19487e-06			Q8C2Q3	37-vs-RT	-0.570222	0.0282916										P62492
Q99JB2	37-vs-4C	0.751017	8.58171e-06			Q60692	4C-vs-RT	-1.35925	1.58011e-06			Q8K4Z3	37-vs-RT	-0.240364	0.0317944										P63168
Q80TY0	37-vs-4C	0.750736	0.00026104			Q99J62	4C-vs-RT	0.882887	4.15273e-05			Q8VBX6	37-vs-RT	-0.73838	0.105132										Q62189
P56812	37-vs-4C	0.750595	6.63504e-05			Q8R164	4C-vs-RT	-1.34747	1.18022e-05			P46096	37-vs-RT	-0.384539	0.0700827										Q4KMM3
P23927	37-vs-4C	0.746652	5.4092e-05			Q8BTP0	4C-vs-RT	1.10747	1.00904e-05			Q6PDM1	37-vs-RT	-0.741072	0.0652898										Q3UQN2
Q91WK5	37-vs-4C	0.746217	0.0103874			P43275	4C-vs-RT	0.446094	0.0017541			Q91VL8	37-vs-RT	-0.101684	0.291226										Q8BTS4
P61211	37-vs-4C	0.745935	0.0183961			Q9D1J3	4C-vs-RT	0.231727	0.00336562			Q9R1W5	37-vs-RT	0.145408	0.338057										Q8BZJ7
P99026	37-vs-4C	0.743886	0.000357445			Q8R3D1	4C-vs-RT	-0.661234	5.32378e-05			Q9R0P9	37-vs-RT	-0.388346	0.115411										Q64324
Q9DCM0	37-vs-4C	0.743587	8.8221e-06			Q99K23	4C-vs-RT	1.0462	1.59832e-06			Q60829	37-vs-RT	-0.95606	0.0323273										P63280
Q8BHN3	37-vs-4C	0.74223	2.09665e-06			Q62470	4C-vs-RT	-1.85763	4.35913e-07			Q8BP47	37-vs-RT	-0.337084	0.0181599										P50518
Q8BVI4	37-vs-4C	0.742019	4.01148e-06			Q9Z1Q2	4C-vs-RT	1.09813	7.89577e-07			P61082	37-vs-RT	-0.226148	0.0232221										P58742
Q9D906	37-vs-4C	0.742006	0.000495899			Q3ULJ0	4C-vs-RT	-0.679667	7.38329e-05			Q08122	37-vs-RT	-0.300659	0.130692										Q6KCD5
Q61316	37-vs-4C	0.741575	0.000519977			O35098	4C-vs-RT	-0.754988	7.69586e-05			Q9CRT8	37-vs-RT	-0.392319	0.13083										Q6NT99
Q9CRA5	37-vs-4C	0.741125	0.00518761			Q9D289	4C-vs-RT	-1.03892	0.000759475			Q5SXY1	37-vs-RT	-0.140149	0.239936										Q8BHB9
Q9JKK1	37-vs-4C	0.740123	3.06518e-05			Q7TSI3	4C-vs-RT	-1.12569	5.3872e-06			P48774	37-vs-RT	-0.458734	0.0524015										Q3T9E4;Q62293
Q9JHS4	37-vs-4C	0.739426	0.0218322			P47809	4C-vs-RT	-0.559783	0.00426016			Q80TM9	37-vs-RT	-0.178987	0.345964										Q8C129
P21550	37-vs-4C	0.739384	0.00848957			Q91WK2	4C-vs-RT	-1.08646	0.00131224			Q8VHY0	37-vs-RT	-0.239721	0.272126										Q8BMZ5
Q8CIF4	37-vs-4C	0.738959	0.0215717			P63154	4C-vs-RT	0.922474	0.00419604			P08551	37-vs-RT	0.142451	0.345303										Q8C0V9
Q9CY64	37-vs-4C	0.738469	0.000717689			P56213	4C-vs-RT	-1.10653	0.000100958			Q6ZQ29	37-vs-RT	0.333434	0.147052										Q6PCN7
Q9Z0S1	37-vs-4C	0.737997	3.41814e-05			P49452	4C-vs-RT	0.887971	6.11954e-06			Q91WA4	37-vs-RT	-0.30283	0.0544003										Q3TLH4
Q64442	37-vs-4C	0.736986	0.000120734			P49722	4C-vs-RT	-1.0617	1.8842e-05			Q6P9R2	37-vs-RT	-0.241422	0.0824377										Q60692
Q64378	37-vs-4C	0.736452	4.32432e-07			Q9DCV4	4C-vs-RT	-1.39479	1.08879e-07			P62852	37-vs-RT	0.185867	0.00992469										P24527
Q9JII5	37-vs-4C	0.736429	0.000365806			Q99KK7	4C-vs-RT	-0.875778	5.34992e-05			O70200	37-vs-RT	-0.216764	0.11631										Q64378
Q80XQ2	37-vs-4C	0.735781	9.03297e-05			O08663	4C-vs-RT	-1.09978	1.44253e-05			Q8CHI8	37-vs-RT	-0.168062	0.0737983										Q5PR73
Q02819	37-vs-4C	0.735714	1.01223e-05			P19253	4C-vs-RT	-1.00769	1.91025e-06			Q9EPL8	37-vs-RT	-0.275939	0.034569										P70271
Q8BME9	37-vs-4C	0.735459	1.52791e-05			Q8R307	4C-vs-RT	-0.842919	2.84566e-06			Q9CQI6	37-vs-RT	-0.33586	0.0434804										P97492
Q9CZ30	37-vs-4C	0.735186	0.00206567			Q5F2F2	4C-vs-RT	-0.801031	0.000279532			Q99JX3	37-vs-RT	-0.325631	0.190223										Q80TM9
A2A5R2	37-vs-4C	0.734864	0.00209367			O09131	4C-vs-RT	-0.414255	0.000280999			G5E870	37-vs-RT	-0.168193	0.190505										Q80TP3
O09061	37-vs-4C	0.7348	3.39196e-05			O35435	4C-vs-RT	-1.2417	6.0908e-06			Q9R1Z8	37-vs-RT	-0.374238	0.0541472										Q3TKT4
Q9Z2L6	37-vs-4C	0.733914	0.000128038			Q7TSQ8	4C-vs-RT	-0.644493	2.06516e-05			O55131	37-vs-RT	-0.353158	0.0844627										Q60809
Q8C7R4	37-vs-4C	0.733773	0.000117757			Q5XJY5	4C-vs-RT	-0.962507	1.85007e-05			Q9CT10	37-vs-RT	-0.227824	0.0813798										Q60632
O55029	37-vs-4C	0.733636	1.38721e-05			Q3UW53	4C-vs-RT	-1.67812	2.58491e-06			Q8K2K6	37-vs-RT	-0.362122	0.0418758										P97371
Q8BFQ8	37-vs-4C	0.733095	9.01019e-06			P53564	4C-vs-RT	2.18389	1.63386e-06			Q9D0I9	37-vs-RT	-0.228153	0.0324745										P63328
Q920Q4	37-vs-4C	0.732204	0.000142264			Q9CQV8	4C-vs-RT	-1.50285	2.35081e-05			Q60737	37-vs-RT	0.348576	0.0867106										Q60949
P17751	37-vs-4C	0.729853	7.63367e-05			P46414	4C-vs-RT	-1.53375	1.29023e-05			Q8R086	37-vs-RT	-0.186786	0.0717408										Q5DTL9
Q9D2Y9	37-vs-4C	0.729328	0.000852642			Q9D1D4	4C-vs-RT	0.412148	0.000116245			P97823	37-vs-RT	-0.279447	0.15435										Q6PGL7
Q99KR3	37-vs-4C	0.729172	4.10989e-05			Q8CE64	4C-vs-RT	1.91643	7.46372e-06			Q9ERE7	37-vs-RT	0.136159	0.0578974										Q3U5Q7
Q8VCW4	37-vs-4C	0.729091	0.0233551			Q8BJU2	4C-vs-RT	-1.05122	0.00475013			Q8C6G8	37-vs-RT	0.144317	0.348831										Q8C1Y8
Q64521	37-vs-4C	0.725816	3.31743e-05			O88544	4C-vs-RT	-1.07322	5.95086e-06			Q8BH95	37-vs-RT	-0.0949155	0.0538498										Q3TIR3
Q9Z1M0	37-vs-4C	0.725784	0.000148567			Q9WVM3	4C-vs-RT	1.24116	2.44354e-05			Q61879	37-vs-RT	-0.30584	0.0873061										Q60994
Q9CXT8	37-vs-4C	0.725485	0.000138122			Q9WU60	4C-vs-RT	1.38581	2.24093e-05			Q9EQF6	37-vs-RT	-0.493846	0.086138										Q60929
Q61578	37-vs-4C	0.721849	0.00513549			Q7TMB8	4C-vs-RT	-0.687203	0.000746394			Q9QYR9	37-vs-RT	-0.693336	0.239172										Q8BH95
Q08024	37-vs-4C	0.721599	0.00786761			O35326	4C-vs-RT	0.363756	0.00117111			Q8C050	37-vs-RT	0.162501	0.266445										Q8BM72
Q9ER58	37-vs-4C	0.721516	0.000164407			Q8CIF6	4C-vs-RT	-0.96787	2.6211e-05			Q8BWY3	37-vs-RT	-0.242562	0.0890877										Q61137
P19973	37-vs-4C	0.720994	6.88914e-05			P54726	4C-vs-RT	-1.15422	1.21173e-05			P97461	37-vs-RT	0.156236	0.0709659										Q501J6
Q99MD9	37-vs-4C	0.72053	0.00113716			Q7TT50	4C-vs-RT	-1.16218	0.000145327			Q8R001	37-vs-RT	-0.198151	0.162471										Q6ZQ73
Q91ZX7	37-vs-4C	0.720221	4.68062e-08			O35074	4C-vs-RT	-2.32143	2.07003e-08			Q9EPN1	37-vs-RT	0.618283	0.00276284										O89051
Q8CJG1	37-vs-4C	0.720212	0.000147105			Q9CYR6	4C-vs-RT	-1.01423	2.38419e-05			Q7TT37	37-vs-RT	-0.209635	0.087056										Q60967
Q8K2B3	37-vs-4C	0.719271	1.74714e-06			P08226	4C-vs-RT	-1.01751	3.51872e-07			Q99LB6	37-vs-RT	-0.26317	0.0169172										P48428
Q60710	37-vs-4C	0.718766	7.10218e-06			Q61937	4C-vs-RT	0.946609	1.22091e-06			Q5SUR0	37-vs-RT	-0.262994	0.028687										P62743
Q9QYA2	37-vs-4C	0.718743	8.73462e-05			Q9D4H8	4C-vs-RT	-0.703707	1.40414e-05			Q8R2V5	37-vs-RT	-0.223075	0.0736797										Q5NCE8
P15532	37-vs-4C	0.718458	0.000180632			Q02819	4C-vs-RT	-0.620254	2.82227e-05			Q60634	37-vs-RT	-0.283082	0.0908165										Q61205
Q9WVQ5	37-vs-4C	0.718454	0.000574036			Q9JKC8	4C-vs-RT	-0.737218	8.42997e-05			Q62048	37-vs-RT	-0.493847	0.135397										Q6P1E1;Q8CIE2
Q9ES74	37-vs-4C	0.718324	1.41535e-05			Q61142	4C-vs-RT	1.2066	2.6656e-06			P60335	37-vs-RT	-0.233107	0.042425										P97429
P49300	37-vs-4C	0.717185	0.000141835			P46935	4C-vs-RT	-2.81443	2.34443e-05			Q9JIF0	37-vs-RT	-0.299586	0.0866905										Q60945
Q9DC50	37-vs-4C	0.716799	5.04842e-05			Q8BUK6	4C-vs-RT	-0.505703	9.4214e-06			Q9WVR4	37-vs-RT	-0.279562	0.064357										Q3UMW8
Q9WUM3	37-vs-4C	0.716357	0.00146046			Q9DAR7	4C-vs-RT	-0.724804	0.000189885			Q80X95	37-vs-RT	-0.453894	0.177078										Q7TMM9
Q3TYD4	37-vs-4C	0.716196	0.000153856			P46096	4C-vs-RT	1.28457	2.53413e-05			P51863	37-vs-RT	0.185031	0.0882094										Q61081
P63158	37-vs-4C	0.715373	0.00196044			P55194	4C-vs-RT	-0.754851	0.000260959			O88532	37-vs-RT	-0.273859	0.187821										Q80T41
Q8BR90	37-vs-4C	0.713843	0.00486308			P62192	4C-vs-RT	-0.823518	0.000693439			Q9DCJ5	37-vs-RT	0.0647954	0.236087										Q8BH47
Q99K28	37-vs-4C	0.713537	9.2991e-06			Q9D198	4C-vs-RT	0.909863	1.64769e-06			P97346	37-vs-RT	-0.424012	0.0325634										P68040
Q91YT8	37-vs-4C	0.713031	0.000206618			P54775	4C-vs-RT	-0.776823	3.22792e-05			Q9R0P4	37-vs-RT	-0.506689	0.0963992										Q61545
Q62086	37-vs-4C	0.713009	1.83432e-08			Q8BG05	4C-vs-RT	1.66043	1.1411e-08			Q9Z1Q2	37-vs-RT	0.510304	0.0013484										O70494
O09167	37-vs-4C	0.712534	0.0225623			Q8CIF4	4C-vs-RT	-0.990542	0.00454457			P13439	37-vs-RT	-0.136796	0.347025										Q8C176
Q9DCD0	37-vs-4C	0.712485	0.000153327			P23927	4C-vs-RT	-0.811141	2.50568e-05			Q9WUU9	37-vs-RT	-0.37991	0.0880296										Q61069
Q3URD3	37-vs-4C	0.711828	6.29666e-07			Q8BXQ2	4C-vs-RT	1.1394	1.35934e-07			P29391	37-vs-RT	-0.430967	0.0113856										P28652
Q99KJ8	37-vs-4C	0.711815	1.91703e-05			Q8VDI9	4C-vs-RT	1.27909	3.25112e-06			Q9D0B0	37-vs-RT	-0.100381	0.0451668										Q00422
Q99KY4	37-vs-4C	0.711799	4.36103e-05			Q8K596	4C-vs-RT	1.09153	7.94925e-06			Q810U3	37-vs-RT	-0.270139	0.059966										Q3UFY4;Q9DA80
Q80U95	37-vs-4C	0.711634	0.00797158			Q8BMJ2	4C-vs-RT	-0.264854	0.00118984			O55137	37-vs-RT	-0.492484	0.268503										Q8BMB0
P47811	37-vs-4C	0.711302	9.18659e-05			Q99KY4	4C-vs-RT	-0.806502	1.46932e-05			Q69ZR9	37-vs-RT	-0.817683	0.0739419										Q5RJG1
P80318	37-vs-4C	0.711053	3.10907e-05			P50396	4C-vs-RT	-1.04621	5.4462e-06			Q9WV85	37-vs-RT	-0.353316	0.0524311										Q3TBT3
Q8R242	37-vs-4C	0.709943	0.0581528			Q9ERD8	4C-vs-RT	-0.752267	0.0140033			Q91VS7	37-vs-RT	-0.109555	0.416179										Q8CIV2
Q78JE5	37-vs-4C	0.709201	0.00165058			Q8CC88	4C-vs-RT	-0.816655	0.00022253			O89106	37-vs-RT	-0.518505	0.181111										Q7TQ48
Q8VDQ1	37-vs-4C	0.70908	4.17478e-05			Q505B7	4C-vs-RT	-0.78201	7.55255e-06			Q8K003	37-vs-RT	-0.414227	0.0584113										Q3U7R1
Q9Z1F9	37-vs-4C	0.708746	0.00632353			Q7TQH0	4C-vs-RT	-0.653929	0.000947886			D3YZP9	37-vs-RT	-0.153356	0.254758										Q8BJ37
O35864	37-vs-4C	0.708488	0.000143418			Q811U4	4C-vs-RT	-0.721226	2.36093e-05			O70373	37-vs-RT	-0.381831	0.0869973										Q60953
Q61941	37-vs-4C	0.708223	0.00370151			Q3UU96	4C-vs-RT	-0.279284	0.000485533			Q9D1H7	37-vs-RT	-0.189215	0.216339										Q8BFQ8
Q02053	37-vs-4C	0.707803	3.24316e-06			Q61137	4C-vs-RT	2.43966	6.70416e-07			Q62420	37-vs-RT	-0.533009	0.0215011										P56382
Q8BJW6	37-vs-4C	0.707122	7.08494e-05			P30355	4C-vs-RT	-0.737253	1.22551e-05			Q6PDI5	37-vs-RT	-0.194977	0.0709659										Q505F5
Q9JLJ5	37-vs-4C	0.706824	0.0435508			P00405	4C-vs-RT	0.145459	0.00959171			P68433	37-vs-RT	-0.617656	0.391225										Q8CGA0
Q9DCH4	37-vs-4C	0.706193	1.09824e-05			Q9D8W5	4C-vs-RT	-0.893297	2.05372e-06			Q6NXI6	37-vs-RT	-0.277454	0.0363449										P70372
P63001	37-vs-4C	0.706068	0.00011686			Q9DCM0	4C-vs-RT	-0.652472	1.82205e-05			P54822	37-vs-RT	-0.372941	0.0809845										Q60598
O08915	37-vs-4C	0.706025	3.30588e-08			Q8CJG0	4C-vs-RT	-1.39139	1.75228e-08			Q569Z5	37-vs-RT	-0.34727	0.00211197										O88712
Q61292	37-vs-4C	0.705936	0.00445629			O70503	4C-vs-RT	0.474171	0.000578385			P53811	37-vs-RT	-0.225254	0.227544										Q8BGH2
P97370	37-vs-4C	0.705785	2.83582e-07			P61358	4C-vs-RT	-0.616325	7.40584e-08			P98086	37-vs-RT	0.480623	0.00812661										P17225
Q80X95	37-vs-4C	0.704473	0.0263048			Q80X50	4C-vs-RT	-0.296551	0.0054996			Q8BYI6	37-vs-RT	-0.10364	0.357292										Q8C5L7
Q9CXD6	37-vs-4C	0.704076	0.000769652			Q8BV49	4C-vs-RT	-0.519615	0.000104736			Q8CFE2	37-vs-RT	-0.33886	0.150279										Q6PDN3
Q61205	37-vs-4C	0.70401	1.74894e-05			Q9WV54	4C-vs-RT	-0.646635	3.06521e-06			P97470	37-vs-RT	-0.222054	0.0443204										P97825
Q9JM63	37-vs-4C	0.703761	0.0536917			Q8BGX2	4C-vs-RT	0.431601	0.0129405			Q9JKY0	37-vs-RT	-0.309545	0.405051										Q8CIA5
O54879	37-vs-4C	0.703627	0.0320234			Q8C2K5	4C-vs-RT	-0.4577	0.00690551			Q9CYW4	37-vs-RT	-0.103486	0.372163										Q8CAQ8
P19258	37-vs-4C	0.70332	0.00234227			Q8CCB4	4C-vs-RT	-0.884777	0.000319794			Q99L45	37-vs-RT	-0.201135	0.196857										Q80UU2
O88738	37-vs-4C	0.702257	0.000504072			Q9D1Q6	4C-vs-RT	-0.734117	7.45414e-05			Q8C1B7	37-vs-RT	-0.29858	0.130692										Q6NS82
Q9DBP5	37-vs-4C	0.702022	8.87078e-05			P53568	4C-vs-RT	1.26705	1.40838e-05			Q8VDP4	37-vs-RT	-0.0853049	0.0737084										Q5NCI0
O70362	37-vs-4C	0.699908	8.68038e-06			Q9CYW4	4C-vs-RT	-1.38243	1.58851e-06			Q5NCC3	37-vs-RT	0.385939	0.0321453										P63242
P14152	37-vs-4C	0.699447	0.00126605			Q80SW1	4C-vs-RT	-0.722333	0.000165211			P70158	37-vs-RT	-0.212918	0.168608										Q76KJ5
P05480	37-vs-4C	0.699129	0.152606			Q9D6S7	4C-vs-RT	-0.373436	0.0608483			Q8BH61	37-vs-RT	0.156978	0.511834										Q8R1K1
P62192	37-vs-4C	0.698914	0.00220447			O88554	4C-vs-RT	-0.631251	0.000297201			Q9JIZ9	37-vs-RT	-0.135912	0.191154										Q80U56
Q9Z2U0	37-vs-4C	0.698846	0.000143418			Q9R1K9	4C-vs-RT	-0.923958	2.36093e-05			Q8R0F6	37-vs-RT	-0.324354	0.087014										Q60960
P61089	37-vs-4C	0.698075	4.25148e-05			O54950	4C-vs-RT	-1.48831	7.86236e-06			Q91VH2	37-vs-RT	-0.240564	0.059148										Q3UBX0
P20108	37-vs-4C	0.697333	7.64936e-08			P16332	4C-vs-RT	-0.99024	2.88464e-08			Q9DC07	37-vs-RT	-0.35717	0.00397211										P05064
Q61598	37-vs-4C	0.697134	0.000152947			P63321	4C-vs-RT	-0.815726	2.50468e-05			Q8VDC1	37-vs-RT	-0.404993	0.0880296										Q61048
Q8VE88	37-vs-4C	0.694592	2.85684e-05			Q9JHI7	4C-vs-RT	0.742357	4.90609e-06			Q61206	37-vs-RT	-0.292588	0.0517608										Q149L6
O88967	37-vs-4C	0.694276	4.84035e-05			Q9ES56	4C-vs-RT	-0.820214	8.53077e-06			Q61048	37-vs-RT	-0.253565	0.0620453										Q3UJB9
B2RRE7	37-vs-4C	0.69281	0.0112394			Q9Z1B5	4C-vs-RT	0.921391	0.00191054			Q9WUZ9	37-vs-RT	0.318202	0.298068										Q8BU11
P54818	37-vs-4C	0.69264	6.00781e-06			Q8BHB9	4C-vs-RT	-3.31903	1.07506e-06			Q9ESW4	37-vs-RT	0.141398	0.0270405										P62046
Q8BMS9	37-vs-4C	0.692607	7.60561e-05			Q64521	4C-vs-RT	-0.805026	1.28995e-05			Q3TW96	37-vs-RT	-0.214452	0.0717287										Q5BLK4
Q68FD5	37-vs-4C	0.692437	1.36415e-05			Q3TZX8	4C-vs-RT	-0.539068	2.53378e-06			Q6W8Q3	37-vs-RT	-1.3336	0.0412473										P97351
O70572	37-vs-4C	0.691485	5.85549e-06			Q60710	4C-vs-RT	-0.908366	1.02589e-06			Q9WVA4	37-vs-RT	-0.34867	0.0266021										P61922
O08663	37-vs-4C	0.691239	0.000442674			P83940	4C-vs-RT	-0.595151	6.35621e-05			E9Q5F9	37-vs-RT	-0.185495	0.124622										Q69ZQ1
Q8R1Q8	37-vs-4C	0.690117	6.81232e-07			Q9JIB4	4C-vs-RT	2.15357	1.52147e-07			P68181	37-vs-RT	-0.336031	0.011713										P29341
P21279	37-vs-4C	0.68893	2.53286e-06			P50580	4C-vs-RT	-1.34755	5.07319e-07			Q6ZPE2	37-vs-RT	-0.310514	0.018944										P52633
Q5SUR0	37-vs-4C	0.688038	2.68568e-05			Q64523;Q6GSS7	4C-vs-RT	1.01555	4.39215e-06			Q91Z49	37-vs-RT	0.34509	0.0495006										Q08642
Q9D5V6	37-vs-4C	0.687254	0.0799698			O54946	4C-vs-RT	0.418518	0.0243498			Q8VC31	37-vs-RT	-0.0895211	0.446837										Q8K2A7
Q60766	37-vs-4C	0.687083	5.7858e-05			Q9D6K5	4C-vs-RT	-0.555822	1.07869e-05			Q9R1Q8	37-vs-RT	-0.614124	0.0669007										Q3UVG3
Q9DBR3	37-vs-4C	0.68641	3.69652e-08			Q8BKT7	4C-vs-RT	2.27665	1.85533e-08			Q8CI51	37-vs-RT	-0.402076	0.00233887										O88848
Q9ES56	37-vs-4C	0.68632	3.747e-05			P00920	4C-vs-RT	-2.00765	7.0057e-06			O08997	37-vs-RT	-0.923002	0.0560517										Q3TZM9
Q9R1P1	37-vs-4C	0.685569	0.000636819			Q9CXD6	4C-vs-RT	-0.941815	9.19827e-05			P62309	37-vs-RT	0.267179	0.140353										Q6P5G6
O88520	37-vs-4C	0.684954	0.0170494			Q9EP53	4C-vs-RT	-0.70341	0.00317235			Q8VHK5	37-vs-RT	-0.394374	0.333539										Q8BYW9
Q9JLF6	37-vs-4C	0.684517	0.115203			P84086	4C-vs-RT	0.886215	0.0436279			Q9JJ28	37-vs-RT	-0.139998	0.489469										Q8R086
P47754	37-vs-4C	0.683992	0.000288701			Q00PI9	4C-vs-RT	1.23769	4.4808e-05			Q80TL4	37-vs-RT	-0.302599	0.108763										Q62393
Q8R574	37-vs-4C	0.683585	1.06434e-05			P00493	4C-vs-RT	-1.20454	2.01847e-06			Q8BGD9	37-vs-RT	-0.364302	0.0359546										P70335
Q9JKW0	37-vs-4C	0.683499	0.00124363			Q91YT8	4C-vs-RT	-0.7224	0.000159732			P62748	37-vs-RT	-0.182502	0.167123										Q70IV5
P38647	37-vs-4C	0.683296	2.22494e-08			Q9CQI7	4C-vs-RT	2.47672	1.36429e-08			Q7TPD1	37-vs-RT	0.849703	0.00162129										O88447
Q60865	37-vs-4C	0.682974	0.000639833			P56480	4C-vs-RT	-0.259895	9.21858e-05			A2A6A1	37-vs-RT	0.522614	0.140545										Q6P5H2
Q9JKV1	37-vs-4C	0.682973	0.00284603			P39061	4C-vs-RT	2.09857	0.000397263			Q9CQ22	37-vs-RT	-0.112938	0.207974										Q80XI1
Q9CQC6	37-vs-4C	0.682475	0.000198247			Q8BHG2	4C-vs-RT	-1.43889	3.06666e-05			P49446	37-vs-RT	-0.847122	0.0950934										Q61409
Q8K3H0	37-vs-4C	0.681832	0.00125962			P63085	4C-vs-RT	-0.413922	0.000164219			Q8BHG2	37-vs-RT	-0.31736	0.168457										Q71LX4
Q8R395	37-vs-4C	0.681427	0.0150758			P15116	4C-vs-RT	-1.06558	0.00273091			Q6PDN3	37-vs-RT	-0.362087	0.323214										Q8BXJ9
Q60751	37-vs-4C	0.680479	3.97712e-06			Q64331	4C-vs-RT	-1.3055	7.86882e-07			O89112	37-vs-RT	-0.252789	0.0231818										P58501
P53810	37-vs-4C	0.678994	2.43123e-05			Q8BJF9	4C-vs-RT	-1.76372	3.93719e-06			Q9QXB9	37-vs-RT	-0.625865	0.0480423										Q05793
Q9JKC8	37-vs-4C	0.678241	0.000179669			Q8VE19	4C-vs-RT	-0.756367	2.80187e-05			Q6ZPF4	37-vs-RT	-0.21173	0.090581										Q61187
P43406	37-vs-4C	0.677798	2.53246e-05			O70251	4C-vs-RT	-0.9074	4.13819e-06			Q8VHE6	37-vs-RT	-1.20543	0.0487586										Q07235
Q99KC8	37-vs-4C	0.677571	2.87139e-05			O35405	4C-vs-RT	-0.619294	4.97635e-06			P49817	37-vs-RT	-0.189014	0.0518436										Q14BI2
P97363	37-vs-4C	0.677072	1.82183e-05			Q7TQF7	4C-vs-RT	1.71131	3.16246e-06			P14152	37-vs-RT	-0.418456	0.0447033										P98086
P14685	37-vs-4C	0.676403	3.08009e-05			Q922B2	4C-vs-RT	-0.815099	5.40554e-06			P51437	37-vs-RT	-1.2264	0.0524015										Q3TAS6
P52196	37-vs-4C	0.675468	3.66434e-06			P29351	4C-vs-RT	-0.946715	7.29439e-07			Q04519	37-vs-RT	0.174568	0.0221818										P57716
Q78J03	37-vs-4C	0.675445	0.000110059			Q8R4Y4	4C-vs-RT	-0.963188	1.7882e-05			Q91ZN5	37-vs-RT	-0.229365	0.0802292										Q5XG69
Q8BPU7	37-vs-4C	0.675302	2.53071e-05			Q9JLQ2	4C-vs-RT	-1.30998	4.0999e-06			P28828	37-vs-RT	-0.309878	0.0486587										Q07113
P55012	37-vs-4C	0.673919	0.010611			Q8VD62	4C-vs-RT	-0.932346	0.00176351			Q8BMF3	37-vs-RT	0.123936	0.294298										Q8BTV1
P56546	37-vs-4C	0.673705	0.000258801			Q8BYI9	4C-vs-RT	1.23204	4.09466e-05			Q9CQC7	37-vs-RT	-0.282262	0.103886										Q62165
P97371	37-vs-4C	0.67258	0.000100691			Q8BXA5	4C-vs-RT	1.14993	1.5793e-05			Q9QZB9	37-vs-RT	-0.237525	0.0757557										Q5SUF2
Q9CQH7	37-vs-4C	0.672443	0.000392826			Q99MR3	4C-vs-RT	-0.519727	5.79664e-05			P31001	37-vs-RT	-0.363628	0.120465										Q64727
Q9WTX2	37-vs-4C	0.672037	2.31375e-05			Q8BW41	4C-vs-RT	1.78165	3.69018e-06			O88792	37-vs-RT	-0.169551	0.0470134										Q03347
Q9CWS0	37-vs-4C	0.671859	0.0472682			P61022	4C-vs-RT	0.250125	0.0111821			P53395	37-vs-RT	-0.130823	0.402044										Q8CHP6
Q05144	37-vs-4C	0.671366	0.00185234			B1AY13	4C-vs-RT	-0.75057	0.000234134			Q9WUR9	37-vs-RT	0.233353	0.184778										Q7TSH2
Q3TW96	37-vs-4C	0.670776	5.14639e-05			P45377	4C-vs-RT	-0.877754	9.45235e-06			P70452	37-vs-RT	-0.241571	0.0645733										Q3UNZ8
P16858	37-vs-4C	0.670175	0.000114432			Q9JLV6	4C-vs-RT	-0.847628	1.81061e-05			Q924W5	37-vs-RT	0.211184	0.0808593										Q60520
O35593	37-vs-4C	0.669657	0.000137106			Q99MU3	4C-vs-RT	2.64731	2.20034e-05			Q61069	37-vs-RT	-0.267253	0.085555										Q60900
Q64191	37-vs-4C	0.669229	0.0112378			Q6P6M7	4C-vs-RT	-1.1007	0.0018743			Q9Z2A5	37-vs-RT	-0.34635	0.297453										Q8BU03
P50396	37-vs-4C	0.6683	0.000160362			Q8BG32	4C-vs-RT	-0.70287	2.61537e-05			Q9D154	37-vs-RT	-0.441616	0.0890647										Q61133
Q61187	37-vs-4C	0.66803	9.38005e-06			Q99LC2	4C-vs-RT	1.98559	1.73069e-06			Q60823	37-vs-RT	-0.554864	0.0330274										P68433
P48410	37-vs-4C	0.667919	0.00266432			Q9JKW0	4C-vs-RT	-0.808221	0.000365328			P48999	37-vs-RT	-0.181814	0.20335										Q80WG5
Q60829	37-vs-4C	0.667781	0.0603342			A2A5R2	4C-vs-RT	-0.502183	0.0151769			Q9ES70	37-vs-RT	0.743456	0.422061										Q8JZQ9
P03911	37-vs-4C	0.667771	1.33618e-06			Q5M8N4	4C-vs-RT	-1.15688	2.59801e-07			P05201	37-vs-RT	-0.401138	0.0154838										P45591
P08113	37-vs-4C	0.667463	1.03822e-07			Q8BQZ5	4C-vs-RT	2.39905	3.47937e-08			Q8BTP0	37-vs-RT	0.587207	0.00470523										P08207
Q8BH57	37-vs-4C	0.667391	0.00544645			Q91VF2	4C-vs-RT	-0.628763	0.000791557			Q9D753	37-vs-RT	-0.0877751	0.241283										Q8BHG1
A2AQ07	37-vs-4C	0.667182	0.0240745			P51660	4C-vs-RT	-0.594915	0.00499126			Q8BSZ2	37-vs-RT	0.453939	0.353608										Q8C3W1
Q8R3F5	37-vs-4C	0.666634	0.000304993			Q80TL4	4C-vs-RT	1.08463	4.63373e-05			Q9WVJ5	37-vs-RT	-0.27564	0.108995										Q62433
Q9EP53	37-vs-4C	0.666226	0.00479887			Q8R3F5	4C-vs-RT	-0.579666	0.000671976			P53566	37-vs-RT	-0.470639	0.234185										Q8BGZ4
Q8K3C3	37-vs-4C	0.665834	0.00204732			Q80XI4	4C-vs-RT	-1.10127	0.000277956			Q7TQK4	37-vs-RT	-0.154097	0.189758										Q80TL0
O54784	37-vs-4C	0.665393	0.103338			Q9QZD4	4C-vs-RT	1.08542	0.0325781			Q91WT9	37-vs-RT	-0.237832	0.472834										Q8K400
Q8VHI3	37-vs-4C	0.66539	0.00999324			Q6X893	4C-vs-RT	-0.645625	0.00172436			Q8C1D8	37-vs-RT	-0.0965329	0.289375										Q8BTF8
Q66GT5	37-vs-4C	0.664599	0.0055424			Q9D2Y9	4C-vs-RT	-0.720928	0.000809228			P54729	37-vs-RT	-0.284374	0.242191										Q8BHH1
Q91W50	37-vs-4C	0.664366	1.00127e-06			Q6P3D0	4C-vs-RT	-1.12855	1.98473e-07			Q9WUB3	37-vs-RT	-0.582523	0.0133098										P35831
Q99MN1	37-vs-4C	0.663886	6.46238e-06			Q8BG07	4C-vs-RT	-0.667317	1.13374e-06			O55029	37-vs-RT	-0.259108	0.0274721										P62270
P58021	37-vs-4C	0.662764	0.00106478			Q6PA06	4C-vs-RT	0.918343	0.000134476			Q99PJ0	37-vs-RT	-0.357562	0.160054										Q6ZPI0
P54923	37-vs-4C	0.662352	1.3788e-06			Q9CRD2	4C-vs-RT	0.648849	2.68364e-07			Q9D898	37-vs-RT	-0.308541	0.0156752										P46096
Q9QYB5	37-vs-4C	0.661909	0.000244207			P05064	4C-vs-RT	-1.01698	3.86316e-05			P68372	37-vs-RT	-0.58826	0.101802										Q62036
Q63844	37-vs-4C	0.661374	3.87306e-05			P45376	4C-vs-RT	-0.995668	7.03579e-06			O09061	37-vs-RT	-0.238902	0.0563168										Q3U0S6
Q5SWD9	37-vs-4C	0.660381	9.29665e-06			Q9CPS7	4C-vs-RT	1.06771	1.64593e-06			Q8K4L3	37-vs-RT	-0.260706	0.0324945										P68037
Q8VBT9	37-vs-4C	0.659565	0.00957206			Q9QXV3	4C-vs-RT	1.18675	0.00156448			Q9D7V9	37-vs-RT	-0.11783	0.28283										Q8BS35
Q4LDD4	37-vs-4C	0.658009	0.000208033			P62869	4C-vs-RT	-0.667616	3.23968e-05			Q07235	37-vs-RT	-0.473153	0.0966784										Q61549
Q9CPX6	37-vs-4C	0.657591	0.00759368			Q9CRA5	4C-vs-RT	-0.93687	0.00115177			P48381	37-vs-RT	-0.295351	0.264067										Q8BLB7
Q99N95	37-vs-4C	0.655975	0.000430654			Q9D404	4C-vs-RT	-1.1083	6.23974e-05			Q8R2R9	37-vs-RT	-0.229772	0.123474										Q69ZF8
Q3UZA1	37-vs-4C	0.655477	0.00438533			Q3UJD6	4C-vs-RT	0.465976	0.000567694			Q9WTL8	37-vs-RT	0.961794	0.225595										Q8BGC4
P48024;Q9CXU9	37-vs-4C	0.655383	0.000199555			Q9Z1Z0	4C-vs-RT	-0.869582	3.07913e-05			Q9D358	37-vs-RT	-0.566078	0.0952205										Q61411
Q9D7N3	37-vs-4C	0.655264	0.150641			Q8BJD1	4C-vs-RT	2.7795	0.0584838			O35381	37-vs-RT	-0.0991608	0.509714										Q8R1G1
Q9D0K2	37-vs-4C	0.655258	4.01722e-06			A3KGV1	4C-vs-RT	-1.83237	7.90525e-07			Q9EPU0	37-vs-RT	0.23098	0.0232807										P58771
Q91YW3	37-vs-4C	0.654876	5.36741e-06			Q3TMP8	4C-vs-RT	2.52148	9.89402e-07			P68368	37-vs-RT	0.255612	0.026175										P61226
O70324	37-vs-4C	0.654625	0.115084			Q6PER3	4C-vs-RT	0.294151	0.0428167			Q9DCS9	37-vs-RT	-0.0669838	0.488917										Q8R081
P35278	37-vs-4C	0.654448	0.0010608			P26645	4C-vs-RT	-1.14861	0.000133032			Q3V1V3	37-vs-RT	0.498981	0.160054										Q6ZPF4
Q8BIJ6	37-vs-4C	0.654184	7.46248e-06			Q8BJA3	4C-vs-RT	2.83418	1.34195e-06			Q9Z1W9	37-vs-RT	-0.565771	0.0299034										P62892
P09671	37-vs-4C	0.654004	3.95711e-05			Q8K2T1	4C-vs-RT	-0.815246	7.27739e-06			O70566	37-vs-RT	-0.464488	0.0566217										Q3U1Z5
Q91V01	37-vs-4C	0.653922	1.19703e-06			Q9DB27	4C-vs-RT	-1.55688	2.3536e-07			Q9D8X1	37-vs-RT	-0.307403	0.0145322										P41234
O35955	37-vs-4C	0.653072	0.000232978			Q8R1F1	4C-vs-RT	-1.10448	3.66775e-05			Q91XL9	37-vs-RT	-0.5911	0.101277										Q61789
Q9QUM9	37-vs-4C	0.652397	0.000153592			Q9QY30	4C-vs-RT	-2.08623	2.51115e-05			Q9D964	37-vs-RT	0.107297	0.0880297										Q61070
Q8C3J5	37-vs-4C	0.652116	0.000399018			Q61830	4C-vs-RT	-1.09544	5.87898e-05			Q9CQE3	37-vs-RT	0.121234	0.120647										Q64737
Q8BUN5	37-vs-4C	0.65175	0.145642			Q8BND3	4C-vs-RT	0.558723	0.0576664			Q69ZA1	37-vs-RT	-0.755063	0.507213										Q8R1A4
P31996	37-vs-4C	0.651426	1.51205e-05			P97821	4C-vs-RT	-1.18296	2.83744e-06			Q99J36	37-vs-RT	-0.312682	0.0433639										P97479
O88685	37-vs-4C	0.650993	1.55767e-05			Q8K1J6	4C-vs-RT	-0.666098	2.85578e-06			P51910	37-vs-RT	0.299173	0.043672										P97500
Q3UVG3	37-vs-4C	0.650464	0.0699451			Q6P8I4	4C-vs-RT	-0.24873	0.0183253			P52332	37-vs-RT	-0.0902316	0.432658										Q8K114
Q99KK7	37-vs-4C	0.650189	0.000489832			Q68FH0	4C-vs-RT	-1.21518	7.18845e-05			P26041	37-vs-RT	-0.275368	0.129877										Q6IRU2
O54774	37-vs-4C	0.649898	0.00401898			Q8K2X3	4C-vs-RT	-0.620554	0.000526171			P02469	37-vs-RT	-0.222578	0.220107										Q8BG30
P61982	37-vs-4C	0.649178	0.00583166			C0HKG5;C0HKG6	4C-vs-RT	-0.882281	0.000887753			Q80XI3	37-vs-RT	-0.222488	0.248127										Q8BHW2
Q9JI11	37-vs-4C	0.648329	0.000154734			Q8QZT2	4C-vs-RT	3.18889	2.54922e-05			Q91VJ4	37-vs-RT	-0.335738	0.0884222										Q61096
Q00420	37-vs-4C	0.648196	0.00667652			Q6PB93	4C-vs-RT	-1.13382	0.00100881			P97855	37-vs-RT	-0.270612	0.258559										Q8BJU2
Q3TC33	37-vs-4C	0.647425	0.24694			O89106	4C-vs-RT	-0.536988	0.11028			Q7TNC4	37-vs-RT	-0.0317542	0.566242										Q8VBZ3
Q9QZB9	37-vs-4C	0.647224	0.000155506			P16125	4C-vs-RT	-0.916193	2.56242e-05			Q9D6T0	37-vs-RT	0.291511	0.0885483										Q61097
Q8BGQ7	37-vs-4C	0.644843	5.50804e-06			Q9CQ91	4C-vs-RT	1.53659	9.95998e-07			P23492	37-vs-RT	-0.3284	0.0262844										P61294
P05064	37-vs-4C	0.64409	0.0010184			Q64373	4C-vs-RT	-1.00936	0.000129775			Q69ZF3	37-vs-RT	0.209316	0.159505										Q6WKZ8
Q8BKE6	37-vs-4C	0.643886	0.000652798			Q8VHN8	4C-vs-RT	-0.418595	9.43742e-05			Q8R5L3	37-vs-RT	-0.148252	0.141428										Q6P8M1
Q3UPH1	37-vs-4C	0.642614	0.00599344			O35601	4C-vs-RT	-0.893434	0.000909403			P17095	37-vs-RT	-0.159579	0.249377										Q8BI72
Q0VGB7	37-vs-4C	0.641306	0.00728645			Q9CWV6	4C-vs-RT	0.357704	0.00110076			P15508	37-vs-RT	-1.21088	0.262792										Q8BKX1
Q3TFQ1	37-vs-4C	0.640314	0.0357506			Q93092	4C-vs-RT	-0.445665	0.00801552			P52431	37-vs-RT	-0.198022	0.379729										Q8CCJ9
Q3UM45	37-vs-4C	0.640112	7.28389e-06			P61222	4C-vs-RT	-1.34013	1.24969e-06			Q9WV60	37-vs-RT	-0.353381	0.0291962										P62821
Q7TMY8	37-vs-4C	0.639804	9.67291e-06			O35344	4C-vs-RT	0.584701	1.77094e-06			Q9QXD8	37-vs-RT	-0.538158	0.033569										P70182
Q9D8W5	37-vs-4C	0.637937	2.89474e-05			Q5PR73	4C-vs-RT	1.2616	5.03913e-06			Q9D1A2	37-vs-RT	-0.257149	0.0519006										Q18PI6
Q9JM76	37-vs-4C	0.637203	3.89852e-07			P62309	4C-vs-RT	2.48642	9.93071e-08			Q8VEK3	37-vs-RT	-0.146221	0.00958246										P22437
Q06890	37-vs-4C	0.637189	0.000192809			Q7TMR0	4C-vs-RT	-1.26514	2.98435e-05			Q99PN3	37-vs-RT	0.346926	0.0935783										Q61288
P63321	37-vs-4C	0.636426	0.000172311			Q9JL26	4C-vs-RT	-0.75102	2.72555e-05			Q9EQQ9	37-vs-RT	-0.305987	0.0895103										Q61165
Q80TH2	37-vs-4C	0.636352	0.00584825			Q61584	4C-vs-RT	-0.428156	0.000890489			Q9WVL0	37-vs-RT	-0.297839	0.248127										Q8BHY8
Q68FH4	37-vs-4C	0.636018	0.00023789			Q99JW2	4C-vs-RT	-0.907696	3.78887e-05			Q8BZL1	37-vs-RT	-0.413518	0.101701										Q61879
Q8K1C0	37-vs-4C	0.63585	0.000149013			Q5RJ54	4C-vs-RT	1.00637	2.47302e-05			O35074	37-vs-RT	-0.236998	0.0875005										Q61001
Q9D6U8	37-vs-4C	0.63574	0.000133172			E9Q394	4C-vs-RT	-0.976466	2.1147e-05			Q8BHZ4	37-vs-RT	-0.179968	0.0848622										Q60862
Q6PEB6	37-vs-4C	0.635354	0.0242216			Q8C3F2	4C-vs-RT	-0.238553	0.00501252			Q02780	37-vs-RT	-0.242399	0.354157										Q8C3X8
Q9R1P0	37-vs-4C	0.634454	7.95005e-05			Q61070	4C-vs-RT	0.84977	1.34192e-05			Q9EPK2	37-vs-RT	-0.26997	0.0727372										Q5EG47
Q8BYC6	37-vs-4C	0.634179	0.0755589			A2AQ07	4C-vs-RT	-0.666189	0.0230183			P31650	37-vs-RT	-0.226182	0.442208										Q8K209
P62880	37-vs-4C	0.633894	0.000212211			Q8BHN3	4C-vs-RT	-0.491292	3.26094e-05			P35123	37-vs-RT	-0.395352	0.0972958										Q61576
Q9CQ60	37-vs-4C	0.633808	0.000316605			P51807	4C-vs-RT	-1.93718	4.82496e-05			Q8BVU0	37-vs-RT	-0.47165	0.110643										Q62513
P54775	37-vs-4C	0.63225	0.000164076			Q8R0K4	4C-vs-RT	0.832392	2.61537e-05			Q80W00	37-vs-RT	-0.235481	0.0890747										Q61136
P61202	37-vs-4C	0.631398	0.000254794			Q6ZWU9	4C-vs-RT	-0.730467	4.05435e-05			Q9WV91	37-vs-RT	-0.265188	0.103229										Q62148
P46471	37-vs-4C	0.631232	2.20783e-05			Q9CWF2	4C-vs-RT	-1.06408	3.55541e-06			B9EJ80	37-vs-RT	0.18175	0.0467496										Q02788
Q9D2V8	37-vs-4C	0.628017	4.49087e-07			Q80VM8	4C-vs-RT	2.18909	1.16787e-07			P45700	37-vs-RT	-0.593786	0.0101373										P25799
Q9ER88	37-vs-4C	0.627925	3.7568e-07			Q9DCF9	4C-vs-RT	1.01188	9.60247e-08			Q9D7X3	37-vs-RT	-0.318542	0.00950758										P21661
P56477	37-vs-4C	0.627702	2.93876e-05			Q9QUR8	4C-vs-RT	-1.72235	5.12676e-06			D0QMC3	37-vs-RT	-0.327081	0.0522042										Q2KN98
E9Q3L2	37-vs-4C	0.627586	4.46671e-05			Q9CX86	4C-vs-RT	0.951795	8.07235e-06			Q9CQX2	37-vs-RT	0.129919	0.0606189										Q3UH60
Q9Z1Q9	37-vs-4C	0.627291	3.92952e-05			Q569Z5	4C-vs-RT	0.593857	7.26415e-06			Q9CQQ8	37-vs-RT	-0.183824	0.0566137										Q3U1T3
Q8BKC5	37-vs-4C	0.626807	7.76065e-06			Q9DB96	4C-vs-RT	1.83071	1.43367e-06			P17183	37-vs-RT	-0.437315	0.0304593										P63005
Q9WUZ9	37-vs-4C	0.626717	0.0320871			P82343	4C-vs-RT	-0.527074	0.00700611			P97465	37-vs-RT	-0.367541	0.3728										Q8CAY6
Q924D0	37-vs-4C	0.626259	0.105872			Q8C025	4C-vs-RT	-0.58354	0.0342288			Q8BGZ1	37-vs-RT	0.129804	0.474308										Q8K4D3
Q9ES52	37-vs-4C	0.626174	0.00562217			P97770	4C-vs-RT	-1.1784	0.00082736			Q08091	37-vs-RT	-0.596328	0.242902										Q8BHJ9
E9Q394	37-vs-4C	0.62607	0.000548438			Q9CS42	4C-vs-RT	-1.32909	7.98526e-05			Q9QXW9	37-vs-RT	-0.0960306	0.133093										Q6NY15
Q9D898	37-vs-4C	0.624497	5.18354e-05			Q8VDD8	4C-vs-RT	-1.19264	9.58518e-06			Q68FL6	37-vs-RT	-0.222983	0.06466										Q3UPF5
Q91ZW2	37-vs-4C	0.624033	0.0158307			Q8VBT9	4C-vs-RT	-0.803795	0.00295204			P51660	37-vs-RT	-0.196366	0.327623										Q8BYB9
Q60714	37-vs-4C	0.623846	7.72555e-05			Q9DB73	4C-vs-RT	-0.59208	1.32e-05			P23116	37-vs-RT	-0.419517	0.0722291										Q5DTU0
Q9Z2B9	37-vs-4C	0.62371	0.000388619			Q9JJA4	4C-vs-RT	0.535827	5.63749e-05			P08752	37-vs-RT	-0.329907	0.118977										Q64522
Q9EQU3	37-vs-4C	0.623002	0.00023148			Q9CQA1	4C-vs-RT	-0.828069	3.57544e-05			Q9Z0H8	37-vs-RT	-0.268313	0.100696										Q61749
A2AWA9	37-vs-4C	0.622859	0.00195715			O88712	4C-vs-RT	-0.557586	0.000260959			Q8BW96	37-vs-RT	-0.498539	0.18771										Q80SZ7
P27546	37-vs-4C	0.622656	4.39553e-06			Q64514	4C-vs-RT	-1.27842	8.43628e-07			Q9Z1S5	37-vs-RT	-0.525847	0.0244043										P59999
Q9D7P6	37-vs-4C	0.62254	0.000188268			Q99NB8	4C-vs-RT	1.67246	2.91218e-05			Q9D071	37-vs-RT	-0.797018	0.0929801										Q61249
Q8BMJ3	37-vs-4C	0.621897	0.00305011			Q3THG9	4C-vs-RT	-1.56023	0.000445271			Q61074	37-vs-RT	-0.132465	0.210618										Q80YN3
P61082	37-vs-4C	0.620805	1.25199e-05			Q91V01	4C-vs-RT	-0.574667	2.32565e-06			O88544	37-vs-RT	-0.31474	0.0394333										P83917
Q3UJB9	37-vs-4C	0.620214	8.43997e-06			P28271	4C-vs-RT	-1.09373	1.5418e-06			Q99JY8	37-vs-RT	-0.507109	0.0316412										P63154
P70268	37-vs-4C	0.619194	0.000127394			Q99JI6	4C-vs-RT	-1.66077	2.01954e-05			Q91VK4	37-vs-RT	-0.906922	0.0839784										Q60771
Q9EQ80	37-vs-4C	0.618617	0.00429201			Q921M7	4C-vs-RT	-0.560564	0.000544032			Q8R4R6	37-vs-RT	-0.173666	0.221663										Q8BG95
Q63829	37-vs-4C	0.617725	2.82611e-06			A2ADY9	4C-vs-RT	-1.10141	5.63596e-07			Q9JMH6	37-vs-RT	-0.402832	0.0201116										P54227
Q9R1P3	37-vs-4C	0.617537	0.00155582			Q9CQ22	4C-vs-RT	-0.432905	0.000203298			Q8K2L8	37-vs-RT	-0.309076	0.178623										Q7TNE3
P18653	37-vs-4C	0.616144	0.000158198			Q921Y2	4C-vs-RT	0.679419	2.57712e-05			Q8R4X3	37-vs-RT	-0.375211	0.0889291										Q61112
Q8CIG8	37-vs-4C	0.615948	0.000106783			P21958	4C-vs-RT	-1.54109	1.69733e-05			Q9Z0J1	37-vs-RT	-0.327407	0.0778447										Q5SYH2
P61028	37-vs-4C	0.615332	3.41642e-05			Q8C5L7	4C-vs-RT	1.12922	6.1055e-06			Q60710	37-vs-RT	-0.189601	0.0542372										Q3TKY6
Q0KL02	37-vs-4C	0.614953	0.00189571			Q3UHB1	4C-vs-RT	0.940597	0.000250949			Q91WG2	37-vs-RT	-0.322293	0.186463										Q7TT18
P13439	37-vs-4C	0.614406	0.000658153			O88532	4C-vs-RT	1.11376	9.49606e-05			O89053	37-vs-RT	-0.325419	0.141658										Q6P9J9
Q9R1Z7	37-vs-4C	0.614216	0.00302455			Q64516	4C-vs-RT	0.581718	0.000433464			Q62219	37-vs-RT	-0.426902	0.209728										Q80Y56
Q8BGU5	37-vs-4C	0.613923	0.00699171			O89086	4C-vs-RT	-0.855628	0.00106083			P31648	37-vs-RT	-0.17761	0.260759										Q8BK67
Q8R2V5	37-vs-4C	0.612383	0.000138122			P26443	4C-vs-RT	-0.824758	2.23601e-05			Q8BU33	37-vs-RT	0.225268	0.0859107										Q60928
Q9ET30	37-vs-4C	0.612256	0.000201622			Q9CQH8	4C-vs-RT	0.875702	3.12596e-05			Q8R5A3	37-vs-RT	-0.285047	0.0953328										Q61462
O35601	37-vs-4C	0.611869	0.00910588			Q8BK08	4C-vs-RT	-0.337114	0.00148674			P29533	37-vs-RT	-0.222215	0.279163										Q8BQM9
Q9D735	37-vs-4C	0.61158	0.0464785			P56379	4C-vs-RT	0.428337	0.0108739			Q62351	37-vs-RT	-0.121359	0.400212										Q8CHG5
Q6ZQ38	37-vs-4C	0.610726	3.92238e-05			Q80WG5	4C-vs-RT	-0.91082	7.13723e-06			Q8BU11	37-vs-RT	-0.318991	0.0564456										Q3U1G5
Q5ND34	37-vs-4C	0.610192	0.00142614			Q6PGH1	4C-vs-RT	2.29944	0.000186534			Q3UMY5	37-vs-RT	-0.193395	0.175655										Q7TME0
Q64524	37-vs-4C	0.610095	0.143224			Q9JLZ3	4C-vs-RT	0.168679	0.0563988			Q8JZQ2	37-vs-RT	0.0410092	0.506261										Q8R180
O89023	37-vs-4C	0.60912	0.00170525			Q8BMP6	4C-vs-RT	-0.741894	0.000225575			Q3U1G5	37-vs-RT	0.164195	0.183236										Q7TQJ1
P42232	37-vs-4C	0.608161	0.0950156			Q5DTL9	4C-vs-RT	-0.887037	0.0279247			Q99KH8	37-vs-RT	-0.28953	0.460765										Q8K301
Q80VP1	37-vs-4C	0.608055	0.000127935			Q3TXS7	4C-vs-RT	-0.962585	2.05343e-05			Q921W4	37-vs-RT	-0.309501	0.0841238										Q60790
Q8CG72	37-vs-4C	0.606803	0.000503594			Q9R1T2	4C-vs-RT	-0.829226	7.45255e-05			Q8BR65	37-vs-RT	0.140394	0.130692										Q6NS52
Q8BH43	37-vs-4C	0.60638	1.33789e-05			Q91V76	4C-vs-RT	-0.922927	2.45204e-06			Q9JKB3	37-vs-RT	-0.278801	0.040647										P97302
Q99MR8	37-vs-4C	0.605912	0.000593533			Q61146	4C-vs-RT	-1.5947	8.53056e-05			Q9CQT1	37-vs-RT	-0.373253	0.136598										Q6P2K6
P51910	37-vs-4C	0.605794	0.000344368			O35075	4C-vs-RT	-1.30112	5.28944e-05			Q9R0Q7	37-vs-RT	-0.639822	0.114847										Q64261
Q62165	37-vs-4C	0.605654	0.00475794			Q3UBX0	4C-vs-RT	0.638867	0.000653287			Q9EQ80	37-vs-RT	-0.240236	0.233203										Q8BGX2
P26516	37-vs-4C	0.605653	6.49377e-05			Q62442	4C-vs-RT	0.937399	1.14464e-05			P70388	37-vs-RT	0.224743	0.0686136										Q3V3R1
Q8R1X6	37-vs-4C	0.605402	0.0150219			P61979	4C-vs-RT	0.249375	0.00271842			Q3V3R4	37-vs-RT	-0.274212	0.321715										Q8BXB6
P97350	37-vs-4C	0.604863	0.136557			Q9Z266	4C-vs-RT	0.524209	0.0548161			Q8R3S6	37-vs-RT	-0.0664364	0.503684										Q8R138
Q99J99	37-vs-4C	0.604555	3.82592e-06			Q3UJB9	4C-vs-RT	-0.840093	7.55918e-07			Q8BJU0	37-vs-RT	-0.248646	0.0225223										P58044
P00416	37-vs-4C	0.604358	0.00534554			Q8K2Q7	4C-vs-RT	-0.603068	0.000776215			O55240	37-vs-RT	-0.387135	0.241257										Q8BHD1
Q6PGL7	37-vs-4C	0.604286	0.209112			Q8BJ90	4C-vs-RT	-0.478829	0.089298			Q99LJ0	37-vs-RT	-0.301211	0.548992										Q8R464
Q9JMA1	37-vs-4C	0.604202	0.000235334			P47753	4C-vs-RT	-1.43774	3.74714e-05			Q8BZ03	37-vs-RT	-0.390357	0.101579										Q61818
Q9QXW9	37-vs-4C	0.6036	1.80508e-06			Q64310	4C-vs-RT	0.762786	3.73596e-07			Q80YW0	37-vs-RT	-0.27441	0.0170997										P48986
Q921H8	37-vs-4C	0.603168	2.84098e-07			Q80XU3	4C-vs-RT	-1.82608	7.42871e-08			Q60899	37-vs-RT	0.658556	0.00816871										P17426
Q8R550	37-vs-4C	0.601706	6.57081e-05			Q9QZQ1	4C-vs-RT	-1.75914	1.16252e-05			Q3UZA1	37-vs-RT	-0.42033	0.0690423										Q4FK66
Q11011	37-vs-4C	0.601153	0.000121304			P08101	4C-vs-RT	-1.10279	1.90408e-05			Q8VDL4	37-vs-RT	0.201623	0.0825974										Q60710
Q62448	37-vs-4C	0.599373	0.000691996			Q6P9J9	4C-vs-RT	-1.62329	9.88365e-05			Q8VCA8	37-vs-RT	-0.594998	0.144835										Q6PB44
P68510	37-vs-4C	0.599366	0.00216376			P61982	4C-vs-RT	-1.03624	0.000283685			Q8R191	37-vs-RT	-0.2433	0.190658										Q80TZ3
Q8CBW3	37-vs-4C	0.599328	3.50003e-05			Q9R1K6	4C-vs-RT	-1.50776	6.63131e-06			Q9JJU8	37-vs-RT	-0.325475	0.0553605										Q3TTL0
Q5XJY5	37-vs-4C	0.599105	0.000590473			Q3V3R1	4C-vs-RT	-0.377229	8.47399e-05			Q9Z1Q5	37-vs-RT	-0.234093	0.136209										Q6P1Y8
Q80TB8	37-vs-4C	0.598867	0.0219633			Q61553	4C-vs-RT	-0.511258	0.0043025			Q08288	37-vs-RT	1.10022	0.346707										Q8C163
E9Q557	37-vs-4C	0.598338	0.038322			Q99K51	4C-vs-RT	-2.44576	0.00850089			Q9CWV6	37-vs-RT	0.0812523	0.383733										Q8CE96
Q3UA37	37-vs-4C	0.597671	0.0313502			Q8CCH2	4C-vs-RT	-1.01766	0.00681647			Q02788	37-vs-RT	-0.123264	0.372										Q8CAK1
P28063	37-vs-4C	0.5976	0.000121372			Q61263	4C-vs-RT	1.28305	1.9107e-05			Q71RI9	37-vs-RT	-0.211641	0.0826176										Q60714
Q91V76	37-vs-4C	0.597334	6.83869e-05			Q8R191	4C-vs-RT	1.33027	1.19867e-05			Q8K2X3	37-vs-RT	-0.285543	0.0709576										Q4VBD2
Q9CRA7	37-vs-4C	0.596861	5.43243e-05			Q9CX99	4C-vs-RT	-1.48385	1.01677e-05			Q9WTI7	37-vs-RT	-0.26331	0.0655917										Q3URF8
Q9WTR1	37-vs-4C	0.596741	0.00242789			Q61074	4C-vs-RT	-0.477323	0.000328262			Q8R1F0	37-vs-RT	-0.406896	0.198008										Q80UZ2
Q9R0Q3	37-vs-4C	0.596474	0.102378			P62821	4C-vs-RT	-0.333923	0.0317339			Q8BSY0	37-vs-RT	-0.0462999	0.469867										Q8K3I4
Q9QYS9	37-vs-4C	0.596439	0.000594785			Q80TM9	4C-vs-RT	-1.05706	8.60559e-05			Q8VI75	37-vs-RT	-1.47254	0.137012										Q6P2L6
Q91V64	37-vs-4C	0.59615	0.000461101			Q76MZ3	4C-vs-RT	-0.51353	6.62159e-05			Q99JF8	37-vs-RT	0.280293	0.126014										Q6A4J8
Q9D1G5	37-vs-4C	0.595764	8.22417e-05			Q61548	4C-vs-RT	1.21978	1.36403e-05			Q9Z1G4	37-vs-RT	-0.40136	0.0729551										Q5H8C4
O35604	37-vs-4C	0.59559	9.56733e-07			O09044	4C-vs-RT	-1.82156	1.85537e-07			Q91V14	37-vs-RT	0.418935	0.0130405										P35293
Q9QYR9	37-vs-4C	0.595548	0.24009			Q91XE8	4C-vs-RT	0.297134	0.106813			Q8BGD8	37-vs-RT	-0.0892565	0.564875										Q8VBT9
Q80Y14	37-vs-4C	0.595457	2.80716e-05			P05555	4C-vs-RT	-1.13445	4.6337e-06			O88569	37-vs-RT	-0.36003	0.0506262										Q0VAV2
B2RX12	37-vs-4C	0.595254	0.0445858			Q14C51	4C-vs-RT	-0.496183	0.00992375			Q921U8	37-vs-RT	-0.352821	0.393743										Q8CGF6
P99024	37-vs-4C	0.594455	1.64071e-05			Q8BG51	4C-vs-RT	-0.446272	2.91182e-06			P55096	37-vs-RT	0.212448	0.0437664										P97765
Q9DCS3	37-vs-4C	0.594242	6.5454e-06			Q60648	4C-vs-RT	-1.35752	1.1367e-06			O08917	37-vs-RT	-0.35903	0.0275356										P62281
Q8BG94	37-vs-4C	0.594145	0.000379588			Q9R020	4C-vs-RT	-0.623857	5.46683e-05			Q9QXL2	37-vs-RT	-0.511785	0.118317										Q64487
Q8VCY6	37-vs-4C	0.593963	0.000200432			Q8K3H0	4C-vs-RT	-1.14774	3.10317e-05			Q640R3	37-vs-RT	-0.44575	0.0953328										Q61420
Q6PHZ2	37-vs-4C	0.593261	0.0169932			P62075	4C-vs-RT	1.06181	0.00309196			Q8K1C0	37-vs-RT	0.117334	0.331623										Q8BYU6
Q9QYI3	37-vs-4C	0.592741	0.00153339			P46664	4C-vs-RT	-1.24141	0.000199325			Q7TT50	37-vs-RT	-0.311683	0.178136										Q7TN33;Q8CIN6
Q6PHU5	37-vs-4C	0.592018	0.000867764			Q6WVG3	4C-vs-RT	-0.607184	0.00011791			Q9D0F3	37-vs-RT	0.12924	0.154654										Q6PHS6
Q9WUK2	37-vs-4C	0.591816	0.00208415			Q61171	4C-vs-RT	-1.14663	0.000279621			Q8CJ61	37-vs-RT	-0.254214	0.19025										Q80TN4
Q61749	37-vs-4C	0.591095	0.00996047			Q3TC72	4C-vs-RT	-0.320505	0.00170204			P62843	37-vs-RT	0.145915	0.288293										Q8BT60
Q99LP6	37-vs-4C	0.590124	3.12501e-05			P12265	4C-vs-RT	-1.07617	5.46635e-06			Q8C3W1	37-vs-RT	-0.387874	0.0524413										Q3TC33
Q8C878	37-vs-4C	0.590027	0.00917672			Q9DB40	4C-vs-RT	1.96766	0.00150726			P56564	37-vs-RT	-0.4431	0.280618										Q8BQZ5
E9PVA8	37-vs-4C	0.589988	0.0136521			Q8VHI3	4C-vs-RT	-0.844174	0.00244807			Q62432	37-vs-RT	-0.195085	0.312223										Q8BWG9
P45376	37-vs-4C	0.589423	0.000339694			Q9QYA2	4C-vs-RT	-0.754082	5.20826e-05			Q9CRB9	37-vs-RT	-0.14586	0.114										Q64152
P62962	37-vs-4C	0.589404	0.000234225			Q61699	4C-vs-RT	-1.35128	3.71146e-05			P40201	37-vs-RT	0.110216	0.101579										Q61792
Q9Z0P5	37-vs-4C	0.589337	0.000228179			Q9DAK9	4C-vs-RT	-1.49345	3.49441e-05			E9Q4N7	37-vs-RT	-0.368759	0.100445										Q61712
P57759	37-vs-4C	0.588973	6.01246e-07			Q02788	4C-vs-RT	-1.89034	1.33489e-07			P70202	37-vs-RT	-0.430465	0.0112926										P28293
Q9JHW4	37-vs-4C	0.588843	0.0440165			Q8R1V4	4C-vs-RT	-0.252101	0.00971698			Q9DC50	37-vs-RT	-0.0994585	0.39123										Q8CGB6
Q61599	37-vs-4C	0.588623	0.00060686			Q5SWD9	4C-vs-RT	-0.468904	8.71991e-05			Q9CR09	37-vs-RT	-0.301683	0.137338										Q6P4S6
Q9CYG7	37-vs-4C	0.588422	0.000796382			Q62277	4C-vs-RT	1.07228	0.000107406			P61967	37-vs-RT	-0.292462	0.15155										Q6PE15
Q99L88	37-vs-4C	0.587537	0.0455578			Q9DB20	4C-vs-RT	-0.141974	0.0104415			Q9CQ48	37-vs-RT	-0.388245	0.398637										Q8CH02
Q9Z0R4	37-vs-4C	0.587476	0.00146741			Q9DBC7	4C-vs-RT	-0.802864	0.000191079			Q9CPX6	37-vs-RT	-0.326376	0.177374										Q7TMS5
Q9JHU4	37-vs-4C	0.587263	7.04516e-06			P47199	4C-vs-RT	-1.0855	1.20342e-06			P09055	37-vs-RT	-0.252143	0.0284343										P62700
Q60963	37-vs-4C	0.587063	0.131239			P46638	4C-vs-RT	-0.33053	0.0525967			Q9WTX8	37-vs-RT	0.129701	0.498963										Q8R0X2
Q921G8	37-vs-4C	0.586828	0.012461			Q9D1I5	4C-vs-RT	-0.734157	0.00210661			Q8BGF6	37-vs-RT	0.220349	0.302812										Q8BVA4
Q8BHL5	37-vs-4C	0.586711	0.0438663			Q91VN4	4C-vs-RT	-0.344687	0.00959211			Q6R891	37-vs-RT	-0.13608	0.39123										Q8CGB3
Q91YX0	37-vs-4C	0.586404	0.0334454			Q6VNB8	4C-vs-RT	-0.814176	0.00755251			Q9D273	37-vs-RT	-0.257398	0.375116										Q8CBW3
Q7TQI3	37-vs-4C	0.586137	0.00123331			Q78JE5	4C-vs-RT	-0.991767	0.000156295			Q922S4	37-vs-RT	-0.349256	0.16604										Q6ZWV7
Q00422	37-vs-4C	0.584912	0.00130666			Q9DBZ5	4C-vs-RT	-0.738995	0.000175012			Q3TIU4	37-vs-RT	-0.268661	0.171001										Q78JW9
O09174	37-vs-4C	0.584073	0.00941732			Q9D3A9	4C-vs-RT	0.582205	0.00152945			P28798	37-vs-RT	-0.385371	0.282121										Q8BR90
Q6R891	37-vs-4C	0.583749	0.00163294			Q9CYT6	4C-vs-RT	-0.743193	0.000216114			Q8R0P4	37-vs-RT	-0.266455	0.180894										Q7TPQ3
Q9Z0L8	37-vs-4C	0.583687	0.00419417			E9PUL5	4C-vs-RT	1.11445	0.000535216			Q8QZY1	37-vs-RT	-0.260393	0.221059										Q8BG79
Q9R0Q7	37-vs-4C	0.583622	0.0952498			Q3TQI7	4C-vs-RT	0.311254	0.0281634			Q9JKP7	37-vs-RT	-0.261071	0.461255										Q8K327
Q8K3W0	37-vs-4C	0.582281	0.000112826			P62827	4C-vs-RT	0.610025	1.79535e-05			Q6PGG2	37-vs-RT	-1.01449	0.0805456										Q5XJY5
Q91YP2	37-vs-4C	0.582059	0.00010757			P97742	4C-vs-RT	-1.1503	1.72961e-05			Q6PDH0	37-vs-RT	-0.579918	0.079276										Q5U4D8
Q8C8T8	37-vs-4C	0.580724	0.0117216			Q99J47	4C-vs-RT	0.170221	0.00199215			Q3TXX4	37-vs-RT	-0.300426	0.300427										Q8BUL5
Q8BWY3	37-vs-4C	0.579902	0.000543516			Q9D7P6	4C-vs-RT	-0.686762	7.97645e-05			Q9R0G7	37-vs-RT	-0.143774	0.132947										Q6NXK2
O54824	37-vs-4C	0.579799	0.00961331			Q8BR90	4C-vs-RT	-0.85237	0.0016277			Q60974	37-vs-RT	-0.203572	0.28379										Q8BS95
Q8C407	37-vs-4C	0.579701	0.000836696			Q60860	4C-vs-RT	-0.528369	0.000114517			Q3TQI7	37-vs-RT	-0.220032	0.152623										Q6PGB8
Q9CQA3	37-vs-4C	0.579437	1.56121e-06			Q62504	4C-vs-RT	2.34116	2.85286e-07			Q9D8N0	37-vs-RT	-0.281353	0.01631										P47713
P18052	37-vs-4C	0.579427	0.00012199			Q9ERD7	4C-vs-RT	1.20132	1.9107e-05			P17879;Q61696	37-vs-RT	-0.419518	0.0829102										Q60715
Q7TT18	37-vs-4C	0.5794	0.036652			Q9WUP4	4C-vs-RT	0.503515	0.00822278			Q6Y685	37-vs-RT	-0.0947569	0.381644										Q8CDD9
Q9ES70	37-vs-4C	0.579397	0.466215			Q9CQ69	4C-vs-RT	0.163718	0.273266			Q6PIJ4	37-vs-RT	-0.0588378	0.635678										Q91V81
O35381	37-vs-4C	0.579174	0.00125548			Q6P1G2	4C-vs-RT	1.92056	0.000161358			P12787	37-vs-RT	0.0670062	0.167716										Q71B07
P26450	37-vs-4C	0.578752	0.00629814			Q6GYP7	4C-vs-RT	-0.769506	0.000947886			Q8R2K1	37-vs-RT	-0.526997	0.254758										Q8BJ05
P63038	37-vs-4C	0.578321	1.2974e-06			P70313	4C-vs-RT	-3.12527	2.49515e-07			Q9CQI3	37-vs-RT	-0.311726	0.0151128										P43136
Q64729	37-vs-4C	0.577966	0.0181109			Q505F5	4C-vs-RT	-0.268996	0.00333616			P52482;P52483;Q91W82	37-vs-RT	-0.266719	0.336898										Q8BZF8
Q9EQQ9	37-vs-4C	0.577503	0.00244668			P97765	4C-vs-RT	-0.739198	0.000330237			O88448	37-vs-RT	-0.37242	0.198482										Q80V23
P03921	37-vs-4C	0.57621	0.0129609			Q8K009	4C-vs-RT	-1.31269	0.00222521			Q9WVK4	37-vs-RT	-0.1352	0.307071										Q8BVU0
P62196	37-vs-4C	0.575724	0.000347522			Q80UU2	4C-vs-RT	1.33295	5.28944e-05			Q9CRC8	37-vs-RT	-0.364764	0.115301										Q64302
P07214	37-vs-4C	0.574864	0.00378609			Q9CZX9	4C-vs-RT	1.59379	0.000493597			Q6P5H2	37-vs-RT	-0.379603	0.216897										Q8BFS6
Q9CZC8	37-vs-4C	0.574818	0.0456688			O09167	4C-vs-RT	-0.826327	0.0104589			Q8BTS4	37-vs-RT	-0.0773374	0.399406										Q8CH18
Q7TSQ8	37-vs-4C	0.574002	5.65678e-05			Q8VE62	4C-vs-RT	-0.650908	1.06367e-05			Q4PJX1	37-vs-RT	-0.1984	0.0668858										Q3UV55
O55240	37-vs-4C	0.573326	0.0588426			Q99KK1	4C-vs-RT	-0.30735	0.0145758			Q8BH60	37-vs-RT	-0.10202	0.419347										Q8JZM6
Q9CT10	37-vs-4C	0.573043	0.000312909			Q80WT0	4C-vs-RT	1.68294	4.75354e-05			Q60759	37-vs-RT	-0.163712	0.109579										Q62470
Q9CY21	37-vs-4C	0.572048	0.458951			Q5SV85	4C-vs-RT	-0.293495	0.268559			P56391	37-vs-RT	0.0302225	0.634643										Q91V61
Q9DCN2	37-vs-4C	0.571842	9.56853e-07			Q9D903	4C-vs-RT	1.17856	1.86324e-07			O88712	37-vs-RT	-0.371068	0.0130884										P35438
O70251	37-vs-4C	0.571462	0.000137424			Q9D8T2	4C-vs-RT	-1.06995	2.2232e-05			Q91X20	37-vs-RT	-0.150964	0.0856353										Q60902
P56399	37-vs-4C	0.56902	1.86305e-05			Q9D7W5	4C-vs-RT	2.37714	3.16825e-06			Q7TQI3	37-vs-RT	-0.348666	0.0448789										P99024
O88188	37-vs-4C	0.568744	0.00261813			Q6PDM1	4C-vs-RT	1.66127	0.000356114			Q9CQW2	37-vs-RT	0.21015	0.202447										Q80W47
Q3UHH8	37-vs-4C	0.568629	0.000113141			P70295	4C-vs-RT	0.44368	1.79877e-05			Q9WVC3	37-vs-RT	-0.683372	0.080651										Q5XKE0
P47934	37-vs-4C	0.56773	0.00297221			Q80U19	4C-vs-RT	-1.60981	0.000415521			Q8BRH0	37-vs-RT	0.205271	0.209145										Q80Y14
Q9JLV6	37-vs-4C	0.567416	0.000357957			B1AZP2	4C-vs-RT	-0.769544	5.34737e-05			Q8BYZ1	37-vs-RT	-0.163812	0.115931										Q64336
Q5SUQ9	37-vs-4C	0.567368	0.000293133			Q9ES97	4C-vs-RT	-0.493689	4.5038e-05			P97371	37-vs-RT	-0.204122	0.108763										Q62415
Q5F2F2	37-vs-4C	0.567161	0.00288728			Q6NSR8	4C-vs-RT	-1.07859	0.000399261			Q5SSL4	37-vs-RT	-0.27652	0.208416										Q80XL6
Q9EPL9	37-vs-4C	0.566825	3.42058e-06			P27005	4C-vs-RT	-2.79035	7.12342e-07			P62317	37-vs-RT	0.306257	0.0218203										P56542
Q6GYP7	37-vs-4C	0.565825	0.00652232			Q5BLK4	4C-vs-RT	-0.631259	0.000979658			Q9D8M7	37-vs-RT	-0.424669	0.256519										Q8BJF9
Q9WV54	37-vs-4C	0.562276	1.05642e-05			P55284	4C-vs-RT	-1.95647	2.00393e-06			E9Q394	37-vs-RT	-0.350396	0.0356559										P70315
Q8QZT1	37-vs-4C	0.56166	2.0244e-07			Q5XJE5	4C-vs-RT	2.03923	5.87012e-08			O70551	37-vs-RT	0.413438	0.00636371										P13597
Q99JW2	37-vs-4C	0.561646	0.00116149			Q8BGS0	4C-vs-RT	1.21655	0.000147315			P35330	37-vs-RT	-0.319575	0.163158										Q6ZQF7
Q8K1N1	37-vs-4C	0.561424	1.21619e-05			Q5XG71	4C-vs-RT	0.859185	2.25545e-06			Q922H4	37-vs-RT	-0.365766	0.0385975										P80316
Q9EQ06	37-vs-4C	0.561118	3.38072e-06			P35330	4C-vs-RT	-2.40715	7.08599e-07			Q9CY58	37-vs-RT	-0.292809	0.0217945										P56528
Q9D6K5	37-vs-4C	0.560985	1.2374e-05			Q6PR54	4C-vs-RT	2.79962	2.30001e-06			Q60598	37-vs-RT	-0.335716	0.0391222										P83510
Q8BIG7	37-vs-4C	0.560474	0.003609			Q03265	4C-vs-RT	-0.186105	0.000474048			Q9QWR8	37-vs-RT	-0.105114	0.214987										Q811S7
Q8BSY0	37-vs-4C	0.560227	4.43133e-06			Q80TL7	4C-vs-RT	-1.1859	8.51859e-07			Q61464	37-vs-RT	-0.266669	0.0244247										P60122
O08917	37-vs-4C	0.56009	0.000843005			Q8CAS9	4C-vs-RT	-0.964834	0.000114777			P62259	37-vs-RT	-0.330986	0.153414										Q6PGF7
Q9JIF7	37-vs-4C	0.559924	2.93346e-05			Q8CIL4	4C-vs-RT	1.42221	5.10094e-06			Q60520	37-vs-RT	-0.134346	0.0519694										Q2HXL6
Q6P5E4	37-vs-4C	0.559746	1.56056e-08			Q8CH18	4C-vs-RT	2.56927	9.93671e-09			P48024;Q9CXU9	37-vs-RT	-0.65364	0.00123997										O70318
Q9CWF2	37-vs-4C	0.559315	0.000404889			P48381	4C-vs-RT	1.53947	5.95216e-05			O54950	37-vs-RT	-0.310839	0.121905										Q66JV4
Q78IK4	37-vs-4C	0.559255	0.0124523			Q8BIK4	4C-vs-RT	-0.840145	0.00210613			Q9D662	37-vs-RT	-0.240419	0.302547										Q8BVA2
O88844	37-vs-4C	0.556894	0.00912281			O35857	4C-vs-RT	-0.690496	0.00149391			P97772	37-vs-RT	-0.259492	0.279264										Q8BQR4
P31649	37-vs-4C	0.555789	0.00930663			Q8BFW4	4C-vs-RT	-1.46894	0.00152136			Q64133	37-vs-RT	-0.120014	0.281939										Q8BR70
P29452	37-vs-4C	0.555689	0.0320605			Q3TRM4	4C-vs-RT	0.170428	0.00698515			Q6DIC0	37-vs-RT	-0.0848275	0.372424										Q8CAS9
Q60737	37-vs-4C	0.555561	0.00592541			Q8K2F0	4C-vs-RT	0.920992	0.000908443			Q8CHW4	37-vs-RT	-0.278011	0.248956										Q8BI22
Q9CQY5	37-vs-4C	0.555416	3.71344e-05			Q4LDD4	4C-vs-RT	-1.03429	6.97492e-06			Q9DD02	37-vs-RT	-0.441618	0.0560276										Q3TYS2
P29341	37-vs-4C	0.55522	9.73559e-06			O54781	4C-vs-RT	-1.38533	1.80671e-06			Q91XD2	37-vs-RT	-0.562896	0.0339092										P70206
Q8BG32	37-vs-4C	0.555193	0.00016482			Q8BI72	4C-vs-RT	0.3877	2.63035e-05			Q6ZPY7	37-vs-RT	-0.155723	0.0891654										Q61146
P62334	37-vs-4C	0.554416	0.000173331			P43135	4C-vs-RT	1.5342	2.72694e-05			Q8K010	37-vs-RT	-0.542455	0.0897828										Q61166
Q3URS9	37-vs-4C	0.554125	4.47e-05			Q91YU8	4C-vs-RT	0.597039	8.12997e-06			Q8CI71	37-vs-RT	-0.305588	0.0606869										Q3UHB1
Q61285	37-vs-4C	0.553749	0.00831453			Q3UV70	4C-vs-RT	-0.479579	0.00125505			Q62277	37-vs-RT	-0.220473	0.27049										Q8BMJ3
B1AY13	37-vs-4C	0.553687	0.00194511			Q8BM85	4C-vs-RT	-0.491928	0.00025977			Q8CAA7	37-vs-RT	-0.1997	0.187379										Q80SY5
Q3TIU4	37-vs-4C	0.553277	0.0102731			Q8BH15	4C-vs-RT	-0.626753	0.0017454			Q9D136	37-vs-RT	0.239582	0.290238										Q8BTJ4
P51881	37-vs-4C	0.55311	0.00020751			Q9CQI3	4C-vs-RT	-0.651843	3.23723e-05			P62911	37-vs-RT	0.226021	0.0966784										Q61548
Q9D1A2	37-vs-4C	0.552816	0.000331349			Q9Z2Y3	4C-vs-RT	1.13418	5.09917e-05			Q9ES28	37-vs-RT	-0.162137	0.112261										Q640L3
Q8K0D5	37-vs-4C	0.551855	6.58317e-05			Q8BQ47	4C-vs-RT	-1.44707	1.16865e-05			Q8BL74	37-vs-RT	0.162436	0.0693021										Q4FZF3
Q3TUH1	37-vs-4C	0.551774	0.00431208			P19096	4C-vs-RT	-0.773042	0.00055481			Q6PCN7	37-vs-RT	0.269104	0.22212										Q8BGA7
P29351	37-vs-4C	0.551126	4.36229e-05			O54988	4C-vs-RT	-1.59677	7.9639e-06			Q61753	37-vs-RT	-0.239575	0.0601003										Q3UFY7
Q9CRB9	37-vs-4C	0.550878	4.37163e-05			P17751	4C-vs-RT	-0.974502	7.9639e-06			Q9R1T2	37-vs-RT	-0.303376	0.0601003										Q3UGC7;Q66JS6
Q8R3Y8	37-vs-4C	0.55082	0.0168236			Q9D8B4	4C-vs-RT	-0.240147	0.00304522			Q63961	37-vs-RT	-0.141299	0.330208										Q8BYL4
O55028	37-vs-4C	0.550764	0.00183955			Q80XC6	4C-vs-RT	3.23154	0.000232632			Q9ESL4	37-vs-RT	-0.429554	0.184444										Q7TSG2
Q9CZ04	37-vs-4C	0.550411	0.00804526			Q99N87	4C-vs-RT	-0.426932	0.00121543			P22682	37-vs-RT	-0.216304	0.268656										Q8BME9
Q811D0	37-vs-4C	0.548858	0.014343			Q9JKY5	4C-vs-RT	-1.20469	0.00249726			Q8BH58	37-vs-RT	-0.190205	0.314496										Q8BWU5
Q9D8Y0	37-vs-4C	0.54844	0.00296274			Q9CY97	4C-vs-RT	-1.26661	0.000414304			Q93092	37-vs-RT	-0.209151	0.209021										Q80XU3
Q9CQ92	37-vs-4C	0.547759	0.0333737			Q9CQJ8	4C-vs-RT	-0.260595	0.0074929			P61205;P84078	37-vs-RT	-0.160403	0.375116										Q8CBG9
Q3TYX3	37-vs-4C	0.547227	6.60886e-05			Q9D1L0	4C-vs-RT	-1.48694	1.17763e-05			O09117	37-vs-RT	-0.189711	0.0694798										Q4KML4
Q9JKN1	37-vs-4C	0.54716	7.39037e-06			P47758	4C-vs-RT	0.853195	1.29386e-06			Q9CQC6	37-vs-RT	-0.34483	0.0294601										P62858
Q922Q9	37-vs-4C	0.547146	7.41739e-07			Q9DCD2	4C-vs-RT	1.40402	1.61407e-07			Q8JZX4	37-vs-RT	-0.400249	0.0121694										P30415
Q9CWI3	37-vs-4C	0.546262	0.000334692			P60843	4C-vs-RT	-1.23131	5.17101e-05			Q5EG47	37-vs-RT	-0.175407	0.112811										Q64127
Q6P5G6	37-vs-4C	0.546012	0.0179323			Q61335	4C-vs-RT	-0.218368	0.00333371			Q7TMY4	37-vs-RT	0.234508	0.33623										Q8BZA9
Q3ULJ0	37-vs-4C	0.545462	0.000394727			P70704	4C-vs-RT	-0.77407	5.80179e-05			Q99J83	37-vs-RT	-0.49325	0.120494										Q64729
Q91ZN5	37-vs-4C	0.545452	0.000436354			Q920Q4	4C-vs-RT	-0.802333	6.25882e-05			P97429	37-vs-RT	-0.158657	0.123656										Q69ZK6
Q80X85	37-vs-4C	0.545268	0.00510275			Q9CR51	4C-vs-RT	-1.25302	0.000731587			O88508	37-vs-RT	0.215145	0.238261										Q8BH74
Q64674	37-vs-4C	0.545082	0.000139922			P56960	4C-vs-RT	1.17206	2.3291e-05			P10126	37-vs-RT	-0.521231	0.0865209										Q60931
Q8K1X1	37-vs-4C	0.544944	4.77928e-05			Q8BWG8	4C-vs-RT	-1.69001	8.40744e-06			P62814	37-vs-RT	-0.254658	0.0614927										Q3UI43
Q920L1	37-vs-4C	0.543877	6.17425e-06			Q9DB34	4C-vs-RT	-1.86297	1.10505e-06			Q7TQJ8	37-vs-RT	-0.678733	0.0271826										P62141
Q6PGF7	37-vs-4C	0.541527	8.617e-05			Q00493	4C-vs-RT	-0.588176	1.39789e-05			Q8BU31	37-vs-RT	-0.620812	0.0734753										Q5MPP0
Q6VNB8	37-vs-4C	0.541058	0.0502933			P97927	4C-vs-RT	-0.721971	0.0120248			Q9Z0X4	37-vs-RT	-0.203885	0.40429										Q8CI32
Q9CQN7	37-vs-4C	0.541056	0.00213724			Q8CB77	4C-vs-RT	0.723213	0.000282731			P62761	37-vs-RT	0.139002	0.190658										Q80TY0
Q9JKB1	37-vs-4C	0.541002	0.00472436			O08580	4C-vs-RT	2.47791	0.000649715			Q8K019	37-vs-RT	-0.0977347	0.233085										Q8BGW1
Q9Z1J3	37-vs-4C	0.539656	2.21609e-05			O09061	4C-vs-RT	-0.973703	3.60365e-06			Q9D2H2	37-vs-RT	-0.857616	0.0468368										Q03147
P18760	37-vs-4C	0.53907	0.000361216			Q9WV80	4C-vs-RT	-1.12299	5.34737e-05			Q9JKV1	37-vs-RT	-0.338109	0.115931										Q64339
Q91V92	37-vs-4C	0.538431	0.000340853			Q99MD9	4C-vs-RT	-1.10895	5.21662e-05			Q9QYG0	37-vs-RT	-0.531229	0.114003										Q64191
Q9D172	37-vs-4C	0.538293	3.71991e-06			Q04857	4C-vs-RT	-1.73364	7.36427e-07			Q9EQH3	37-vs-RT	-0.295102	0.0222016										P57776
Q8K4D3	37-vs-4C	0.538043	0.00486308			P08414	4C-vs-RT	-0.988218	0.000695718			Q9QYB8	37-vs-RT	-0.36042	0.236577										Q8BH55
Q99MB1	37-vs-4C	0.537927	0.00107902			Q9JM52	4C-vs-RT	-0.890397	0.000135792			Q9CXR1	37-vs-RT	0.102226	0.160406										Q6ZPK0
Q7TT37	37-vs-4C	0.537711	0.000320927			Q8CI95	4C-vs-RT	-1.54103	4.98341e-05			O08749	37-vs-RT	0.0751729	0.111639										Q63912
Q8C3F2	37-vs-4C	0.537098	2.82957e-05			O70439	4C-vs-RT	-1.10744	4.83605e-06			P49117	37-vs-RT	-0.463084	0.0508784										Q0VEE6
Q9QZI9	37-vs-4C	0.536761	0.193528			Q60809	4C-vs-RT	-0.367696	0.0807566			Q6NVE8	37-vs-RT	-0.126086	0.543428										Q8R3N1
Q8BXL7	37-vs-4C	0.535577	0.0150565			Q8JZQ2	4C-vs-RT	-0.2053	0.0027235			Q6P6M7	37-vs-RT	-0.31075	0.323156										Q8BXC6
Q80YW0	37-vs-4C	0.53436	8.08641e-05			P49935	4C-vs-RT	-0.998563	1.34977e-05			Q91WC0	37-vs-RT	-0.39752	0.0728162										Q5F2E8
P41245	37-vs-4C	0.533643	0.178064			Q9JJV2	4C-vs-RT	-0.375261	0.0731507			Q8VD65	37-vs-RT	-0.0439408	0.53391										Q8R326
Q6NSR8	37-vs-4C	0.533458	0.0237369			Q6PF93	4C-vs-RT	-0.71269	0.00495675			Q920S3	37-vs-RT	0.134246	0.351499										Q8C3J5
Q99PL6	37-vs-4C	0.532733	0.00941732			P35922	4C-vs-RT	0.550434	0.00153048			Q9CZ42	37-vs-RT	0.0383293	0.282121										Q8BRF7
Q9CR98	37-vs-4C	0.532581	0.000925037			Q3UFY0	4C-vs-RT	1.03904	0.00012312			P59114	37-vs-RT	-0.208637	0.157728										Q6Q783
Q91X51	37-vs-4C	0.532168	0.00164397			P54310	4C-vs-RT	-0.954059	0.00022253			Q80Y84	37-vs-RT	0.442689	0.180913										Q7TPW1
Q9CYR6	37-vs-4C	0.531848	0.00217044			Q9WUP7	4C-vs-RT	0.5361	0.00028512			Q9CPX8	37-vs-RT	-0.365538	0.190658										Q80TZ9
Q99J39	37-vs-4C	0.531438	0.00856411			Q9D855	4C-vs-RT	-0.248714	0.00134464			Q3TDD9	37-vs-RT	-0.286302	0.275606										Q8BND4
Q8BH60	37-vs-4C	0.530558	0.0015559			Q9ERL9	4C-vs-RT	-2.41338	0.000204393			Q9WTX6	37-vs-RT	-0.214613	0.178623										Q7TNG5
Q6KAR6	37-vs-4C	0.530362	0.0165343			Q7TND5	4C-vs-RT	0.420583	0.00300866			Q61146	37-vs-RT	-0.279339	0.330208										Q8BYK6
Q91YT7	37-vs-4C	0.529671	0.0468556			Q9D735	4C-vs-RT	-0.83777	0.0109727			P28663	37-vs-RT	0.153829	0.400924										Q8CHI8
P62830	37-vs-4C	0.529588	1.80357e-06			P49442	4C-vs-RT	-1.7744	3.73596e-07			P70441	37-vs-RT	-0.659453	0.0170399										P48962
Q80U87	37-vs-4C	0.529428	6.04759e-05			Q91VZ6	4C-vs-RT	-0.513323	1.10569e-05			Q8BIH0	37-vs-RT	-0.163564	0.0670684										Q3UYC0
Q8R4X3	37-vs-4C	0.529267	0.0117085			P48410	4C-vs-RT	-0.688199	0.00198339			Q62383	37-vs-RT	0.107129	0.300323										Q8BUH8
Q9QZS3	37-vs-4C	0.528671	0.015205			Q99LJ0	4C-vs-RT	-1.66201	0.00280133			Q9CPT4	37-vs-RT	0.162962	0.32385										Q8BXN9
Q5F2E8	37-vs-4C	0.527403	0.0366391			Q8BGC0	4C-vs-RT	0.328429	0.00822278			Q6NSQ9	37-vs-RT	1.51663	0.381644										Q8CDA1
Q8VD62	37-vs-4C	0.52704	0.0357627			Q9CXL3	4C-vs-RT	-0.282035	0.00802691			Q8BIW1	37-vs-RT	-0.390308	0.380104										Q8CCK0
Q8BH15	37-vs-4C	0.526803	0.00535908			Q3UPH1	4C-vs-RT	-0.886323	0.000781267			P0C0A3	37-vs-RT	-0.411901	0.241257										Q8BHD7
Q7TNE3	37-vs-4C	0.526583	0.0363254			Q60739	4C-vs-RT	0.286936	0.00814165			B2RY50	37-vs-RT	-0.36065	0.380612										Q8CCP0
Q8CFE4	37-vs-4C	0.526225	0.000292111			Q921I1	4C-vs-RT	-0.453295	4.49987e-05			P80316	37-vs-RT	-0.200114	0.108763										Q62414
P69566	37-vs-4C	0.526051	0.00115027			Q8BYW1	4C-vs-RT	-0.767578	0.000147229			P27612	37-vs-RT	-0.312664	0.162923										Q6ZQE4
Q9R1T2	37-vs-4C	0.52585	0.00180821			P59325	4C-vs-RT	-0.700802	0.000232373			P03911	37-vs-RT	0.0885337	0.184444										Q7TSF4
P21300	37-vs-4C	0.525012	3.44873e-05			Q91YR1	4C-vs-RT	-1.23184	6.30431e-06			Q9DBG9	37-vs-RT	-0.518191	0.0546987										Q3TP92
Q62384	37-vs-4C	0.525008	0.00245904			P31649	4C-vs-RT	-0.9467	0.000336105			P26151	37-vs-RT	-0.868268	0.198873										Q80VD1
Q8R5C5	37-vs-4C	0.525004	0.000135135			Q9QUH0	4C-vs-RT	-1.29161	2.12306e-05			Q9DCS3	37-vs-RT	-0.133725	0.0848954										Q60866
Q8VE47	37-vs-4C	0.524726	0.00664175			Q91ZS8	4C-vs-RT	3.25665	0.00100054			Q99LJ1	37-vs-RT	-0.455306	0.25776										Q8BJU0
P10852	37-vs-4C	0.524683	0.000127079			Q6ZQK5	4C-vs-RT	-0.934368	2.00969e-05			Q8K352	37-vs-RT	-0.623176	0.083976										Q60767
Q99JR1	37-vs-4C	0.524103	2.63267e-05			Q8CFE4	4C-vs-RT	-0.92884	4.28034e-06			P23591	37-vs-RT	-0.300563	0.0495006										Q08288
Q9DB73	37-vs-4C	0.523852	3.87217e-05			P28474	4C-vs-RT	-1.61651	7.03579e-06			Q8R0Y6	37-vs-RT	-0.406318	0.0562971										Q3TZZ7
Q9R0Y5	37-vs-4C	0.523218	0.000739205			Q9CQG6	4C-vs-RT	0.946325	0.000101821			Q3THK3	37-vs-RT	-0.302722	0.148967										Q6PDH0
Q8BYW1	37-vs-4C	0.523077	0.00210347			O08749	4C-vs-RT	-0.210671	0.000282485			O09172	37-vs-RT	-0.289422	0.190505										Q80TV8
Q8BYI6	37-vs-4C	0.522514	0.000357957			Q9ET22	4C-vs-RT	-1.60141	5.33018e-05			Q9D787	37-vs-RT	0.118052	0.115909										Q64332
Q8CE96	37-vs-4C	0.522117	0.00236653			P62874	4C-vs-RT	-0.656069	0.000322829			P82343	37-vs-RT	-0.248436	0.196943										Q80UU9
P23492	37-vs-4C	0.521506	0.000685977			P15920	4C-vs-RT	-0.505192	9.71815e-05			Q9Z1K5	37-vs-RT	-0.334849	0.143899										Q6PA06
Q9R1K9	37-vs-4C	0.521271	0.001372			Q8C8R3	4C-vs-RT	1.03222	0.000181236			Q60870	37-vs-RT	-0.0946059	0.174117										Q791T5
Q9DBB8	37-vs-4C	0.521106	0.0240671			Q8VHK9	4C-vs-RT	0.353253	0.00498003			Q61285	37-vs-RT	0.16855	0.352139										Q8C3Q9
Q9CQE3	37-vs-4C	0.519938	2.09199e-05			Q9D081	4C-vs-RT	0.930351	3.47087e-06			Q8BK35	37-vs-RT	0.407644	0.0460407										Q01853
Q8BH24	37-vs-4C	0.519814	7.41171e-07			P47713	4C-vs-RT	-1.85966	1.6009e-07			Q9Z2Y3	37-vs-RT	-0.611176	0.0120783										P30355
Q5BLK4	37-vs-4C	0.519547	0.0036104			Q8BH60	4C-vs-RT	-0.632578	0.000474144			O88291	37-vs-RT	-0.103417	0.214991										Q811U4
O35643	37-vs-4C	0.519211	0.000629012			Q9R1Z7	4C-vs-RT	-1.02825	8.97943e-05			O55013	37-vs-RT	-0.246094	0.139687										Q6P5D8
Q5SRX1	37-vs-4C	0.518529	0.00410973			Q0VGB7	4C-vs-RT	-0.97397	0.000526951			P62702	37-vs-RT	0.114049	0.220107										Q8BG39
E9Q1P8	37-vs-4C	0.518068	0.000320927			P53811	4C-vs-RT	-1.10821	4.94773e-05			Q9Z2D8	37-vs-RT	-0.165634	0.111114										Q63829
Q8VDJ3	37-vs-4C	0.517908	0.00134673			Q8BXJ9	4C-vs-RT	1.85343	0.000177747			Q8BT60	37-vs-RT	-0.263314	0.172566										Q78T54
Q3TIR3	37-vs-4C	0.517728	0.0582165			Q78PY7	4C-vs-RT	-0.181274	0.0142159			Q9WUR2	37-vs-RT	-0.0850601	0.41654										Q8CIZ8
Q3UU96	37-vs-4C	0.517523	7.68996e-06			P51175	4C-vs-RT	-1.13211	1.40544e-06			Q9QZ73	37-vs-RT	-0.31766	0.0301584										P62983
Q61249	37-vs-4C	0.517339	0.0157607			Q9Z0H8	4C-vs-RT	-0.50169	0.00293582			Q3TDN2	37-vs-RT	0.098254	0.327038										Q8BYA0
Q8R1V4	37-vs-4C	0.517169	0.000127832			P67871	4C-vs-RT	-0.382454	2.03249e-05			Q8BV49	37-vs-RT	-0.178629	0.0840819										Q60787
Q9CWG8	37-vs-4C	0.516649	0.0015486			Q8C6G8	4C-vs-RT	-0.759668	0.000202697			Q8BP40	37-vs-RT	-0.264244	0.178623										Q7TND5
Q791V5	37-vs-4C	0.516037	3.39058e-05			E9Q3L2	4C-vs-RT	-0.806731	6.05762e-06			Q3THK7	37-vs-RT	-0.238582	0.0541331										Q3TJD7
Q99MR3	37-vs-4C	0.513391	7.56775e-05			P63325	4C-vs-RT	-1.67936	1.26468e-05			Q5DTU0	37-vs-RT	-0.709975	0.0717223										Q58A65
Q8JZN7	37-vs-4C	0.513102	0.00838158			P15864	4C-vs-RT	-0.497843	0.00127677			P61022	37-vs-RT	0.108232	0.271289										Q8BMP6
Q9CQA1	37-vs-4C	0.511973	0.00111181			Q9Z1M0	4C-vs-RT	-0.714493	0.000139445			Q61701	37-vs-RT	0.562514	0.161875										Q6ZQ03
Q8BFY9	37-vs-4C	0.511759	6.74374e-05			Q8VBW6	4C-vs-RT	-1.3367	1.19364e-05			P61087	37-vs-RT	-0.659536	0.0708939										Q4VAA2
Q68FL4	37-vs-4C	0.511578	0.00668228			O70443	4C-vs-RT	0.652612	0.00105375			Q9JJI8	37-vs-RT	-0.673083	0.258796										Q8BJY1
Q8R3D1	37-vs-4C	0.510525	0.000376539			Q8BK35	4C-vs-RT	1.07045	5.43451e-05			O35345	37-vs-RT	-0.101655	0.117913										Q64449
Q9WVJ2	37-vs-4C	0.510036	4.25243e-05			Q9CQC9	4C-vs-RT	-1.5002	7.86236e-06			Q9JKN1	37-vs-RT	0.141332	0.0591778										Q3UC65
P11352	37-vs-4C	0.510034	0.0034405			Q6WKZ7	4C-vs-RT	-1.22211	0.000465365			O55026	37-vs-RT	-0.291532	0.214061										Q810B6
Q8BJU2	37-vs-4C	0.510015	0.106193			Q9D5V6	4C-vs-RT	-0.866929	0.0349701			Q91WK2	37-vs-RT	-0.206668	0.475643										Q8K4L0
Q3THK7	37-vs-4C	0.508584	0.000387886			Q60596	4C-vs-RT	0.824366	5.62963e-05			Q80YR5	37-vs-RT	0.172834	0.11879										Q64521
Q8CBY8	37-vs-4C	0.508478	1.22769e-05			Q9CZX7	4C-vs-RT	-0.684156	2.29313e-06			Q9D7S9	37-vs-RT	-0.513605	0.0390899										P82343
P70429	37-vs-4C	0.508447	0.0478616			Q3TWN3	4C-vs-RT	-0.79285	0.0113161			P70398	37-vs-RT	-0.173218	0.402208										Q8CHT0
Q9DAR7	37-vs-4C	0.508063	0.00220976			Q9CYA0	4C-vs-RT	-1.39334	0.000298924			Q09XV5	37-vs-RT	-0.263995	0.191212										Q80U58
Q70FJ1	37-vs-4C	0.507962	0.00528349			Q8VE47	4C-vs-RT	-0.740412	0.000763601			Q3TVI8	37-vs-RT	-0.414348	0.240965										Q8BHC4
P30999	37-vs-4C	0.507808	0.0236375			Q9CXR1	4C-vs-RT	-0.21053	0.00487381			Q8K1I7	37-vs-RT	-0.517035	0.350642										Q8C3B8
Q6P5D4	37-vs-4C	0.507498	0.00681961			P19536	4C-vs-RT	0.735038	0.00105762			Q9JM63	37-vs-RT	0.444735	0.258964										Q8BK08
Q9D2M8	37-vs-4C	0.50732	0.078778			P09925	4C-vs-RT	-0.3325	0.0236722			Q80TP3	37-vs-RT	0.207144	0.44362										Q8K268
O09159	37-vs-4C	0.507115	1.23019e-05			Q3TCH7	4C-vs-RT	1.02313	2.29758e-06			P14231	37-vs-RT	-0.205372	0.0390907										P83093
Q99LD4	37-vs-4C	0.506753	0.000117739			P63001	4C-vs-RT	-0.892454	1.83333e-05			Q91W89	37-vs-RT	-0.182581	0.0811257										Q60625
P40630	37-vs-4C	0.506205	2.3803e-05			Q9JL62	4C-vs-RT	-0.678139	3.86318e-06			Q05BC3	37-vs-RT	-0.399801	0.047492										Q04857
Q6ZQM8	37-vs-4C	0.505479	0.000203879			P70290	4C-vs-RT	-0.908547	3.17422e-05			P16332	37-vs-RT	-0.102677	0.0957116										Q61490
Q6PB66	37-vs-4C	0.505306	0.00428375			Q8VCG3	4C-vs-RT	0.495967	0.000540677			P62806	37-vs-RT	1.87574	0.22164										Q8BG94
Q9Z1Z2	37-vs-4C	0.50422	0.00303759			Q9QZS3	4C-vs-RT	-0.956097	0.000441115			Q6ZWY3	37-vs-RT	-0.167001	0.210397										Q80YA9
O35857	37-vs-4C	0.503759	0.0098469			Q9DCX2	4C-vs-RT	-0.228556	0.00167823			P18608	37-vs-RT	-0.144974	0.287889										Q8BSY0
Q9EPJ9	37-vs-4C	0.503153	0.057675			Q8BGB7	4C-vs-RT	-0.665482	0.0139088			Q61210	37-vs-RT	-0.436971	0.415653										Q8CIN4
Q8VEK0	37-vs-4C	0.502329	0.00488599			Q8BJZ4	4C-vs-RT	-1.06535	0.000706409			P23611	37-vs-RT	-0.182324	0.236835										Q8BH59
Q9CXF4	37-vs-4C	0.502087	0.00140066			O55106	4C-vs-RT	0.414464	0.000184899			Q925J9	37-vs-RT	-0.8359	0.17474										Q7TMB8
P22315	37-vs-4C	0.501146	1.43818e-06			Q8VI84	4C-vs-RT	1.4481	2.71599e-07			Q9DBG3	37-vs-RT	-0.218614	0.0158103										P46656
Q8K1R3	37-vs-4C	0.501114	0.160939			P03921	4C-vs-RT	-0.386555	0.0649293			Q99PG2	37-vs-RT	-0.114788	0.51635										Q8R1X6
P28658	37-vs-4C	0.501038	0.000455257			Q8BMB0	4C-vs-RT	1.33952	6.48131e-05			Q8BL66	37-vs-RT	-0.207062	0.12501										Q6A028
P97390	37-vs-4C	0.500955	0.0143287			Q8K1I7	4C-vs-RT	-2.03344	0.00249149			Q8VIB3	37-vs-RT	-0.0831365	0.313153										Q8BWT5
Q99KI0	37-vs-4C	0.500161	1.19092e-05			Q91WA4	4C-vs-RT	1.30836	2.17421e-06			Q78PY7	37-vs-RT	-0.178009	0.038019										P70670;Q60817
Q9JLV5	37-vs-4C	0.499971	1.28898e-05			P56671	4C-vs-RT	1.41637	2.39068e-06			P03995	37-vs-RT	-0.517008	0.0402188										P84104
P47809	37-vs-4C	0.499859	0.00858816			P62823	4C-vs-RT	1.65916	0.00136092			Q571I9	37-vs-RT	-0.40118	0.275606										Q8BNV1
P30355	37-vs-4C	0.499841	0.000230443			Q60952	4C-vs-RT	-0.619756	3.56845e-05			Q8VEE0	37-vs-RT	-0.226151	0.100696										Q61739
Q9CQQ7	37-vs-4C	0.499614	0.000337962			Q9DBU0	4C-vs-RT	-1.09476	5.19276e-05			O54790	37-vs-RT	-0.157285	0.113141										Q64133
Q9D5T0	37-vs-4C	0.499162	1.04114e-06			P97822	4C-vs-RT	-1.20358	2.13232e-07			P20065	37-vs-RT	-0.997684	0.0142102										P39053
Q9DBZ5	37-vs-4C	0.498935	0.00257262			Q64435	4C-vs-RT	-1.33126	0.000350276			Q8CI33	37-vs-RT	-0.367816	0.202307										Q80W14
Q8BZN6	37-vs-4C	0.497994	7.37139e-06			P28843	4C-vs-RT	-1.00281	1.26397e-06			P62827	37-vs-RT	0.225362	0.0293893										P62843
Q8K2T1	37-vs-4C	0.497145	0.000287999			Q6ZQ82	4C-vs-RT	0.941375	4.47315e-05			Q8R3V5	37-vs-RT	-0.336518	0.108397										Q62384
P52479	37-vs-4C	0.496962	0.00618022			Q61249	4C-vs-RT	-0.842237	0.000923657			O88522	37-vs-RT	-0.278414	0.253666										Q8BIK4
Q1HFZ0	37-vs-4C	0.496272	0.00224598			Q9JLI6	4C-vs-RT	-0.922155	0.000303809			Q9CXZ1	37-vs-RT	0.0837719	0.193289										Q80U87
Q8BRK9	37-vs-4C	0.49615	0.0225644			Q08024	4C-vs-RT	-0.784998	0.00455865			Q9CXA2	37-vs-RT	-0.378004	0.347025										Q8C1A5
Q811U4	37-vs-4C	0.496115	0.000379983			A2A6A1	4C-vs-RT	2.0204	5.4881e-05			P62331	37-vs-RT	-0.285625	0.118415										Q64511
P61205;P84078	37-vs-4C	0.496097	0.00849624			Q9Z140	4C-vs-RT	0.948743	0.00132879			Q8JZN5	37-vs-RT	-0.0737771	0.274085										Q8BN21
P10711	37-vs-4C	0.496022	3.33255e-05			P48774	4C-vs-RT	-1.70146	6.05618e-06			Q91YP2	37-vs-RT	-0.226134	0.0540785										Q3TIX9
Q9WUM5	37-vs-4C	0.495912	0.000482796			Q9D4J7	4C-vs-RT	0.74515	7.02283e-05			P16054	37-vs-RT	0.793195	0.129639										Q6IE26
Q921I1	37-vs-4C	0.495752	2.88006e-05			Q9Z2U0	4C-vs-RT	-1.08896	4.9988e-06			P81117	37-vs-RT	0.153647	0.0518436										Q14C51
Q7TMB8	37-vs-4C	0.494653	0.00600039			P57722	4C-vs-RT	0.446552	0.000911396			P19788	37-vs-RT	0.407007	0.249815										Q8BIF2
Q3V3R1	37-vs-4C	0.494372	1.4894e-05			Q8BMS9	4C-vs-RT	-1.06788	2.76993e-06			Q9Z1M8	37-vs-RT	0.248432	0.0431853										P97461
Q9JLT4	37-vs-4C	0.494106	0.000783321			P17918	4C-vs-RT	-0.748165	0.00010604			Q8K2R5	37-vs-RT	0.627916	0.151404										Q6PE13
P70297	37-vs-4C	0.49333	0.00713754			Q3TIU4	4C-vs-RT	-0.821938	0.00108451			Q9ET30	37-vs-RT	-0.137102	0.262154										Q8BKJ9
Q9CZP5	37-vs-4C	0.491581	0.0178347			Q6PB66	4C-vs-RT	-0.519144	0.00329124			Q8BTX9	37-vs-RT	-0.124688	0.33617										Q8BZ98
P62748	37-vs-4C	0.491359	0.00122622			Q80TI0	4C-vs-RT	1.73741	0.00015531			Q8BVU5	37-vs-RT	-0.286689	0.16604										Q6ZWV3
Q8R050	37-vs-4C	0.490642	0.0262202			Q9EQI8	4C-vs-RT	-0.962983	0.00528044			P62631	37-vs-RT	0.563821	0.356358										Q8C570
Q99J36	37-vs-4C	0.490419	0.00176546			Q62165	4C-vs-RT	-0.959149	0.000231052			Q9D0W5	37-vs-RT	0.0914207	0.183494										Q7TQK4
Q5PRF0	37-vs-4C	0.489725	0.538347			P10637	4C-vs-RT	0.274015	0.330241			Q9D3A9	37-vs-RT	-0.0692356	0.663996										Q91W50
Q80ZJ1	37-vs-4C	0.488904	0.000320927			O55033	4C-vs-RT	-1.53064	4.98404e-05			Q6NZB0	37-vs-RT	-0.280516	0.111639										Q63932
O35639	37-vs-4C	0.488688	0.000606764			Q9EP69	4C-vs-RT	0.488849	8.69044e-05			Q8VEK6	37-vs-RT	-0.410964	0.137338										Q6P3D0
Q9CYH2	37-vs-4C	0.487864	1.06772e-06			Q9CWJ9	4C-vs-RT	-1.28021	2.16106e-07			Q9JHL1	37-vs-RT	-0.431345	0.0142474										P39098
P55194	37-vs-4C	0.487761	0.00461885			Q1HFZ0	4C-vs-RT	-0.595957	0.000624843			Q80UJ7	37-vs-RT	-0.167847	0.231593										Q8BGR6
P62257	37-vs-4C	0.487472	0.00111214			P70398	4C-vs-RT	-1.0793	0.000140266			Q8C5H8	37-vs-RT	-0.160182	0.161875										Q6ZQ08
Q8BGR9	37-vs-4C	0.486644	0.171144			Q9D1L9	4C-vs-RT	-0.248795	0.0680363			Q9CQ75	37-vs-RT	-0.118387	0.525954										Q8R2U6
Q8R0F6	37-vs-4C	0.485414	0.00831453			P84091	4C-vs-RT	-0.284297	0.00125861			Q5PR73	37-vs-RT	0.169194	0.271043										Q8BMK4
Q9D0G0	37-vs-4C	0.484962	0.157618			Q9JMG7	4C-vs-RT	0.208989	0.0616712			Q9JJD0	37-vs-RT	-0.113554	0.513103										Q8R1R4
Q99P72	37-vs-4C	0.484427	8.99968e-07			Q8R1K1	4C-vs-RT	1.2325	1.81418e-07			Q61687	37-vs-RT	0.430343	0.0129954										P34914
Q8C460	37-vs-4C	0.48427	0.0207581			Q8VDV3	4C-vs-RT	-0.3881	0.0040044			Q68FH4	37-vs-RT	-0.122603	0.342501										Q8C0L6
Q91YS8	37-vs-4C	0.484179	0.000147248			Q8BMF4	4C-vs-RT	0.380466	2.3912e-05			Q3V1U8	37-vs-RT	-0.325254	0.0871504										Q60972
Q9Z1Z0	37-vs-4C	0.483968	0.00187518			Q5U3K5	4C-vs-RT	0.605756	0.000242961			Q8R3Q6	37-vs-RT	-0.286633	0.185579										Q7TSV4
Q8K1B8	37-vs-4C	0.48388	4.19102e-05			P63242	4C-vs-RT	-1.63154	7.59377e-06			P11404	37-vs-RT	-0.497904	0.0584362										Q3U7U3
Q08122	37-vs-4C	0.481397	0.0126954			Q6ZWQ7	4C-vs-RT	0.227597	0.00221012			Q9Z2L7	37-vs-RT	-0.247787	0.306379										Q8BVK9
P16054	37-vs-4C	0.480896	0.230891			Q9DB43	4C-vs-RT	-0.393886	0.101327			Q80WG5	37-vs-RT	-0.0666888	0.562571										Q8R5H1
Q9DCB8	37-vs-4C	0.480883	0.000669362			Q91YP0	4C-vs-RT	-0.474292	9.68807e-05			Q810A7	37-vs-RT	-0.110601	0.143359										Q6P9R2
Q9QZ23	37-vs-4C	0.480697	0.000242487			Q8K0T0	4C-vs-RT	1.20871	3.84027e-05			Q9CQR6	37-vs-RT	-0.305989	0.101773										Q61990
Q8BVQ5	37-vs-4C	0.480455	0.000318541			P07901	4C-vs-RT	-1.56698	4.83367e-05			Q3U5Q7	37-vs-RT	-0.276314	0.110904										Q62523
Q7TN29	37-vs-4C	0.480002	0.000166166			Q80TY0	4C-vs-RT	-1.01254	2.70176e-05			Q62148	37-vs-RT	-0.541446	0.0893792										Q61160
Q91YJ3	37-vs-4C	0.479185	0.000110534			Q8BTX9	4C-vs-RT	-0.896413	1.78982e-05			Q9Z172	37-vs-RT	-0.21812	0.0802605										Q5XG73
Q62351	37-vs-4C	0.478848	0.00302455			Q99N95	4C-vs-RT	-0.642593	0.000433155			P46938	37-vs-RT	-0.286292	0.209497										Q80Y55
Q91VM9	37-vs-4C	0.478699	0.00129237			Q8K0D5	4C-vs-RT	-0.469674	0.000172009			Q60967	37-vs-RT	-0.288873	0.170301										Q78JE5
Q8BFP9	37-vs-4C	0.47798	4.88791e-05			O08740	4C-vs-RT	2.51863	8.6497e-06			Q8C0D5	37-vs-RT	-0.295317	0.0622044										Q3UJU9
P42669	37-vs-4C	0.477436	7.68159e-07			Q9CQ10	4C-vs-RT	-1.39072	1.61633e-07			Q9JIS5	37-vs-RT	-0.461874	0.0122104										P30681
Q9DBC7	37-vs-4C	0.477093	0.00571303			Q9JJT9	4C-vs-RT	-0.865234	0.00084458			Q62230	37-vs-RT	0.183857	0.243865										Q8BHL5
O88448	37-vs-4C	0.476237	0.0684061			Q9Z1G4	4C-vs-RT	0.479168	0.0176472			Q8BL86	37-vs-RT	-0.483373	0.431375										Q8K0T2
Q9D3B1	37-vs-4C	0.476228	0.34476			Q9JLR9	4C-vs-RT	-0.369707	0.172462			O35250	37-vs-RT	-0.0784152	0.599984										Q8VE11
Q9CZR8	37-vs-4C	0.476048	0.000557312			P58021	4C-vs-RT	-0.948134	8.13879e-05			Q8BJ90	37-vs-RT	0.489358	0.134099										Q6NZF1
Q9QZ06	37-vs-4C	0.475998	0.000238402			P51437	4C-vs-RT	-3.52747	3.81992e-05			Q6NXN1	37-vs-RT	-0.575802	0.101773										Q61937
P55258	37-vs-4C	0.475895	0.00153667			P28650	4C-vs-RT	-0.642623	0.000199582			Q5H8C4	37-vs-RT	-0.141505	0.178212										Q7TN73
Q9QZB7	37-vs-4C	0.475829	0.00480844			Q8CIG3	4C-vs-RT	2.10716	0.000674028			Q9DBS5	37-vs-RT	-0.368578	0.234486										Q8BH07
Q63932	37-vs-4C	0.475732	0.0317771			Q91V04	4C-vs-RT	-0.274266	0.00686073			P62858	37-vs-RT	0.10028	0.372163										Q8CAL5
Q8K021	37-vs-4C	0.475708	0.00232123			P57716	4C-vs-RT	-0.398087	0.000315894			Q9QX60	37-vs-RT	-0.087696	0.195987										Q80UP3
Q61495;Q7TSF1	37-vs-4C	0.475553	0.0583223			P47955	4C-vs-RT	0.265386	0.0142374			Q9CXJ4	37-vs-RT	0.0816467	0.416879										Q8CJ40
Q91WJ8	37-vs-4C	0.475203	0.000843005			Q922S4	4C-vs-RT	-1.30621	0.000114777			P62196	37-vs-RT	-0.182996	0.153456										Q6PGG2
P18654	37-vs-4C	0.475005	0.0709819			P97450	4C-vs-RT	0.835262	0.0190152			P84096	37-vs-RT	-0.107218	0.434813										Q8K190
Q8C165	37-vs-4C	0.473489	0.0585797			Q9D051	4C-vs-RT	-0.0587978	0.0145431			O88351	37-vs-RT	-0.107796	0.418738										Q8CJG0
Q8BHG9	37-vs-4C	0.472508	0.0670868			Q9CRD0	4C-vs-RT	-0.419795	0.0170967			Q8R1A4	37-vs-RT	-0.906359	0.429784										Q8K0L9
Q61112	37-vs-4C	0.471568	0.0550295			Q8BHG9	4C-vs-RT	-0.6922	0.0131472			P17427	37-vs-RT	-0.0544771	0.407205										Q8CID0
O70145	37-vs-4C	0.47079	6.8459e-05			P19973	4C-vs-RT	-0.896637	1.20328e-05			O35678	37-vs-RT	-0.247202	0.0709659										Q4VBE8
Q9JL62	37-vs-4C	0.470682	6.5022e-05			Q921L5	4C-vs-RT	-2.36682	1.14846e-05			Q60866	37-vs-RT	-0.762423	0.0686136										Q3V3R4
O55013	37-vs-4C	0.470343	0.00584984			Q5ND34	4C-vs-RT	-0.65019	0.000892078			Q3B7Z2	37-vs-RT	-0.140581	0.248466										Q8BHZ0
Q8K4I3	37-vs-4C	0.470319	0.00783412			Q9D0J8	4C-vs-RT	-1.58745	0.00115844			P22437	37-vs-RT	-0.133856	0.265267										Q8BLR2
Q8BYU6	37-vs-4C	0.468161	0.0881103			O35526	4C-vs-RT	0.354289	0.0267948			Q8VDD8	37-vs-RT	-0.116208	0.458624										Q8K2R5
Q6PF93	37-vs-4C	0.466016	0.0401335			Q9D1Q1	4C-vs-RT	0.835866	0.00874628			O35218	37-vs-RT	-0.105168	0.387388										Q8CFE2
Q5SV85	37-vs-4C	0.465967	0.0957164			Q5U458	4C-vs-RT	-0.162225	0.0281987			Q9CWX9	37-vs-RT	0.100121	0.461879										Q8K337
O35874	37-vs-4C	0.464269	0.0582165			P58281	4C-vs-RT	0.211038	0.0141387			O35874	37-vs-RT	-0.212898	0.41654										Q8CIV8
P11798	37-vs-4C	0.464176	0.0829306			Q9ES00	4C-vs-RT	-0.38585	0.0258453			Q6PAM1	37-vs-RT	-0.245599	0.454383										Q8K2G4
Q5SSZ5	37-vs-4C	0.46405	0.000232745			Q62418	4C-vs-RT	-1.23769	3.62114e-05			Q6P069	37-vs-RT	-0.191429	0.101228										Q61768
P70303	37-vs-4C	0.463738	0.0046072			Q9CPX6	4C-vs-RT	-0.983967	0.000612221			Q9QZD9	37-vs-RT	-0.263411	0.230533										Q8BGQ7
Q9ES97	37-vs-4C	0.463601	8.37361e-05			Q9QVP9	4C-vs-RT	1.17365	1.37475e-05			O35648	37-vs-RT	-0.494784	0.0731776										Q5I012
Q9CZ42	37-vs-4C	0.461722	2.46319e-07			P62264	4C-vs-RT	-1.50576	6.75055e-08			Q62083	37-vs-RT	0.491675	0.00750787										P16045
Q9DB70	37-vs-4C	0.461375	0.106416			Q80VP0	4C-vs-RT	-0.53714	0.0353597			Q7TMC8	37-vs-RT	-0.245382	0.475748										Q8K4M5
Q3TDD9	37-vs-4C	0.45883	0.0586314			Q8CH02	4C-vs-RT	1.00658	0.0145699			Q3UH60	37-vs-RT	-0.100711	0.418738										Q8CJG1
Q91X52	37-vs-4C	0.458805	0.00138638			Q9D6R2	4C-vs-RT	-0.380793	0.00018248			Q9DB15	37-vs-RT	-0.314304	0.174117										Q791V5
Q02257	37-vs-4C	0.457986	0.0586902			P14231	4C-vs-RT	0.209708	0.0145754			Q8VD31	37-vs-RT	-0.122843	0.419226										Q8CJH3
P70388	37-vs-4C	0.45757	0.000855612			Q3UPF5	4C-vs-RT	-0.556166	0.000116927			Q3TXS7	37-vs-RT	-0.208705	0.154477										Q6PHN9
P27870	37-vs-4C	0.456809	0.000413762			Q62384	4C-vs-RT	-0.896655	6.06089e-05			P58466	37-vs-RT	-0.285269	0.122896										Q68FL4
Q8BMP6	37-vs-4C	0.456047	0.00540758			Q91WC3	4C-vs-RT	0.546751	0.000784751			Q60738	37-vs-RT	-0.531958	0.241257										Q8BHE8
O88441	37-vs-4C	0.455309	3.27611e-05			O35887	4C-vs-RT	-1.5346	5.83968e-06			P58871	37-vs-RT	-0.319758	0.0533112										Q3THE2
Q8C0I1	37-vs-4C	0.454951	4.49087e-07			Q9CXV1	4C-vs-RT	-0.623577	1.1572e-07			Q5SS80	37-vs-RT	0.375234	0.0100369										P25425
O08528	37-vs-4C	0.454705	0.00125643			Q3UZA1	4C-vs-RT	-1.07581	0.000162131			Q5SRX1	37-vs-RT	-0.23519	0.167873										Q71FD7
P36552	37-vs-4C	0.454152	3.10485e-05			P43276	4C-vs-RT	0.470331	5.4462e-06			Q8R010	37-vs-RT	-0.254964	0.0524015										Q3TBD2
Q9CXV1	37-vs-4C	0.453689	1.43864e-06			A2ASQ1	4C-vs-RT	2.65322	2.74876e-07			Q9DBJ1	37-vs-RT	-0.321755	0.0158103										P46660
Q62192	37-vs-4C	0.452333	0.0725613			Q8BX90	4C-vs-RT	0.294068	0.0192413			Q9R0Q3	37-vs-RT	0.312469	0.43609										Q8K1A6
Q8BVA5	37-vs-4C	0.452084	0.00121368			Q3UGP8	4C-vs-RT	1.46467	0.000153773			Q99L20	37-vs-RT	-0.518805	0.165383										Q6ZWQ7
P26151	37-vs-4C	0.452022	0.425341			Q9JK42	4C-vs-RT	-0.159098	0.246928			Q9D8W7	37-vs-RT	-0.143196	0.630147										Q8VI36
O08788	37-vs-4C	0.451648	0.000104396			Q91WJ8	4C-vs-RT	-0.819414	1.65214e-05			P62915	37-vs-RT	-0.247214	0.0767335										Q5SWT3
A2A690	37-vs-4C	0.450288	0.287842			Q91YE8	4C-vs-RT	-1.37369	0.128006			Q80WW9	37-vs-RT	-0.0833723	0.582149										Q8VCW8
Q9D2E2	37-vs-4C	0.448683	0.156259			P36916	4C-vs-RT	0.298742	0.0615778			P51125	37-vs-RT	-0.297055	0.511929										Q8R1N4
P97369	37-vs-4C	0.448525	0.00120202			Q921M4	4C-vs-RT	-0.539436	0.00014964			P19973	37-vs-RT	-0.175644	0.164601										Q6ZWM4
Q8BQ30	37-vs-4C	0.448498	0.334042			P54729	4C-vs-RT	-0.29345	0.163407			Q99N94	37-vs-RT	0.140187	0.59512										Q8VDR9
P24638	37-vs-4C	0.448343	0.00370151			Q9ERK4	4C-vs-RT	-0.563086	0.000480895			Q3UV70	37-vs-RT	-0.160816	0.216339										Q8BFQ4
Q9JLI8	37-vs-4C	0.448041	0.0347129			Q8K5B2	4C-vs-RT	-0.874579	0.00790664			P27046	37-vs-RT	-0.235501	0.37704										Q8CCH2
Q9Z2L7	37-vs-4C	0.447565	0.0656575			P27046	4C-vs-RT	-0.628066	0.0168852			P21981	37-vs-RT	-0.0738151	0.426329										Q8K0C4
Q06335	37-vs-4C	0.445618	0.104648			Q924T2	4C-vs-RT	-0.271101	0.0331521			Q9DC28	37-vs-RT	-0.112665	0.474009										Q8K449
Q9DB05	37-vs-4C	0.445097	0.00114262			Q9EPL2	4C-vs-RT	0.647929	0.000146684			Q5DTM8	37-vs-RT	-0.27328	0.162883										Q6ZQ93
Q9D924	37-vs-4C	0.444891	0.0545461			Q8CE96	4C-vs-RT	-0.375266	0.0131309			O54824	37-vs-RT	-0.178586	0.407205										Q8CIC2
A2AB59	37-vs-4C	0.444586	0.0428682			Q3TUH1	4C-vs-RT	-0.46903	0.00947433			Q8BG39	37-vs-RT	-0.159289	0.39023										Q8CG46
P56391	37-vs-4C	0.444501	2.25669e-05			O35744	4C-vs-RT	-2.6422	3.65027e-06			Q8BMJ3	37-vs-RT	-0.423674	0.0469629										Q03267
P52482;P52483;Q91W82	37-vs-4C	0.443116	0.0800923			Q9WVA3	4C-vs-RT	-0.176794	0.0246943			P59764	37-vs-RT	-0.0882035	0.447396										Q8K2B3
Q8BH69	37-vs-4C	0.442463	0.0568391			Q3UA37	4C-vs-RT	-0.707721	0.0137965			O70209	37-vs-RT	-0.59065	0.413123										Q8CIM7
Q80YD1	37-vs-4C	0.442078	0.0241741			Q8C1A5	4C-vs-RT	-0.582547	0.00500779			Q3UQ84	37-vs-RT	0.240702	0.353842										Q8C3X2
P43247	37-vs-4C	0.441196	0.00968761			Q80TV8	4C-vs-RT	0.604348	0.00164436			Q9DB29	37-vs-RT	-0.327035	0.285848										Q8BSN5
Q9WTL7	37-vs-4C	0.44094	0.000136576			Q61599	4C-vs-RT	-0.92775	2.19666e-05			D3Z6Q9	37-vs-RT	-0.380429	0.0852209										Q60875
Q9D8N0	37-vs-4C	0.440751	0.000325347			Q3THS6	4C-vs-RT	-1.23392	5.04179e-05			Q6PEB6	37-vs-RT	-0.484035	0.111862										Q64012
P02468	37-vs-4C	0.439946	0.0348871			P31230	4C-vs-RT	-0.179987	0.00792061			Q8BIG7	37-vs-RT	-0.153937	0.377264										Q8CCI5
Q62193	37-vs-4C	0.438922	0.00642953			Q9DB25	4C-vs-RT	0.248111	0.000960919			P24788	37-vs-RT	0.150248	0.255231										Q8BJ64
P84091	37-vs-4C	0.43852	7.91321e-05			Q9DCS2	4C-vs-RT	-1.31678	1.33432e-05			Q8R1I1	37-vs-RT	-0.404153	0.0727372										Q5DW34
Q99N94	37-vs-4C	0.438057	0.073239			Q8R323	4C-vs-RT	0.695048	0.0201968			Q9Z1E4	37-vs-RT	0.104381	0.438191										Q8K1H1
Q8BG07	37-vs-4C	0.43729	2.97001e-05			Q9QUM9	4C-vs-RT	-1.02224	5.1625e-06			Q9Z2M6	37-vs-RT	-1.0312	0.0522042										Q2TPA8
D0QMC3	37-vs-4C	0.437005	0.00964317			Q9CZC8	4C-vs-RT	-1.09702	0.00163021			Q8VD75	37-vs-RT	-0.276182	0.283964										Q8BSD5
Q505B7	37-vs-4C	0.436619	0.000390156			Q91VT4	4C-vs-RT	-1.50501	5.74602e-05			Q8BMD6	37-vs-RT	0.314844	0.119371										Q64524
Q8CFE2	37-vs-4C	0.436535	0.0421759			Q9ESP1	4C-vs-RT	0.269492	0.0089744			P13597	37-vs-RT	0.0936425	0.389495										Q8CFQ3
Q7TQK5	37-vs-4C	0.436293	0.10098			Q9CQE8	4C-vs-RT	-0.190204	0.030502			Q8K1N1	37-vs-RT	-0.0538614	0.46691										Q8K3C3
P62715	37-vs-4C	0.436064	0.00267786			B2RR83	4C-vs-RT	0.490329	0.000368099			Q61171	37-vs-RT	-0.316208	0.204011										Q80WQ2
B1AZP2	37-vs-4C	0.435922	0.00269257			P18608	4C-vs-RT	0.613861	0.000368099			Q9CXY1	37-vs-RT	-0.422574	0.204011										Q80WR5
P97797	37-vs-4C	0.434688	0.0753636			Q924D0	4C-vs-RT	-0.950905	0.0222547			Q8C8U0	37-vs-RT	-0.192419	0.44173										Q8K1Y2
Q6NZB0	37-vs-4C	0.434271	0.0111467			Q07813	4C-vs-RT	-1.06436	0.00185938			O35613	37-vs-RT	0.196809	0.296416										Q8BTY8
Q8R3I2	37-vs-4C	0.433116	3.45557e-05			Q61191	4C-vs-RT	0.45587	6.32929e-06			Q9QXS6	37-vs-RT	-0.337991	0.054725										Q3TPX4
Q91WQ3	37-vs-4C	0.432932	0.00755995			Q9DBM1	4C-vs-RT	2.18241	0.0011302			P60904	37-vs-RT	-0.213582	0.263483										Q8BL86
P70670;Q60817	37-vs-4C	0.432696	0.111765			Q9D2C7	4C-vs-RT	-0.196352	0.0392385			Q922U1	37-vs-RT	-0.0342492	0.481991										Q8QZX5
Q8CAQ8	37-vs-4C	0.432591	5.23818e-06			Q9CZM2	4C-vs-RT	-0.967091	9.74023e-07			O35343	37-vs-RT	-0.515169	0.0260192										P61166
Q8BH44	37-vs-4C	0.431703	0.0730164			P49710	4C-vs-RT	-0.578115	0.0194089			Q8K4Q0	37-vs-RT	0.125184	0.437347										Q8K1C0
Q9DCR2	37-vs-4C	0.43158	0.00623806			Q91ZZ3	4C-vs-RT	2.33182	0.000937007			Q7M6Y3	37-vs-RT	-0.162354	0.254352										Q8BIZ1
P17918	37-vs-4C	0.430441	0.0043189			Q99L88	4C-vs-RT	-1.32316	0.000560156			P55284	37-vs-RT	-0.25756	0.223731										Q8BGB7
Q9JIK9	37-vs-4C	0.430355	0.000210387			P63028	4C-vs-RT	-1.25486	3.25416e-05			Q9ERA6	37-vs-RT	0.118137	0.097076										Q61559
P21661	37-vs-4C	0.429427	0.175192			O55091	4C-vs-RT	-0.444848	0.0710162			P62192	37-vs-RT	-0.124604	0.531674										Q8R311;Q91ZV0
Q9CQ40	37-vs-4C	0.429424	0.322377			Q3UHJ0	4C-vs-RT	0.139052	0.153697			Q3TIX9	37-vs-RT	-0.0432524	0.592937										Q8VDK1
Q8BVW0	37-vs-4C	0.427644	0.00571451			Q8K003	4C-vs-RT	-0.787374	0.000848252			Q8QZS1	37-vs-RT	-0.138803	0.244057										Q8BHL8
Q9D0D4	37-vs-4C	0.427052	3.12098e-06			Q8BJW5	4C-vs-RT	1.06124	6.12156e-07			Q3UJB9	37-vs-RT	-0.219879	0.0206686										P55088
P97765	37-vs-4C	0.426957	0.00996343			Q9CQW1	4C-vs-RT	-0.484454	0.00171407			Q91VD9	37-vs-RT	0.0639601	0.289224										Q8BTF7
P09581	37-vs-4C	0.426809	0.00731577			Q09014	4C-vs-RT	-0.576939	0.00110129			Q8BUR4	37-vs-RT	-0.400446	0.262792										Q8BKZ9
Q8K1J6	37-vs-4C	0.426376	8.6085e-05			O54962	4C-vs-RT	2.13203	1.39031e-05			Q8R2U0	37-vs-RT	0.174865	0.0733887										Q5M956
Q9D1G3	37-vs-4C	0.42533	0.0835976			P97479	4C-vs-RT	-2.04308	0.02587			Q7TSQ8	37-vs-RT	-0.0704912	0.454383										Q8K2H1
Q91V41	37-vs-4C	0.424156	0.0106461			Q62108	4C-vs-RT	1.04475	0.00178639			Q8BJF9	37-vs-RT	-0.217519	0.294774										Q8BTW3
Q8CDG3	37-vs-4C	0.42363	0.0433178			P59114	4C-vs-RT	-0.376305	0.00955808			A2A791	37-vs-RT	-0.109316	0.390985										Q8CG76
Q05920	37-vs-4C	0.423167	1.24271e-06			P48758	4C-vs-RT	-1.25932	2.36787e-07			Q04447	37-vs-RT	-0.535946	0.0147553										P42125
P62484	37-vs-4C	0.422787	0.211016			Q8CBY3	4C-vs-RT	0.649826	0.0919991			Q3UC65	37-vs-RT	-0.0949997	0.552054										Q8R4H2
Q01853	37-vs-4C	0.421869	3.42321e-05			P43406	4C-vs-RT	-0.798683	6.28359e-06			Q62443	37-vs-RT	0.42234	0.0546987										Q3TNH5
P35279	37-vs-4C	0.421703	0.0141686			Q91WD5	4C-vs-RT	-0.201942	0.00248477			Q9Z2F7	37-vs-RT	-0.13429	0.312977										Q8BWT1
Q922B2	37-vs-4C	0.4215	0.000652779			Q9D6Y7	4C-vs-RT	-1.38452	9.4253e-05			P61264	37-vs-RT	-0.232452	0.141428										Q6P8I4
Q91YP0	37-vs-4C	0.420386	0.000263662			P62715	4C-vs-RT	-0.797069	4.16506e-05			P63328	37-vs-RT	-0.33784	0.105297										Q62205
Q61753	37-vs-4C	0.419983	0.00168536			Q3V1U8	4C-vs-RT	0.860548	0.000224134			Q6P6L0	37-vs-RT	-0.46707	0.182966										Q7TQH0
Q8BM85	37-vs-4C	0.419769	0.00085305			Q99KK9	4C-vs-RT	-1.0704	0.000116436			Q8BWR2	37-vs-RT	-0.885827	0.15435										Q6PH08
Q9D880	37-vs-4C	0.418758	0.00372347			Q8C6B9	4C-vs-RT	0.788992	0.000491019			Q9ET26	37-vs-RT	-0.276721	0.216339										Q8BFR4
Q9QYE6	37-vs-4C	0.418117	0.123704			Q3KNM2	4C-vs-RT	-0.196431	0.0504433			Q61070	37-vs-RT	0.0796279	0.49575										Q8R0J7
Q9DBS2	37-vs-4C	0.41773	0.131585			Q8CB44	4C-vs-RT	0.430713	0.0536998			Q3UDW8	37-vs-RT	-0.0842942	0.502042										Q8R0Y6
Q9CRC8	37-vs-4C	0.417551	0.0444642			Q99LY9	4C-vs-RT	-0.251574	0.00982549			Q64705	37-vs-RT	-0.0928865	0.392973										Q8CGF1
Q91ZR1	37-vs-4C	0.417308	0.0124812			P31938	4C-vs-RT	-0.173404	0.00215522			Q6PF93	37-vs-RT	-0.246674	0.304273										Q8BVE3
P67778	37-vs-4C	0.414973	1.2665e-05			Q9CQF9	4C-vs-RT	0.946824	2.37714e-06			Q99L88	37-vs-RT	-0.73562	0.0399689										P84089
Q9Z0P4	37-vs-4C	0.414266	0.0118757			Q922H2	4C-vs-RT	-0.196125	0.00201879			Q6GYP7	37-vs-RT	-0.203681	0.30184										Q8BUY5
Q6ZQE4	37-vs-4C	0.413364	0.00974401			P25799	4C-vs-RT	-1.99533	0.00167736			Q71FD7	37-vs-RT	-0.256541	0.286599										Q8BSQ9
Q3V3Q7	37-vs-4C	0.413026	0.00146698			P13405	4C-vs-RT	1.34262	0.000190592			Q8VEL0	37-vs-RT	-0.155645	0.177374										Q7TMR0
Q9D2V7	37-vs-4C	0.412644	0.000203717			P62257	4C-vs-RT	-0.802281	3.16199e-05			P35288	37-vs-RT	-0.486662	0.0954014										Q61474
P28660	37-vs-4C	0.41226	0.00170376			O88188	4C-vs-RT	-0.814958	0.000224681			P47757	37-vs-RT	-0.219452	0.183236										Q7TQI8
Q99MK8	37-vs-4C	0.411735	0.00989953			Q64729	4C-vs-RT	-0.899798	0.00169028			Q9JK23	37-vs-RT	-0.280752	0.288223										Q8BT07
Q9DCZ1	37-vs-4C	0.408752	0.0200921			Q922M7	4C-vs-RT	1.54682	0.00372008			Q3UHH8	37-vs-RT	-0.0987694	0.34081										Q8C0D5
O55091	37-vs-4C	0.407367	0.0969174			O35245	4C-vs-RT	-1.39216	0.0287197			Q64310	37-vs-RT	-0.0468629	0.463685										Q8K358
[truncated: 3,900 more rows]

## Sheet: Astrocytes
Protein	Experimental Condition	log2FC	adj.pvalue
E9PVA8	4C-vs-37C	-2.46258	3.45165e-06
P25444	4C-vs-37C	-2.73045	5.05013e-06
P60867	4C-vs-37C	-3.12057	5.05013e-06
P67984	4C-vs-37C	-3.01645	5.05013e-06
Q9CZX8	4C-vs-37C	-2.78047	5.05013e-06
Q8VDJ3	4C-vs-37C	-2.49542	8.55406e-06
P09470	4C-vs-37C	-3.53819	8.9193e-06
P23591	4C-vs-37C	-2.26136	8.9193e-06
P45952	4C-vs-37C	-2.18746	8.9193e-06
P97742	4C-vs-37C	-2.1485	8.9193e-06
Q9CY58	4C-vs-37C	-3.21124	8.9193e-06
Q9ET22	4C-vs-37C	-3.04396	8.9193e-06
Q9WUA2	4C-vs-37C	-2.91584	8.9193e-06
Q9Z1Q5	4C-vs-37C	-3.96387	8.9193e-06
Q9R112	4C-vs-37C	-2.15219	1.03395e-05
Q9D6Y9	4C-vs-37C	-2.79547	1.12057e-05
Q9D711	4C-vs-37C	-4.71342	1.15883e-05
Q99KQ4	4C-vs-37C	-3.49104	1.30534e-05
P26040	4C-vs-37C	-3.41158	1.31674e-05
P42669	4C-vs-37C	-1.66671	1.31674e-05
Q6ZWY3	4C-vs-37C	-2.19061	1.38516e-05
Q8QZY1	4C-vs-37C	-2.18906	1.38516e-05
P84099	4C-vs-37C	-1.9677	1.39999e-05
Q9D7H3	4C-vs-37C	-3.04848	1.44552e-05
Q9WTX2	4C-vs-37C	-2.48772	1.49977e-05
Q60872;Q8BMJ3	4C-vs-37C	-2.61504	1.50652e-05
P42225	4C-vs-37C	-2.93641	1.51084e-05
O88531	4C-vs-37C	-1.66154	1.88889e-05
P23116	4C-vs-37C	-2.29928	1.88889e-05
Q8BTJ4	4C-vs-37C	-2.1823	1.88889e-05
Q91WK2	4C-vs-37C	-2.25036	1.88889e-05
Q99MN1	4C-vs-37C	-2.22263	1.88889e-05
Q9D7B6	4C-vs-37C	-2.61164	1.88889e-05
Q9ERU3	4C-vs-37C	0.919182	1.88889e-05
Q9ET30	4C-vs-37C	-1.57467	1.88889e-05
Q9Z2Z6	4C-vs-37C	-1.74783	1.88889e-05
O55029	4C-vs-37C	-2.03306	1.90776e-05
P63158	4C-vs-37C	-3.39402	1.90776e-05
Q7TNG5	4C-vs-37C	-3.2362	1.90776e-05
Q80YR5	4C-vs-37C	2.2969	1.90776e-05
Q8VCR7	4C-vs-37C	-4.14617	1.90776e-05
Q9CQ62	4C-vs-37C	-1.712	1.90776e-05
P21981	4C-vs-37C	-4.16669	1.95699e-05
P97461	4C-vs-37C	-1.71149	1.99785e-05
Q9CQ65	4C-vs-37C	-2.71454	1.99785e-05
Q9JKF1	4C-vs-37C	-3.50848	1.99785e-05
Q9Z1D1	4C-vs-37C	-2.58189	1.99785e-05
Q9Z1Q9	4C-vs-37C	-2.38745	1.99785e-05
O08784	4C-vs-37C	2.65229	2.14335e-05
O08807	4C-vs-37C	-1.46139	2.14335e-05
O35639	4C-vs-37C	-2.78405	2.14335e-05
P10518	4C-vs-37C	-2.37162	2.14335e-05
P14206	4C-vs-37C	-2.79665	2.14335e-05
P48036	4C-vs-37C	-2.94294	2.14335e-05
P49586	4C-vs-37C	-2.85307	2.14335e-05
P62908	4C-vs-37C	-3.29523	2.14335e-05
P68040	4C-vs-37C	-3.18558	2.14335e-05
Q61425	4C-vs-37C	-1.96977	2.14335e-05
Q62093	4C-vs-37C	-2.45597	2.14335e-05
Q62422	4C-vs-37C	-3.70309	2.14335e-05
Q8BIJ6	4C-vs-37C	-1.02919	2.14335e-05
Q8R1B4	4C-vs-37C	-2.12731	2.14335e-05
Q8VCW8	4C-vs-37C	-1.85499	2.14335e-05
Q9QXK3	4C-vs-37C	-1.86566	2.14335e-05
P50247	4C-vs-37C	-2.96234	2.31549e-05
Q8K2I3	4C-vs-37C	-1.74359	2.31549e-05
P17047	4C-vs-37C	-2.2449	2.35058e-05
P51410	4C-vs-37C	-2.07095	2.35058e-05
O89023	4C-vs-37C	-2.0895	2.37393e-05
Q9CZJ2	4C-vs-37C	-2.38929	2.37393e-05
Q9R0N0	4C-vs-37C	-3.85345	2.37393e-05
Q91WC0	4C-vs-37C	-2.09316	2.38623e-05
Q9EQH2	4C-vs-37C	-1.79919	2.38623e-05
P60670	4C-vs-37C	-1.54931	2.42618e-05
Q7TMB8	4C-vs-37C	-1.42911	2.42618e-05
Q99KU0	4C-vs-37C	1.48449	2.42618e-05
Q9Z315	4C-vs-37C	2.70252	2.42618e-05
P43274	4C-vs-37C	1.32913	2.42648e-05
P63323	4C-vs-37C	-3.04537	2.42648e-05
Q60865	4C-vs-37C	-2.22567	2.42648e-05
Q61235	4C-vs-37C	-1.48979	2.42648e-05
Q920Q6	4C-vs-37C	-2.60503	2.42648e-05
Q9EST5	4C-vs-37C	-3.719	2.42648e-05
P54071	4C-vs-37C	-2.15248	2.46151e-05
Q63918	4C-vs-37C	-3.39915	2.46151e-05
Q64444	4C-vs-37C	-1.88347	2.46151e-05
Q8CI51	4C-vs-37C	-3.7416	2.46151e-05
Q99MN9	4C-vs-37C	-1.67172	2.46151e-05
P51432	4C-vs-37C	-2.89066	2.5436e-05
P24472	4C-vs-37C	-3.43265	2.5513e-05
O70252	4C-vs-37C	1.21924	2.65923e-05
P62270	4C-vs-37C	-2.50232	2.65923e-05
Q9QYS9	4C-vs-37C	-2.851	2.65923e-05
P62245	4C-vs-37C	-2.42356	2.88857e-05
P62702	4C-vs-37C	-1.96125	2.88857e-05
Q3UVK0	4C-vs-37C	1.12717	2.88857e-05
Q9DBE0	4C-vs-37C	-3.97961	2.88857e-05
Q6PHZ5	4C-vs-37C	3.44571	2.92197e-05
Q8BIK4	4C-vs-37C	-2.30084	2.92197e-05
Q3UPL0	4C-vs-37C	-2.12886	2.93396e-05
Q61029	4C-vs-37C	2.05147	2.93396e-05
Q64339	4C-vs-37C	-2.39909	2.93396e-05
Q8BH24	4C-vs-37C	-1.27874	2.93396e-05
P58252	4C-vs-37C	-2.20946	3.10731e-05
Q3U0S6	4C-vs-37C	-3.36214	3.13375e-05
Q6P2L6	4C-vs-37C	3.19372	3.13375e-05
Q9DC50	4C-vs-37C	-1.57395	3.13375e-05
P97855	4C-vs-37C	-3.02974	3.15978e-05
Q9DAK9	4C-vs-37C	-2.03137	3.15978e-05
Q9JIF7	4C-vs-37C	-2.00235	3.15978e-05
Q8BFR4	4C-vs-37C	-1.71136	3.19438e-05
Q8BUK6	4C-vs-37C	-1.1816	3.21335e-05
Q9D1R9	4C-vs-37C	-1.93941	3.21335e-05
P70670;Q60817	4C-vs-37C	-3.49071	3.21378e-05
O08663	4C-vs-37C	-2.93077	3.28642e-05
P47738	4C-vs-37C	-2.26905	3.28642e-05
P55065	4C-vs-37C	-2.37582	3.28642e-05
Q3UHX0	4C-vs-37C	3.50761	3.28642e-05
Q6P542	4C-vs-37C	-1.30917	3.28642e-05
Q8BHS3	4C-vs-37C	3.07645	3.28642e-05
Q91ZA3	4C-vs-37C	-1.83354	3.28642e-05
Q9WV32	4C-vs-37C	-3.35774	3.28642e-05
Q9JII5	4C-vs-37C	-2.22387	3.28655e-05
O08756	4C-vs-37C	-1.51666	3.30145e-05
P61255	4C-vs-37C	-2.19527	3.30145e-05
P97429	4C-vs-37C	-2.60088	3.36295e-05
P50580	4C-vs-37C	-2.61487	3.40191e-05
Q6PB93	4C-vs-37C	-2.16761	3.40191e-05
Q6ZWN5	4C-vs-37C	-2.37191	3.40191e-05
Q8BGC4	4C-vs-37C	-1.61916	3.40191e-05
Q99KC8	4C-vs-37C	-2.77778	3.40191e-05
Q99LC5	4C-vs-37C	-1.88389	3.40191e-05
Q91WJ8	4C-vs-37C	-2.4918	3.45582e-05
P14131	4C-vs-37C	-2.40509	3.56848e-05
P19324	4C-vs-37C	-1.79581	3.56848e-05
Q9QY76	4C-vs-37C	1.07772	3.56848e-05
Q9EPC1	4C-vs-37C	-3.00625	3.74832e-05
P14602	4C-vs-37C	-3.58598	3.77311e-05
P62858	4C-vs-37C	-2.20188	3.77311e-05
Q99NB1	4C-vs-37C	-1.87656	3.77311e-05
Q9WVA4	4C-vs-37C	-4.85314	3.77311e-05
P29341	4C-vs-37C	-1.78468	3.80936e-05
P97351	4C-vs-37C	-2.25848	3.80936e-05
Q8BFY9	4C-vs-37C	-2.6491	3.80936e-05
Q9CQS2	4C-vs-37C	2.546	3.80936e-05
Q07417	4C-vs-37C	-2.11659	3.86257e-05
Q99JW4	4C-vs-37C	-3.57529	3.90758e-05
P50544	4C-vs-37C	-2.00108	3.93155e-05
Q9EP71	4C-vs-37C	2.34637	3.93313e-05
Q01147	4C-vs-37C	2.09943	3.97184e-05
P28271	4C-vs-37C	-2.46965	3.98415e-05
P32233	4C-vs-37C	-1.41826	3.98415e-05
Q61136	4C-vs-37C	3.05334	3.98415e-05
Q99K51	4C-vs-37C	-2.53317	3.98415e-05
Q9CY57	4C-vs-37C	3.21775	3.98415e-05
Q9WV18	4C-vs-37C	1.48503	3.98415e-05
O35295	4C-vs-37C	-1.42472	4.04384e-05
P50136	4C-vs-37C	-1.28322	4.04384e-05
Q7TNV0	4C-vs-37C	-2.60934	4.05192e-05
Q9QZD8	4C-vs-37C	-1.0798	4.09068e-05
Q5XJY5	4C-vs-37C	-2.2815	4.11281e-05
Q99020	4C-vs-37C	-1.71033	4.14148e-05
Q7M6Y3	4C-vs-37C	-1.79115	4.14942e-05
Q9EQU5	4C-vs-37C	-2.84852	4.16527e-05
Q6IRU2	4C-vs-37C	-3.47796	4.19062e-05
Q922K7	4C-vs-37C	3.14019	4.19402e-05
P25916	4C-vs-37C	2.06496	4.25745e-05
Q9DB16	4C-vs-37C	-3.91189	4.26803e-05
Q569Z6	4C-vs-37C	2.65379	4.27341e-05
Q8BW75	4C-vs-37C	-1.8801	4.2858e-05
P21619	4C-vs-37C	2.99969	4.3828e-05
Q8BJA3	4C-vs-37C	2.15403	4.3828e-05
Q9D2D7	4C-vs-37C	3.04412	4.3828e-05
Q9ERB5	4C-vs-37C	-1.67691	4.3828e-05
Q80X90	4C-vs-37C	-2.53553	4.41446e-05
O54724	4C-vs-37C	-3.17335	4.47932e-05
P54869	4C-vs-37C	-2.22272	4.47932e-05
Q91YR7	4C-vs-37C	2.73559	4.47932e-05
Q9R1P1	4C-vs-37C	-1.75799	4.47932e-05
P07309	4C-vs-37C	-4.0746	4.59237e-05
P10126	4C-vs-37C	-2.57808	4.59237e-05
P30415	4C-vs-37C	3.17376	4.59237e-05
P62196	4C-vs-37C	-1.49857	4.59237e-05
Q8CH25	4C-vs-37C	3.31659	4.59237e-05
Q9WV85	4C-vs-37C	-1.96171	4.61593e-05
Q8R5C8	4C-vs-37C	2.16751	4.62063e-05
Q6ZPQ6	4C-vs-37C	0.926683	4.62369e-05
Q91ZW3	4C-vs-37C	2.03057	4.62369e-05
Q3TVI8	4C-vs-37C	-1.9236	4.69252e-05
C0HKD8;C0HKD9	4C-vs-37C	2.97721	4.72954e-05
Q5DTL9	4C-vs-37C	-1.34336	4.72954e-05
Q6P2L7	4C-vs-37C	-1.2947	4.72954e-05
Q6URW6	4C-vs-37C	-2.14451	4.72954e-05
Q921F4	4C-vs-37C	-1.79779	4.72954e-05
P19253	4C-vs-37C	-1.53362	4.74807e-05
Q6ZWX6	4C-vs-37C	-2.2386	4.74807e-05
Q8BJZ4	4C-vs-37C	-1.19008	4.74807e-05
Q8CGA0	4C-vs-37C	-2.34449	4.74807e-05
Q9ER72	4C-vs-37C	-2.15179	4.74807e-05
Q8VCD6	4C-vs-37C	1.84423	4.88525e-05
P98078	4C-vs-37C	-3.36981	4.90031e-05
Q8CGC7	4C-vs-37C	-1.36932	4.90031e-05
Q9D1P4	4C-vs-37C	-2.10761	5.11698e-05
Q60770	4C-vs-37C	-1.36307	5.14014e-05
Q9DCW4	4C-vs-37C	-1.74406	5.25991e-05
P52825	4C-vs-37C	-1.92329	5.27262e-05
A2A8U2	4C-vs-37C	1.9911	5.3721e-05
P62082	4C-vs-37C	-2.05612	5.3721e-05
Q80UW8	4C-vs-37C	2.34491	5.3721e-05
Q8BU30	4C-vs-37C	-1.47465	5.3721e-05
E9Q784	4C-vs-37C	2.8872	5.40843e-05
P07356	4C-vs-37C	-2.44651	5.40843e-05
Q9DBY5	4C-vs-37C	2.53041	5.40843e-05
Q8JZU2	4C-vs-37C	-1.28681	5.41674e-05
P14824	4C-vs-37C	-2.00649	5.41984e-05
D3YXK2	4C-vs-37C	2.89244	5.47506e-05
Q64133	4C-vs-37C	-1.6915	5.47506e-05
Q3ULD5	4C-vs-37C	-1.36742	5.47862e-05
O89086	4C-vs-37C	-2.92214	5.48729e-05
P61290	4C-vs-37C	-1.7898	5.56398e-05
Q9CZM2	4C-vs-37C	-1.86346	5.57709e-05
P15655	4C-vs-37C	-1.67092	5.60641e-05
P62334	4C-vs-37C	-1.48109	5.60641e-05
Q80X50	4C-vs-37C	-1.60206	5.60641e-05
Q91YK2	4C-vs-37C	2.60773	5.60641e-05
Q99LE6	4C-vs-37C	-1.52168	5.60641e-05
P14733	4C-vs-37C	2.25889	5.62857e-05
Q8CG76	4C-vs-37C	-1.81863	5.62857e-05
Q9WVJ3	4C-vs-37C	-2.30874	5.62857e-05
Q01730	4C-vs-37C	-2.9304	5.73324e-05
Q8R4R6	4C-vs-37C	3.15496	5.73324e-05
Q9R0Q7	4C-vs-37C	-2.7731	5.73402e-05
O08529	4C-vs-37C	-2.3434	5.79931e-05
P54823	4C-vs-37C	-2.10735	5.79931e-05
Q9CPR4	4C-vs-37C	-2.19714	5.80649e-05
Q5SUR0	4C-vs-37C	-3.20394	5.85491e-05
P26043	4C-vs-37C	-2.36739	5.89126e-05
Q69ZQ2	4C-vs-37C	1.85727	5.94404e-05
O88665	4C-vs-37C	2.85471	6.02802e-05
P40142	4C-vs-37C	-2.83152	6.04406e-05
P56546	4C-vs-37C	-2.17429	6.04406e-05
Q8BGP6	4C-vs-37C	-1.36876	6.04406e-05
Q6WKZ7	4C-vs-37C	-2.42077	6.15945e-05
Q8VDD5	4C-vs-37C	-2.27091	6.32197e-05
P55264	4C-vs-37C	-2.75859	6.37754e-05
P17156	4C-vs-37C	-1.64361	6.41183e-05
P20152	4C-vs-37C	-3.60341	6.41183e-05
P43406	4C-vs-37C	-0.558357	6.41183e-05
P47963	4C-vs-37C	-1.53182	6.41183e-05
P61211	4C-vs-37C	-2.25275	6.41183e-05
P86046	4C-vs-37C	-3.81696	6.41183e-05
Q00519	4C-vs-37C	-4.01607	6.41183e-05
Q64331	4C-vs-37C	-1.45173	6.41183e-05
Q68FL6	4C-vs-37C	-1.00903	6.41183e-05
Q8BJS4	4C-vs-37C	1.31147	6.41183e-05
Q8VCF0	4C-vs-37C	-1.62458	6.41183e-05
Q9JIX8	4C-vs-37C	2.50424	6.41183e-05
Q9QZH3	4C-vs-37C	1.4316	6.41183e-05
Q9R0U0	4C-vs-37C	2.14608	6.41183e-05
P62281	4C-vs-37C	-2.13624	6.46936e-05
Q9WTU0	4C-vs-37C	2.00873	6.46936e-05
Q3THG9	4C-vs-37C	2.28629	6.4879e-05
Q64471	4C-vs-37C	-2.77266	6.4879e-05
Q9DCL9	4C-vs-37C	-2.05467	6.57698e-05
Q9JLJ2	4C-vs-37C	-2.26332	6.6169e-05
E9Q5C9	4C-vs-37C	3.19683	6.735e-05
P20060	4C-vs-37C	-1.20425	6.735e-05
P62900	4C-vs-37C	-1.83301	6.735e-05
P83870	4C-vs-37C	2.42177	6.735e-05
Q8BT60	4C-vs-37C	-2.46898	6.735e-05
Q9CYR6	4C-vs-37C	-1.83478	6.735e-05
Q9ERA6	4C-vs-37C	1.99651	6.735e-05
Q9EQ20	4C-vs-37C	-1.67342	6.84063e-05
P42125	4C-vs-37C	-1.72553	6.8428e-05
P55012	4C-vs-37C	-2.39305	6.8428e-05
Q3U5Q7	4C-vs-37C	-1.82122	6.8428e-05
Q80X32	4C-vs-37C	2.52295	6.8428e-05
Q9WU79	4C-vs-37C	-1.61528	6.87736e-05
Q8BH07	4C-vs-37C	2.79581	6.93897e-05
P30681	4C-vs-37C	-2.71274	7.01468e-05
Q5U4C3	4C-vs-37C	2.72968	7.07267e-05
Q8CJG0	4C-vs-37C	-2.01377	7.08005e-05
Q3UTJ2	4C-vs-37C	-3.12966	7.1004e-05
Q8K019	4C-vs-37C	3.68474	7.17355e-05
Q9WV55	4C-vs-37C	1.05723	7.28832e-05
Q8VDM4	4C-vs-37C	-1.60313	7.28982e-05
P97822	4C-vs-37C	-3.14447	7.3007e-05
Q8CFC7	4C-vs-37C	2.19217	7.3007e-05
Q8R149	4C-vs-37C	2.93435	7.3007e-05
Q91YJ3	4C-vs-37C	-3.07711	7.3007e-05
Q922B1	4C-vs-37C	-1.90223	7.3007e-05
P55200	4C-vs-37C	3.02344	7.32975e-05
Q69Z99	4C-vs-37C	2.59346	7.39321e-05
Q70IV5	4C-vs-37C	-3.76369	7.39321e-05
P16332	4C-vs-37C	-1.69819	7.41608e-05
P62242	4C-vs-37C	-1.83376	7.41608e-05
O09167	4C-vs-37C	-1.41878	7.48545e-05
P51859	4C-vs-37C	-3.19031	7.48545e-05
P17563	4C-vs-37C	-3.11555	7.58644e-05
Q8CH18	4C-vs-37C	2.24551	7.62081e-05
O35114	4C-vs-37C	-1.54173	7.65268e-05
Q6PFD9	4C-vs-37C	2.95725	7.68703e-05
Q3TLP5	4C-vs-37C	-1.69974	7.8518e-05
P13020	4C-vs-37C	-2.51593	7.85536e-05
Q9ERK4	4C-vs-37C	-1.71716	7.86315e-05
P17918	4C-vs-37C	-1.98771	8.03629e-05
Q9ESU6	4C-vs-37C	2.01169	8.03629e-05
P43276	4C-vs-37C	1.44316	8.04825e-05
Q9R1T2	4C-vs-37C	-2.91019	8.04825e-05
P48678	4C-vs-37C	2.02397	8.0583e-05
Q8R086	4C-vs-37C	-1.73748	8.09019e-05
Q7TQ95	4C-vs-37C	1.26111	8.18933e-05
Q8R010	4C-vs-37C	-1.32934	8.18933e-05
Q8R1F1	4C-vs-37C	-3.57063	8.19436e-05
O08579	4C-vs-37C	2.39109	8.2522e-05
P47911	4C-vs-37C	-1.45749	8.2522e-05
P51175	4C-vs-37C	-1.73266	8.25898e-05
Q8BHZ4	4C-vs-37C	2.70118	8.29853e-05
Q9DAW6	4C-vs-37C	2.62688	8.29853e-05
Q9DBF1	4C-vs-37C	-1.98509	8.29853e-05
Q91XF0	4C-vs-37C	-2.07336	8.30438e-05
Q8CHP6	4C-vs-37C	2.46759	8.30889e-05
Q9WTP6	4C-vs-37C	-1.69912	8.32953e-05
B2RY56	4C-vs-37C	2.7766	8.392e-05
P10649	4C-vs-37C	-2.72574	8.392e-05
P16675	4C-vs-37C	-1.70569	8.392e-05
P23492	4C-vs-37C	-3.29053	8.392e-05
Q5RJ54	4C-vs-37C	1.42272	8.392e-05
Q8BG15	4C-vs-37C	2.78791	8.392e-05
Q8BJ64	4C-vs-37C	-2.24988	8.392e-05
Q9JJI8	4C-vs-37C	-2.59726	8.392e-05
P14115	4C-vs-37C	-1.7823	8.49204e-05
Q9ER69	4C-vs-37C	2.56049	8.49204e-05
P56671	4C-vs-37C	1.99187	8.49771e-05
P62264	4C-vs-37C	-2.50717	8.49771e-05
Q9EPU0	4C-vs-37C	-2.02466	8.49771e-05
Q8CJG1	4C-vs-37C	-2.23042	8.62979e-05
Q61624	4C-vs-37C	2.2246	8.64153e-05
Q62504	4C-vs-37C	3.07679	8.75627e-05
Q8BJ05	4C-vs-37C	3.00103	8.75627e-05
Q9QUM9	4C-vs-37C	-1.73188	8.75627e-05
Q80U70	4C-vs-37C	2.32492	8.80197e-05
Q9QYB1	4C-vs-37C	-2.98474	8.80197e-05
O88456	4C-vs-37C	-2.35623	8.83596e-05
P16254	4C-vs-37C	-1.82516	8.83596e-05
P62751	4C-vs-37C	-2.12402	8.83596e-05
P97315	4C-vs-37C	-2.99031	8.83596e-05
Q8K370	4C-vs-37C	-2.65168	8.83596e-05
Q8R2U0	4C-vs-37C	2.46002	8.83596e-05
Q9QYI4	4C-vs-37C	1.29457	8.83596e-05
E9Q5K9	4C-vs-37C	2.49109	8.84669e-05
P28650	4C-vs-37C	-4.05625	8.84669e-05
P34914	4C-vs-37C	-1.54537	8.84669e-05
P63037	4C-vs-37C	-1.0488	8.84669e-05
Q8R0G9	4C-vs-37C	3.00786	8.84669e-05
Q9R1E6	4C-vs-37C	-2.89991	8.84669e-05
Q6P3Y5	4C-vs-37C	2.00571	8.88466e-05
Q8BRG8	4C-vs-37C	2.96425	8.88466e-05
Q8QZT2	4C-vs-37C	1.65478	8.88466e-05
Q922V4	4C-vs-37C	3.34968	8.88466e-05
Q9D958	4C-vs-37C	1.25534	8.88466e-05
Q99JP7	4C-vs-37C	1.43603	8.98317e-05
Q61818	4C-vs-37C	3.30071	8.98889e-05
Q8K4Z3	4C-vs-37C	-1.90053	8.99255e-05
Q8CHT0	4C-vs-37C	-1.73683	8.99847e-05
Q8K3G9	4C-vs-37C	-1.49423	8.99847e-05
Q8CJF7	4C-vs-37C	3.10992	9.00654e-05
Q2TPA8	4C-vs-37C	-1.36944	9.02178e-05
Q62448	4C-vs-37C	-1.8759	9.03992e-05
E9Q7E2	4C-vs-37C	2.72531	9.08167e-05
O08810	4C-vs-37C	2.55101	9.08167e-05
P70699	4C-vs-37C	-1.95136	9.08167e-05
Q61599	4C-vs-37C	-2.54985	9.08167e-05
Q80WV3	4C-vs-37C	-2.43414	9.08167e-05
Q8K3Z9	4C-vs-37C	3.29071	9.08167e-05
Q99K67	4C-vs-37C	-2.13663	9.08167e-05
P26039	4C-vs-37C	-2.37612	9.10892e-05
O55137	4C-vs-37C	-3.28882	9.10962e-05
Q8R0N6	4C-vs-37C	-1.62923	9.14387e-05
Q01405	4C-vs-37C	-1.79709	9.18525e-05
Q6KCD5	4C-vs-37C	2.40926	9.18525e-05
Q8BK35	4C-vs-37C	2.3109	9.18525e-05
Q922P9	4C-vs-37C	2.55723	9.18525e-05
Q9CZ42	4C-vs-37C	-0.778999	9.18525e-05
O55222	4C-vs-37C	-3.07832	9.24692e-05
P61750	4C-vs-37C	-2.09169	9.24692e-05
P62717	4C-vs-37C	-1.74711	9.24692e-05
Q8BMP6	4C-vs-37C	-2.30711	9.29451e-05
P26350	4C-vs-37C	-3.71308	9.29517e-05
O35691	4C-vs-37C	2.37453	9.35885e-05
Q9D0T1	4C-vs-37C	2.23881	9.35885e-05
A2ASQ1	4C-vs-37C	3.05055	9.3868e-05
O88286	4C-vs-37C	2.52945	9.3868e-05
P10833	4C-vs-37C	-2.08825	9.3868e-05
P35980	4C-vs-37C	-1.10881	9.3868e-05
P62313	4C-vs-37C	2.09453	9.3868e-05
Q9DCC4	4C-vs-37C	-1.8964	9.3868e-05
Q9WVQ5	4C-vs-37C	-2.31494	9.45067e-05
P35505	4C-vs-37C	-2.95136	9.48534e-05
P26041	4C-vs-37C	-3.66314	9.50522e-05
Q9DBG5	4C-vs-37C	-2.91731	9.50967e-05
Q8BP67	4C-vs-37C	-1.74669	9.58158e-05
Q9QZE5	4C-vs-37C	-2.23816	9.58252e-05
P31786	4C-vs-37C	-2.85249	9.659e-05
Q6ZWV7	4C-vs-37C	-1.95378	9.659e-05
Q9D0W5	4C-vs-37C	2.54479	9.659e-05
P57780	4C-vs-37C	-2.18373	9.75005e-05
Q6A0A9	4C-vs-37C	-2.08082	9.75776e-05
P85094	4C-vs-37C	-1.30137	9.76996e-05
Q80U93	4C-vs-37C	2.70816	9.76996e-05
Q8BTM8	4C-vs-37C	-2.88104	9.81775e-05
Q69ZA1	4C-vs-37C	1.24028	9.85667e-05
Q91YI0	4C-vs-37C	-1.14678	9.85667e-05
Q9Z2I8	4C-vs-37C	-1.95816	9.85679e-05
O35350	4C-vs-37C	-2.31783	9.96982e-05
Q8BFQ8	4C-vs-37C	-1.4356	9.96982e-05
Q9CSN1	4C-vs-37C	2.96601	0.000100873
O88508	4C-vs-37C	2.43305	0.000101129
Q3THS6	4C-vs-37C	-2.05979	0.000101129
Q8K1R7	4C-vs-37C	-2.01966	0.000101129
Q9JJU8	4C-vs-37C	-2.16228	0.000101129
Q93092	4C-vs-37C	-3.20065	0.000102235
Q99KG3	4C-vs-37C	2.87607	0.000102235
P68037	4C-vs-37C	-1.96765	0.000102373
Q91Z49	4C-vs-37C	3.46875	0.000102373
Q9CQN1	4C-vs-37C	-1.37739	0.000102553
Q9WV54	4C-vs-37C	-1.42956	0.000102553
P10605	4C-vs-37C	-2.04242	0.000102626
P17809	4C-vs-37C	-1.63241	0.000102626
P28352	4C-vs-37C	-2.18492	0.000102626
Q04207	4C-vs-37C	-2.6999	0.000102626
Q6A068	4C-vs-37C	2.91034	0.000102626
Q8K2F8	4C-vs-37C	-2.03295	0.000102626
Q60854	4C-vs-37C	-3.42105	0.00010271
Q9JMH6	4C-vs-37C	-1.91228	0.000102825
O89017	4C-vs-37C	-2.19966	0.000102982
O35316	4C-vs-37C	-0.591816	0.000103113
Q8BJY1	4C-vs-37C	-2.38187	0.000103113
Q9R0P5	4C-vs-37C	-2.10981	0.000103113
Q9R1P3	4C-vs-37C	-1.42666	0.000103113
Q8K1R3	4C-vs-37C	-1.04408	0.000103121
Q99KP6	4C-vs-37C	2.8981	0.000103121
P63242	4C-vs-37C	-1.86132	0.000103655
Q62203	4C-vs-37C	2.80777	0.00010496
Q6ZWU9	4C-vs-37C	-1.77474	0.00010496
Q9Z2E2	4C-vs-37C	3.63689	0.00010496
Q922D8	4C-vs-37C	-2.49125	0.000106831
P58771	4C-vs-37C	-2.51704	0.000107402
Q8BMD8	4C-vs-37C	-1.7607	0.000107852
Q91V64	4C-vs-37C	-2.59687	0.000107852
P59108	4C-vs-37C	-2.24029	0.000108526
P97760	4C-vs-37C	2.10087	0.000109131
P47753	4C-vs-37C	-1.77827	0.000109899
P47791	4C-vs-37C	-2.25458	0.000109899
P70351	4C-vs-37C	2.0582	0.000109899
Q60766	4C-vs-37C	-1.001	0.000109899
Q6P069	4C-vs-37C	-2.04502	0.000109899
Q8BWT1	4C-vs-37C	-2.35271	0.000109899
Q8CI94	4C-vs-37C	-2.07621	0.000109899
Q9CQE1	4C-vs-37C	-1.23595	0.000109899
Q9D554	4C-vs-37C	2.65532	0.000109899
Q9DAW9	4C-vs-37C	-3.11058	0.000109899
Q9JHL1	4C-vs-37C	-2.12454	0.000110899
P11438	4C-vs-37C	-1.50646	0.000111262
Q8BG32	4C-vs-37C	-1.5322	0.000111262
O70194	4C-vs-37C	-2.5539	0.000111337
Q9WV02	4C-vs-37C	2.48964	0.000111494
P14869	4C-vs-37C	-2.19361	0.000111512
Q8VDK1	4C-vs-37C	-1.66884	0.000111512
Q921M4	4C-vs-37C	-1.36726	0.000111512
Q9DCH4	4C-vs-37C	-2.17761	0.000111512
O09061	4C-vs-37C	-1.67962	0.000112957
P58871	4C-vs-37C	-1.78848	0.000112985
Q9CWZ3	4C-vs-37C	2.21615	0.000113139
Q9QXV1	4C-vs-37C	2.74072	0.000113977
Q91VJ5	4C-vs-37C	2.44864	0.000114214
Q9ES46	4C-vs-37C	-3.05567	0.000115652
F8VPU2	4C-vs-37C	-1.30257	0.000116146
O08638	4C-vs-37C	-2.78062	0.000116146
Q9CRB6	4C-vs-37C	-3.10555	0.000116146
Q8R3Y5	4C-vs-37C	2.97756	0.000116166
Q91W39	4C-vs-37C	3.18953	0.000116166
Q9QWH1	4C-vs-37C	1.85237	0.000116166
B2RXS4	4C-vs-37C	-1.39445	0.000116496
P49722	4C-vs-37C	-1.45826	0.000116738
Q8K114	4C-vs-37C	2.23236	0.000116738
Q9QYE9	4C-vs-37C	-1.43564	0.000116974
P62852	4C-vs-37C	-3.09871	0.000117758
Q61147	4C-vs-37C	-1.65528	0.000117758
Q9Z2D6	4C-vs-37C	2.59608	0.000117758
Q6NZB0	4C-vs-37C	-2.24077	0.000117939
Q8CIB5	4C-vs-37C	-2.84322	0.000118118
Q923D5	4C-vs-37C	2.78168	0.000118353
O54790	4C-vs-37C	3.96673	0.000118805
Q9DC33	4C-vs-37C	3.29468	0.000119192
O88909	4C-vs-37C	-1.71605	0.000119499
Q9DAR7	4C-vs-37C	-3.53319	0.000119499
O08709	4C-vs-37C	-2.50031	0.000122343
O70251	4C-vs-37C	-1.69993	0.000122343
Q60520	4C-vs-37C	2.15077	0.000122343
Q8BH74	4C-vs-37C	3.00491	0.000122343
Q8VE99	4C-vs-37C	2.76514	0.000122343
Q9CW03	4C-vs-37C	1.62345	0.000122449
O88685	4C-vs-37C	-1.74358	0.000123124
P22892	4C-vs-37C	-1.53511	0.000123124
P53986	4C-vs-37C	-1.73803	0.000123124
Q3U0V1	4C-vs-37C	-1.86388	0.000123124
Q4FK66	4C-vs-37C	2.66995	0.000123124
Q5DW34	4C-vs-37C	2.22125	0.000123124
Q61578	4C-vs-37C	-1.31974	0.000123124
Q9CYN2	4C-vs-37C	0.932456	0.000123124
Q9WU40	4C-vs-37C	2.87732	0.000123124
Q9D0B1	4C-vs-37C	2.28974	0.000123903
Q6P9R2	4C-vs-37C	-2.21151	0.000125296
Q6PB66	4C-vs-37C	-1.13989	0.000125296
Q8CI03	4C-vs-37C	3.52305	0.000125296
P62962	4C-vs-37C	-1.81433	0.00012534
Q61739	4C-vs-37C	-1.82698	0.000126425
P62862	4C-vs-37C	-2.05924	0.000127346
P08775	4C-vs-37C	2.34451	0.000129928
Q91YE7	4C-vs-37C	2.59289	0.000129928
Q99JF8	4C-vs-37C	2.06814	0.000130323
O55142	4C-vs-37C	-1.6721	0.000130573
P09242	4C-vs-37C	-1.82371	0.000130573
P39447	4C-vs-37C	-1.60278	0.000130573
Q8CGZ0	4C-vs-37C	2.72429	0.000130573
Q9D4H9	4C-vs-37C	3.32749	0.000130595
P11276	4C-vs-37C	1.67066	0.000131432
Q61146	4C-vs-37C	-1.56118	0.000131432
Q6PR54	4C-vs-37C	2.35245	0.000131432
Q9CW46	4C-vs-37C	-2.2001	0.000131432
Q9D168	4C-vs-37C	2.62981	0.000131432
Q01768	4C-vs-37C	-2.11231	0.00013161
Q6P5B0	4C-vs-37C	2.25458	0.00013161
Q91VL8	4C-vs-37C	2.93783	0.00013161
Q9DBL1	4C-vs-37C	-1.6314	0.00013161
P0C0S6;Q3THW5	4C-vs-37C	1.10504	0.000131861
Q0P678	4C-vs-37C	2.172	0.000131861
Q66GT5	4C-vs-37C	-1.37193	0.000131861
Q8BTS4	4C-vs-37C	2.37631	0.000131861
Q8K274	4C-vs-37C	-1.79341	0.000131861
Q99J99	4C-vs-37C	-1.07971	0.000131861
Q9Z0S9	4C-vs-37C	-1.21667	0.000131861
P61979	4C-vs-37C	-1.49087	0.000133478
Q3UHX2	4C-vs-37C	-1.58955	0.000133478
Q9D8M7	4C-vs-37C	2.34548	0.000133478
Q9WTS2	4C-vs-37C	-1.60447	0.000133478
Q9Z277	4C-vs-37C	2.64576	0.000133478
Q9DCT8	4C-vs-37C	-3.62118	0.000134331
Q5SVQ0	4C-vs-37C	2.20548	0.000134582
P60766	4C-vs-37C	-1.72518	0.000136173
Q64511	4C-vs-37C	2.62474	0.000136173
P26231	4C-vs-37C	-1.65564	0.000138184
Q9QX47	4C-vs-37C	3.16072	0.000138184
Q9QXX4	4C-vs-37C	-1.13097	0.000138822
Q9D8N0	4C-vs-37C	-1.83435	0.000139291
P05063	4C-vs-37C	-1.88856	0.000139987
Q9Z0R4	4C-vs-37C	-0.602915	0.000139987
Q3UXZ9	4C-vs-37C	2.71851	0.000140387
Q8BMB0	4C-vs-37C	2.20568	0.000140387
Q9DBY8	4C-vs-37C	2.62278	0.000140387
P49817	4C-vs-37C	-1.96651	0.000140957
O35381	4C-vs-37C	-3.04685	0.000141323
Q99L04	4C-vs-37C	-0.674135	0.000141323
Q9DC61	4C-vs-37C	-1.4126	0.000141323
Q9Z0W3	4C-vs-37C	2.84568	0.000141323
Q9Z103	4C-vs-37C	2.98389	0.000141566
Q6PCM2	4C-vs-37C	1.91628	0.000142477
Q99JY0	4C-vs-37C	-1.66173	0.000142477
Q01853	4C-vs-37C	-1.21351	0.00014437
Q7TMS5	4C-vs-37C	-1.35111	0.000144959
Q8K1J6	4C-vs-37C	-2.03691	0.000144959
Q7TMY4	4C-vs-37C	2.56935	0.000145121
Q8BZR9	4C-vs-37C	2.24819	0.000145121
Q9CQ49	4C-vs-37C	1.25008	0.000145121
Q6NZJ6	4C-vs-37C	-1.98852	0.000145516
P59235	4C-vs-37C	2.93401	0.000145621
O35730	4C-vs-37C	1.9086	0.000146309
P35700	4C-vs-37C	-2.60319	0.000146309
Q6PAR5	4C-vs-37C	-1.49519	0.000146309
Q9QYR9	4C-vs-37C	-1.84802	0.000148189
Q923D2	4C-vs-37C	-2.55568	0.000148308
Q9CWU9	4C-vs-37C	2.69411	0.000148308
P13864	4C-vs-37C	-1.56747	0.000148574
Q9CY64	4C-vs-37C	-1.78886	0.000148812
Q61990	4C-vs-37C	-1.50697	0.000148966
Q8BYW9	4C-vs-37C	-1.8388	0.000148966
Q8VDQ9	4C-vs-37C	2.20292	0.000150509
Q9Z1M8	4C-vs-37C	2.90582	0.000151868
P23780	4C-vs-37C	-1.90064	0.000152209
P53994	4C-vs-37C	0.777935	0.000152209
Q61249	4C-vs-37C	-1.95612	0.000152209
Q9CQR2	4C-vs-37C	-2.90024	0.000152209
P24527	4C-vs-37C	-2.74772	0.000152257
Q8K354	4C-vs-37C	-2.01364	0.000152415
Q9JL35	4C-vs-37C	-2.69323	0.000155868
P42208	4C-vs-37C	-2.2138	0.000156097
Q5DTT2	4C-vs-37C	1.75551	0.000156812
Q91ZJ5	4C-vs-37C	-1.95253	0.000156812
Q99P88	4C-vs-37C	2.51801	0.000156812
Q9JLV1	4C-vs-37C	-1.96464	0.000156812
P47915	4C-vs-37C	-1.35188	0.000157449
Q62165	4C-vs-37C	-1.47424	0.000158078
P00920	4C-vs-37C	-3.06748	0.00015832
Q8QZY9	4C-vs-37C	1.94222	0.000158328
Q8R3N6	4C-vs-37C	2.35753	0.000160442
Q99J36	4C-vs-37C	-3.82884	0.000161731
P21995	4C-vs-37C	-1.12738	0.000161949
P36536	4C-vs-37C	-1.77657	0.000162326
Q8CHI8	4C-vs-37C	3.31523	0.000162326
Q8K4X7	4C-vs-37C	0.583775	0.000162326
Q8BJ71	4C-vs-37C	3.07455	0.000162356
Q91VE0	4C-vs-37C	1.23188	0.000162356
Q9JK81	4C-vs-37C	-3.09148	0.000162356
E9Q7G0	4C-vs-37C	2.50082	0.000162651
O88792	4C-vs-37C	-1.84009	0.000162651
Q3UKJ7	4C-vs-37C	2.84959	0.000162651
Q4QQM4	4C-vs-37C	1.9644	0.000162651
Q9JIY2	4C-vs-37C	2.71554	0.000162673
P29416	4C-vs-37C	-1.46285	0.000162766
Q9DB41	4C-vs-37C	-1.44826	0.000162886
Q58A65	4C-vs-37C	-1.99428	0.000163105
P46935	4C-vs-37C	-2.2657	0.000163435
Q9R1P4	4C-vs-37C	-1.64339	0.000163435
P19258	4C-vs-37C	-1.24888	0.000164598
P46471	4C-vs-37C	-1.64152	0.000164598
Q3UQU0	4C-vs-37C	1.93583	0.000164598
Q64727	4C-vs-37C	-2.61916	0.000165128
Q9CXS4	4C-vs-37C	1.79143	0.000165128
O35144	4C-vs-37C	2.84516	0.000166642
Q80W21	4C-vs-37C	-3.15626	0.000166642
P31230	4C-vs-37C	-1.47103	0.000167135
P42567	4C-vs-37C	-2.20263	0.000167135
Q91W89	4C-vs-37C	-2.04282	0.000167135
P51612	4C-vs-37C	1.5468	0.000168255
P62754	4C-vs-37C	-1.64118	0.000168255
Q8K0Z7	4C-vs-37C	-0.903659	0.000168255
P97447	4C-vs-37C	-3.10696	0.000169898
Q62087	4C-vs-37C	-0.96882	0.000169898
Q63961	4C-vs-37C	-1.68077	0.000169898
Q8R1X6	4C-vs-37C	-1.7008	0.000169898
Q9CQJ4	4C-vs-37C	2.49032	0.000169898
Q9Z1Z0	4C-vs-37C	-1.78813	0.000170103
Q3UNZ8	4C-vs-37C	-2.06182	0.00017167
Q61584	4C-vs-37C	-1.32469	0.00017167
Q91VA6	4C-vs-37C	-0.969355	0.00017167
Q9CR86	4C-vs-37C	-3.0364	0.00017167
Q9R1Z8	4C-vs-37C	-1.71798	0.00017167
Q920G9	4C-vs-37C	2.64072	0.000172138
Q5XJE5	4C-vs-37C	2.14673	0.000173808
Q8C092	4C-vs-37C	1.69987	0.000174087
Q8CGB6	4C-vs-37C	-1.72499	0.000174087
Q921I1	4C-vs-37C	-1.20254	0.000174087
O08808	4C-vs-37C	-1.33369	0.000174498
Q60738	4C-vs-37C	-0.868643	0.000174498
O88844	4C-vs-37C	-2.20995	0.000174595
P51880	4C-vs-37C	-2.04797	0.000174595
P62267	4C-vs-37C	-1.73483	0.000174595
P62855	4C-vs-37C	-1.9286	0.000174595
Q6ZPR5	4C-vs-37C	2.35939	0.000174595
Q9JJF3	4C-vs-37C	3.91095	0.000174595
O88455	4C-vs-37C	1.05908	0.0001749
P57776	4C-vs-37C	-2.71531	0.0001749
Q8C166	4C-vs-37C	-1.87319	0.000174974
Q9CPW7	4C-vs-37C	2.07392	0.000174974
Q9CQM9	4C-vs-37C	-2.13549	0.000174974
Q9CPY7	4C-vs-37C	-2.10579	0.000175846
Q9D1C9	4C-vs-37C	1.76694	0.000176149
Q9DC48	4C-vs-37C	2.32185	0.000176149
Q9JHW2	4C-vs-37C	-1.81309	0.000176149
P97379	4C-vs-37C	-1.47737	0.000176253
Q61469	4C-vs-37C	-1.66433	0.000176407
P17439	4C-vs-37C	-1.60653	0.000176753
Q9D868	4C-vs-37C	1.7857	0.000177629
Q99LS3	4C-vs-37C	-2.76624	0.000180625
A6H619	4C-vs-37C	3.64864	0.000180775
O88848	4C-vs-37C	-1.98504	0.000180775
Q3UMT1	4C-vs-37C	-2.20149	0.000180775
Q8BXL7	4C-vs-37C	-2.28626	0.000180775
Q8C878	4C-vs-37C	-1.50487	0.000180775
Q8JZM7	4C-vs-37C	2.68291	0.000180775
O89051	4C-vs-37C	-0.539092	0.000182118
P62918	4C-vs-37C	-1.54235	0.000182118
Q8BKT7	4C-vs-37C	2.5086	0.000182118
Q925N0	4C-vs-37C	-1.22426	0.000182118
Q9D0L8	4C-vs-37C	-1.56751	0.000182118
Q9D154	4C-vs-37C	-2.80801	0.000182118
Q9D328	4C-vs-37C	2.37548	0.000182118
Q9CU62	4C-vs-37C	1.67198	0.000182833
Q45VK7	4C-vs-37C	-3.21891	0.000183248
Q922Q1	4C-vs-37C	-1.2208	0.000183248
P54775	4C-vs-37C	-1.60238	0.000184411
P70399	4C-vs-37C	3.97005	0.00018666
Q8VDL4	4C-vs-37C	0.466353	0.000187909
Q9Z0U1	4C-vs-37C	-1.8492	0.000187909
O70492	4C-vs-37C	-2.02234	0.000188449
Q9JMG7	4C-vs-37C	-1.73677	0.000188449
Q8CEC0	4C-vs-37C	2.59899	0.000190435
Q9Z2W0	4C-vs-37C	-1.97927	0.000190435
O54990	4C-vs-37C	-1.27504	0.000190516
Q8BH95	4C-vs-37C	-1.29836	0.000190516
Q8VDR9	4C-vs-37C	-2.74104	0.000190516
Q9D2N4	4C-vs-37C	-1.14534	0.000190578
P97868	4C-vs-37C	2.93763	0.000191319
Q91ZE0	4C-vs-37C	-2.45295	0.000192922
O09117	4C-vs-37C	-1.62207	0.00019403
Q8R332	4C-vs-37C	2.56135	0.00019403
Q9WVC3	4C-vs-37C	-2.17312	0.00019403
P07901	4C-vs-37C	-2.0731	0.000195243
Q91VT4	4C-vs-37C	-1.19471	0.000195245
A2AR02	4C-vs-37C	2.33114	0.000195757
Q62481	4C-vs-37C	2.8173	0.000195978
Q69ZK0	4C-vs-37C	-1.95853	0.000196721
Q8C5H8	4C-vs-37C	-1.2048	0.000198232
Q9CR11	4C-vs-37C	2.63084	0.000198738
Q3THK7	4C-vs-37C	-1.58065	0.000199328
Q9ERY9	4C-vs-37C	1.4573	0.000199328
O08583	4C-vs-37C	2.27371	0.000199379
P54822	4C-vs-37C	-2.5465	0.000199379
P58501	4C-vs-37C	2.22545	0.000199379
P61961	4C-vs-37C	-1.68311	0.000199379
P80315	4C-vs-37C	-1.55838	0.000199379
Q60605	4C-vs-37C	-2.3597	0.000199379
Q6NXK2	4C-vs-37C	3.69641	0.000199379
Q6PE01	4C-vs-37C	2.16195	0.000199379
Q9JJ80	4C-vs-37C	1.83767	0.000199379
Q8BMA6	4C-vs-37C	-1.74921	0.000201786
Q8BTI8	4C-vs-37C	2.35648	0.000202222
Q9JJ89	4C-vs-37C	2.0962	0.000202222
Q9CT10	4C-vs-37C	-2.11957	0.000203009
Q9ERU9	4C-vs-37C	2.53651	0.000204676
Q9WUL7	4C-vs-37C	-2.22848	0.000204676
Q6PHU5	4C-vs-37C	-0.844334	0.000204988
Q91WM2	4C-vs-37C	-1.04368	0.000204988
Q9Z1F9	4C-vs-37C	-2.6957	0.000204988
P62331	4C-vs-37C	-1.59874	0.000205837
Q571H0	4C-vs-37C	2.30229	0.000206679
Q9Z148	4C-vs-37C	2.50615	0.000206679
Q9DCA5	4C-vs-37C	1.84932	0.000207619
Q69ZN7	4C-vs-37C	-1.94315	0.000208247
O70435	4C-vs-37C	-1.75435	0.000208472
Q6ZQH8	4C-vs-37C	2.65451	0.000209883
B2RRD7	4C-vs-37C	1.90365	0.000210836
P14685	4C-vs-37C	-1.46701	0.000211005
P09405	4C-vs-37C	-1.65838	0.000212079
Q64707	4C-vs-37C	2.64974	0.000212576
Q08642	4C-vs-37C	-1.60973	0.00021263
Q9JK48	4C-vs-37C	-1.41955	0.000213455
O88291	4C-vs-37C	1.72699	0.000214015
Q62417	4C-vs-37C	-2.08237	0.000214709
Q9WTP7	4C-vs-37C	-1.29139	0.000214786
Q8C0M9	4C-vs-37C	-1.96857	0.000215731
Q9WVK4	4C-vs-37C	-1.48615	0.000215731
Q8JZX4	4C-vs-37C	2.44612	0.000216815
Q8C129	4C-vs-37C	-0.812305	0.000217679
Q3U186	4C-vs-37C	-0.883747	0.000217724
Q8K4Z5	4C-vs-37C	2.47056	0.000217724
P14148	4C-vs-37C	-1.49591	0.000217838
P11679	4C-vs-37C	-4.04381	0.000217919
Q9R069	4C-vs-37C	-1.87854	0.000218016
O70310	4C-vs-37C	-1.93959	0.000218334
O70324	4C-vs-37C	-1.6322	0.000218334
Q921G7	4C-vs-37C	-1.32094	0.000218334
Q922U1	4C-vs-37C	2.28109	0.000218334
Q61234	4C-vs-37C	-1.9016	0.000218525
Q61543	4C-vs-37C	-1.07717	0.000219201
Q5SYH2	4C-vs-37C	2.63982	0.000219294
Q8BVI4	4C-vs-37C	-2.61309	0.000220282
Q9CR16	4C-vs-37C	-1.6295	0.000220282
Q8K2T1	4C-vs-37C	-2.47475	0.000221445
Q8VDQ1	4C-vs-37C	-2.7601	0.000222572
P97371	4C-vs-37C	-3.10968	0.000222736
Q8VCB1	4C-vs-37C	1.71349	0.000223141
Q8R480	4C-vs-37C	2.65986	0.000223451
Q921M3	4C-vs-37C	2.33823	0.000223451
Q9WUU9	4C-vs-37C	2.38915	0.000223451
O55022	4C-vs-37C	1.18702	0.000223756
Q9CR57	4C-vs-37C	-1.26758	0.000223756
Q9DB85	4C-vs-37C	1.99816	0.000223756
Q9D0M1	4C-vs-37C	-1.86001	0.000223914
P37804	4C-vs-37C	-6.6045	0.000224614
Q3U7R1	4C-vs-37C	-1.5802	0.000224614
Q8CIG3	4C-vs-37C	2.31436	0.000224614
Q9Z0X1	4C-vs-37C	-1.37299	0.000224614
P18242	4C-vs-37C	-2.05951	0.000224737
Q2VPQ9	4C-vs-37C	2.16391	0.000224737
O09174	4C-vs-37C	-0.963274	0.000225162
P62843	4C-vs-37C	-2.64508	0.000225162
Q9CQI7	4C-vs-37C	2.31656	0.000225265
P10711	4C-vs-37C	-2.84952	0.000225322
Q5U4D9	4C-vs-37C	2.21476	0.000227027
Q8BTX9	4C-vs-37C	-0.900887	0.000228401
Q9EQ80	4C-vs-37C	-1.0527	0.000228401
Q8BZH4	4C-vs-37C	2.8118	0.000229109
Q8R310	4C-vs-37C	0.758409	0.000229109
Q6P4S8	4C-vs-37C	2.24445	0.000229311
Q8C8N2	4C-vs-37C	1.96382	0.000229941
P24668	4C-vs-37C	-1.56687	0.000230398
Q80TL7	4C-vs-37C	-1.88789	0.000230659
O88491	4C-vs-37C	2.91587	0.000232282
Q8BU11	4C-vs-37C	3.17993	0.000232282
Q9WUR2	4C-vs-37C	-1.32024	0.000233086
Q8BUH8	4C-vs-37C	2.51429	0.000234008
Q8BWM0	4C-vs-37C	-1.03871	0.000235916
Q9R0H0	4C-vs-37C	-0.733736	0.000236314
Q9JKX6	4C-vs-37C	-2.10385	0.000238244
Q91VM9	4C-vs-37C	-1.37997	0.000238418
Q8R1A4	4C-vs-37C	-1.54782	0.0002385
O88874	4C-vs-37C	2.46447	0.000239403
Q99PV0	4C-vs-37C	3.69769	0.000239403
Q9WTI7	4C-vs-37C	-1.99446	0.000239403
P63325	4C-vs-37C	-1.49644	0.000240055
Q8CIE6	4C-vs-37C	-1.88664	0.000241089
Q9ERG0	4C-vs-37C	-1.89555	0.000241245
Q99LF4	4C-vs-37C	-1.28424	0.000241388
Q9R0P3	4C-vs-37C	-1.85058	0.000241712
A6X919	4C-vs-37C	1.44167	0.000242488
P55772	4C-vs-37C	-1.51001	0.000242488
Q60967	4C-vs-37C	-2.94994	0.000244715
Q9D6Z1	4C-vs-37C	2.09327	0.00024475
Q8CFI7	4C-vs-37C	2.02011	0.000245505
O54879	4C-vs-37C	-2.48168	0.000245799
P42932	4C-vs-37C	-1.51599	0.000245799
Q8R0L9	4C-vs-37C	2.2761	0.000245799
Q9CR00	4C-vs-37C	-1.65362	0.000245799
Q9Z2A7	4C-vs-37C	1.31168	0.000245799
Q04736	4C-vs-37C	-1.88539	0.000245922
Q8BL66	4C-vs-37C	-1.93305	0.000246052
Q9JKN6	4C-vs-37C	-1.49741	0.000246052
Q9DBR7	4C-vs-37C	-1.86796	0.000246559
Q6NXI6	4C-vs-37C	2.36704	0.000247598
Q8JZQ9	4C-vs-37C	-2.30665	0.000247598
P56375	4C-vs-37C	-1.71014	0.000248114
Q9EPQ8	4C-vs-37C	3.65464	0.000248934
Q99L47	4C-vs-37C	-1.86911	0.000249646
O88487	4C-vs-37C	-2.03672	0.00025014
Q91XI1	4C-vs-37C	-2.32118	0.000251689
Q3THE2	4C-vs-37C	-1.32061	0.000252211
Q9JLN9	4C-vs-37C	-0.90865	0.000252211
Q9QXG4	4C-vs-37C	-2.08101	0.000252427
P08003	4C-vs-37C	-1.19871	0.000252573
Q62383	4C-vs-37C	2.46712	0.000252573
Q9JHI5	4C-vs-37C	-1.5441	0.000252573
Q8CHY6	4C-vs-37C	1.59612	0.000252592
Q91YH5	4C-vs-37C	-0.903624	0.000253122
O55201	4C-vs-37C	1.97424	0.000256675
P28063	4C-vs-37C	-1.35832	0.000256675
Q6P5F9	4C-vs-37C	-1.77472	0.000256675
Q8BSQ9	4C-vs-37C	2.70988	0.000256675
Q91VM5	4C-vs-37C	2.56082	0.000256675
Q9CXW4	4C-vs-37C	-1.49434	0.000256675
P63276	4C-vs-37C	-1.99445	0.00025734
Q7JJ13	4C-vs-37C	1.97154	0.00025734
Q5PSV9	4C-vs-37C	2.35825	0.000258708
Q9ESV0	4C-vs-37C	1.61766	0.000259131
P27546	4C-vs-37C	-2.01318	0.000261638
P70313	4C-vs-37C	-2.32592	0.000262863
O35593	4C-vs-37C	-1.39898	0.000263952
O54781	4C-vs-37C	-0.990205	0.000263952
Q80XU3	4C-vs-37C	-2.87503	0.000264658
P53395	4C-vs-37C	-1.44133	0.000270281
Q91Z53	4C-vs-37C	-1.99473	0.000270281
Q9DCD0	4C-vs-37C	-1.89788	0.000270281
Q9Z2U1	4C-vs-37C	-1.53035	0.000272227
P57716	4C-vs-37C	-0.749632	0.000272781
Q8BMJ2	4C-vs-37C	-1.81577	0.000272781
Q9CQE3	4C-vs-37C	-0.774284	0.000273409
O35841	4C-vs-37C	-1.50681	0.000274372
Q8BP92	4C-vs-37C	-1.02676	0.000274372
O70318	4C-vs-37C	-1.25061	0.000276167
Q91ZX7	4C-vs-37C	-0.91881	0.000276167
Q99JX7	4C-vs-37C	2.8082	0.000278363
Q99LX5	4C-vs-37C	2.61518	0.000278363
Q3UGR5	4C-vs-37C	-1.88354	0.000279069
Q9JKC8	4C-vs-37C	-1.51231	0.000279069
Q8CIM8	4C-vs-37C	2.17659	0.000280167
Q5DTX6	4C-vs-37C	-1.20502	0.000280638
A2A8Z1	4C-vs-37C	-2.28751	0.000280876
P12970	4C-vs-37C	-1.38027	0.000281188
Q61035	4C-vs-37C	-1.82087	0.000281188
P47199	4C-vs-37C	-1.50945	0.000282091
Q9JI44	4C-vs-37C	2.68556	0.000282091
Q60692	4C-vs-37C	-1.57636	0.000282372
Q9EQP2	4C-vs-37C	-2.17815	0.000282372
Q8R0A5	4C-vs-37C	-1.79022	0.000282633
Q9EPA7	4C-vs-37C	1.71133	0.000283649
Q9CPV4	4C-vs-37C	-1.95179	0.000284148
Q80UW2	4C-vs-37C	-1.57698	0.000287184
Q91W43	4C-vs-37C	-1.53776	0.000287184
P45376	4C-vs-37C	-1.65889	0.000287638
Q8R0F6	4C-vs-37C	-3.06236	0.000287861
Q6P5D8	4C-vs-37C	2.28926	0.000288358
Q8CCF0	4C-vs-37C	2.07848	0.000288358
Q9D067	4C-vs-37C	-1.6208	0.000288494
B9EJ86	4C-vs-37C	1.35125	0.000288578
Q8C0Z1	4C-vs-37C	-1.28798	0.000288869
Q6P5H2	4C-vs-37C	-2.62944	0.000289121
Q9D0R2	4C-vs-37C	-1.46558	0.000289121
Q9ESE1	4C-vs-37C	-1.49998	0.000289121
Q9JII6	4C-vs-37C	-1.73281	0.000289121
P17141	4C-vs-37C	1.50791	0.000289455
Q9CYN9	4C-vs-37C	2.11833	0.000289468
Q8VHK5	4C-vs-37C	-0.794773	0.000289717
Q9WUU7	4C-vs-37C	-1.61723	0.000290464
Q8C1D8	4C-vs-37C	1.78602	0.00029067
Q9DBC7	4C-vs-37C	-0.728946	0.00029366
P23927	4C-vs-37C	-2.74033	0.000295588
Q7TMY8	4C-vs-37C	-1.41868	0.000295729
O08547	4C-vs-37C	1.52185	0.000296613
Q8R0F5	4C-vs-37C	2.90465	0.000297084
Q9Z2Y8	4C-vs-37C	-1.48334	0.000297084
Q61290	4C-vs-37C	1.96951	0.000300495
Q80Z38	4C-vs-37C	2.07593	0.000300495
Q8K2T8	4C-vs-37C	2.35161	0.000300495
Q62311	4C-vs-37C	1.9039	0.000300784
Q91YP2	4C-vs-37C	-1.24688	0.000300784
Q9R1P0	4C-vs-37C	-1.65107	0.000301954
Q9JHS9	4C-vs-37C	2.12244	0.000302527
Q9JKX4	4C-vs-37C	2.11133	0.000303084
Q8K183	4C-vs-37C	-1.73755	0.000304301
P54818	4C-vs-37C	-1.8852	0.000304861
P62309	4C-vs-37C	2.179	0.000304861
Q8CJ40	4C-vs-37C	-1.79078	0.000304947
O88559	4C-vs-37C	2.27135	0.000305327
Q8BK64	4C-vs-37C	-1.28107	0.000305327
Q62446	4C-vs-37C	-2.63221	0.00030638
Q9QWV4	4C-vs-37C	-2.83696	0.000306495
P59325	4C-vs-37C	-1.7352	0.00030734
P97449	4C-vs-37C	-1.16346	0.000307471
Q8BHG2	4C-vs-37C	-2.22473	0.000308322
P57784	4C-vs-37C	2.21088	0.000308594
Q61466	4C-vs-37C	2.34079	0.000308594
Q62018	4C-vs-37C	2.72027	0.000308594
Q8CGK3	4C-vs-37C	-1.10776	0.000308594
Q9QZD9	4C-vs-37C	-2.27288	0.000308594
Q9R1C7	4C-vs-37C	2.34761	0.000308594
Q99NB9	4C-vs-37C	2.28541	0.000308752
Q6IQX8	4C-vs-37C	1.80786	0.000309473
Q99LB2	4C-vs-37C	-1.12089	0.000309473
O88998	4C-vs-37C	1.83392	0.000309676
P11352	4C-vs-37C	-0.925842	0.000309676
Q149L6	4C-vs-37C	1.49069	0.000309676
B1AXV0	4C-vs-37C	2.06183	0.000309795
Q9D0F9	4C-vs-37C	-1.80762	0.000309795
Q8QZV7	4C-vs-37C	1.94504	0.000309926
Q91VC3	4C-vs-37C	1.92418	0.000311565
Q8CI85	4C-vs-37C	-3.07423	0.000312487
Q3TIX9	4C-vs-37C	2.26691	0.00031347
Q9EQG9	4C-vs-37C	-3.45015	0.000313916
Q8CIN4	4C-vs-37C	-1.79521	0.000314279
P27612	4C-vs-37C	-1.41383	0.000314364
P55088	4C-vs-37C	-1.4064	0.000314364
Q78IK4	4C-vs-37C	-1.0872	0.000314364
Q9D379	4C-vs-37C	-1.45472	0.000314364
P54116	4C-vs-37C	-1.65369	0.000317489
Q8BK67	4C-vs-37C	-1.77501	0.000317489
P17879;Q61696	4C-vs-37C	-0.94792	0.00031835
Q5SU73	4C-vs-37C	2.41269	0.00031835
Q99LJ6	4C-vs-37C	-1.37354	0.000318436
Q9EPL8	4C-vs-37C	-1.05226	0.000318657
O88986	4C-vs-37C	-1.39056	0.000320974
Q9CPU0	4C-vs-37C	-2.1443	0.000320974
Q61753	4C-vs-37C	-2.18946	0.000322343
Q6P4T2	4C-vs-37C	2.70738	0.000322343
Q64442	4C-vs-37C	-2.15447	0.00032306
Q9R0L6	4C-vs-37C	-1.2854	0.00032306
P49070	4C-vs-37C	1.27036	0.000327086
Q8BL97	4C-vs-37C	2.015	0.000327332
Q8BM55	4C-vs-37C	1.87117	0.000327961
P13439	4C-vs-37C	-2.46013	0.000328005
P41241	4C-vs-37C	-1.70287	0.000329122
Q80YV3	4C-vs-37C	2.46927	0.00032937
O54950	4C-vs-37C	-2.01898	0.000330223
Q9CZD3	4C-vs-37C	-1.91253	0.000330396
O35075	4C-vs-37C	-1.99321	0.00033223
Q64676	4C-vs-37C	1.04062	0.000333037
Q9QZH6	4C-vs-37C	-1.05482	0.000333037
P11499	4C-vs-37C	-2.08231	0.000333866
P17225	4C-vs-37C	-2.03003	0.000333866
Q9DCP2	4C-vs-37C	-1.56444	0.00033424
Q9ER41	4C-vs-37C	-1.10419	0.00033424
Q6PAQ4	4C-vs-37C	1.69543	0.00033426
Q9D3E6	4C-vs-37C	1.49865	0.000334491
Q00915	4C-vs-37C	-3.72899	0.000337297
Q62426	4C-vs-37C	-2.31496	0.000337974
Q9CYG7	4C-vs-37C	-1.62051	0.000337974
P97434	4C-vs-37C	-1.46069	0.000339044
P12023	4C-vs-37C	0.901962	0.000339326
Q61687	4C-vs-37C	2.722	0.000339326
Q9R1Q9	4C-vs-37C	2.01343	0.000340394
Q3V3R4	4C-vs-37C	-1.67941	0.000340811
Q8BPB0;Q921Y0	4C-vs-37C	-2.31657	0.000340811
Q9D7V9	4C-vs-37C	-1.08589	0.000340811
P99027	4C-vs-37C	-0.725597	0.0003438
P49935	4C-vs-37C	-1.98241	0.000344452
Q9ES89	4C-vs-37C	-1.374	0.000344494
Q9D1A2	4C-vs-37C	-1.85575	0.000344495
Q68ED3	4C-vs-37C	1.55361	0.000344743
Q9D0J4	4C-vs-37C	-2.24321	0.000346746
P04925	4C-vs-37C	1.47518	0.000347052
P50428	4C-vs-37C	-1.57255	0.000347052
Q6PDG5	4C-vs-37C	2.51065	0.00034741
Q91VJ2	4C-vs-37C	-2.42667	0.00034741
Q9D8U8	4C-vs-37C	-1.72432	0.00034741
P48437	4C-vs-37C	3.08683	0.000348203
Q91YE5	4C-vs-37C	1.80628	0.000348203
O35465	4C-vs-37C	0.821613	0.000348434
Q8K2Q7	4C-vs-37C	-1.47795	0.000348777
Q9Z1T1	4C-vs-37C	-2.60087	0.000349538
Q3TKT4	4C-vs-37C	2.3173	0.000350205
O70133	4C-vs-37C	1.66237	0.000352559
Q62470	4C-vs-37C	-1.70413	0.000352559
Q8CIF4	4C-vs-37C	-1.59681	0.000352559
G5E870	4C-vs-37C	2.32149	0.000355349
Q05BC3	4C-vs-37C	-2.74474	0.000355349
Q3B7Z2	4C-vs-37C	-1.42421	0.000355349
Q9EP97	4C-vs-37C	2.04374	0.000357057
Q9WV80	4C-vs-37C	-1.7692	0.000357766
P0CG49;P0CG50;P62983;P62984	4C-vs-37C	0.945948	0.000359838
Q05920	4C-vs-37C	-1.22651	0.000360339
Q9ESX5	4C-vs-37C	1.9838	0.000364379
P15105	4C-vs-37C	-1.97722	0.000367604
Q99JB2	4C-vs-37C	-0.962283	0.000368038
Q3UL36	4C-vs-37C	1.89884	0.000370551
Q9Z1P7	4C-vs-37C	-2.51175	0.000370551
P26450	4C-vs-37C	-1.61828	0.000371094
Q6PGH1	4C-vs-37C	2.32599	0.000371567
Q8BR65	4C-vs-37C	2.27459	0.000371567
Q9D666	4C-vs-37C	1.57366	0.000371567
Q9QUK3	4C-vs-37C	1.07183	0.000371567
Q9Z2X1	4C-vs-37C	-1.48908	0.000371567
Q6NZQ2	4C-vs-37C	2.13314	0.000371963
Q61595	4C-vs-37C	0.835501	0.000372539
Q8BHW2	4C-vs-37C	-1.57155	0.000372539
Q9ES74	4C-vs-37C	-2.01979	0.000373424
Q9CQ10	4C-vs-37C	-1.53688	0.000373576
Q3USH5	4C-vs-37C	2.77522	0.000373628
B1AZI6	4C-vs-37C	2.43711	0.000375009
Q9CQ19	4C-vs-37C	-2.7764	0.000375009
Q9CYH6	4C-vs-37C	1.95563	0.000375009
Q6P1B1	4C-vs-37C	-1.2461	0.000376275
Q9QY81	4C-vs-37C	2.00581	0.000377889
P43275	4C-vs-37C	1.68972	0.000377983
Q99KE1	4C-vs-37C	-1.5367	0.000377983
Q9WVK8	4C-vs-37C	1.71011	0.000377983
Q61239	4C-vs-37C	-2.42999	0.000381192
P62911	4C-vs-37C	-1.21899	0.000382747
Q925F2	4C-vs-37C	-1.79575	0.000382747
Q99J39	4C-vs-37C	-1.05226	0.000383121
Q9D081	4C-vs-37C	1.58367	0.000384136
Q8BH64	4C-vs-37C	-3.54213	0.000384505
Q9QYI3	4C-vs-37C	-1.59523	0.000384505
Q9WVT6	4C-vs-37C	-1.80344	0.000384505
P80313	4C-vs-37C	-1.63841	0.000384732
Q7TQK1	4C-vs-37C	1.99991	0.000384732
O35215	4C-vs-37C	-2.17539	0.000384772
Q6NZC7	4C-vs-37C	-2.03018	0.000385192
Q6PFR5	4C-vs-37C	1.97618	0.000385258
P70202	4C-vs-37C	-1.52413	0.000385797
P61202	4C-vs-37C	-1.32743	0.000386229
Q9JLC6	4C-vs-37C	3.79461	0.000388576
Q4VA53	4C-vs-37C	1.2965	0.000389443
O55240	4C-vs-37C	-2.48346	0.000389546
Q9CYK1	4C-vs-37C	-1.1097	0.000390046
Q6AW69	4C-vs-37C	-1.72391	0.000390557
Q8BHL5	4C-vs-37C	-0.638272	0.000390816
Q99KN9	4C-vs-37C	-1.89602	0.000392994
Q80V26	4C-vs-37C	-1.1921	0.000393319
Q9Z2U0	4C-vs-37C	-1.76879	0.000393319
Q8BP40	4C-vs-37C	-1.20565	0.00039453
Q8C5W3	4C-vs-37C	-2.22243	0.000394548
Q9D903	4C-vs-37C	1.90761	0.000395668
P36552	4C-vs-37C	-1.0448	0.000398345
Q8VCM8	4C-vs-37C	1.19687	0.000398487
P62315	4C-vs-37C	1.8595	0.000399028
Q810B6	4C-vs-37C	-1.59401	0.00040363
Q8CDN6	4C-vs-37C	-1.69775	0.000404905
P10630	4C-vs-37C	-1.84117	0.000405215
P59708	4C-vs-37C	2.36538	0.000408826
Q921W4	4C-vs-37C	-1.97593	0.000412472
Q78T54	4C-vs-37C	2.55907	0.000413793
Q9D8S4	4C-vs-37C	-1.13056	0.000413793
Q09143	4C-vs-37C	-1.29526	0.000413895
Q60751	4C-vs-37C	-1.97797	0.000413895
Q8BW41	4C-vs-37C	1.98797	0.000413895
Q8K003	4C-vs-37C	-2.70818	0.000414273
Q52KE7	4C-vs-37C	2.17094	0.000414993
Q61500	4C-vs-37C	-1.93128	0.000414993
Q9Z0J1	4C-vs-37C	-1.83881	0.000414993
Q3U1G5	4C-vs-37C	1.33899	0.000417043
P62488	4C-vs-37C	2.13427	0.000419162
P62320	4C-vs-37C	2.00141	0.000419795
Q9DBU6	4C-vs-37C	2.16032	0.000422733
P52760	4C-vs-37C	-2.2077	0.000422785
Q64521	4C-vs-37C	-0.861659	0.000422785
Q61686	4C-vs-37C	2.03519	0.000422957
Q9JMC3	4C-vs-37C	-2.55552	0.000422957
Q9WVL0	4C-vs-37C	-1.16759	0.000422957
Q8K411	4C-vs-37C	-1.10509	0.000424074
Q62351	4C-vs-37C	-1.31424	0.000425314
Q505F5	4C-vs-37C	-1.23028	0.000425748
P62192	4C-vs-37C	-1.46671	0.000426323
Q920S3	4C-vs-37C	2.32431	0.000426323
Q9JIG8	4C-vs-37C	1.36404	0.000427185
Q99L13	4C-vs-37C	-1.14774	0.000429625
Q99MZ7	4C-vs-37C	-0.724643	0.000429891
Q99J09	4C-vs-37C	-1.2742	0.000431076
A2A791	4C-vs-37C	2.46643	0.000432657
P24547	4C-vs-37C	-1.81747	0.000434365
Q6NVG1	4C-vs-37C	2.02866	0.000435987
Q9R062	4C-vs-37C	-2.09459	0.000436414
Q8BWY3	4C-vs-37C	-1.62453	0.000436601
Q61464	4C-vs-37C	2.79571	0.000438404
Q8R4N0	4C-vs-37C	-1.46178	0.000438404
Q9D7S9	4C-vs-37C	-1.66334	0.000438404
Q8VHQ9	4C-vs-37C	-1.89438	0.000440166
O08848	4C-vs-37C	-1.65925	0.000442975
P62071	4C-vs-37C	-1.22086	0.000442975
Q0GNC1	4C-vs-37C	-1.36953	0.000445119
Q922H4	4C-vs-37C	-1.60363	0.000445119
Q99J85	4C-vs-37C	1.86578	0.00044595
P26443	4C-vs-37C	-1.1453	0.000446334
Q8BVU5	4C-vs-37C	-1.22792	0.000446334
P63271;Q9Z199	4C-vs-37C	2.13448	0.000447174
Q8CC88	4C-vs-37C	-1.10272	0.000448533
Q9WUB3	4C-vs-37C	-2.02512	0.000449575
B2RXC1	4C-vs-37C	-1.06656	0.000452028
P02301;P68433;P84228;P84244	4C-vs-37C	0.873086	0.000452028
E9PYL2	4C-vs-37C	2.93765	0.000452981
P28474	4C-vs-37C	-2.29561	0.000453169
Q8VE80	4C-vs-37C	2.53904	0.000453169
Q91VN6	4C-vs-37C	1.86859	0.000453169
Q6P8I4	4C-vs-37C	-1.43142	0.000453776
F6ZDS4	4C-vs-37C	2.02422	0.000454922
Q6PDM1	4C-vs-37C	2.88956	0.000455645
Q9WTK3	4C-vs-37C	1.28254	0.000455817
Q9CWX9	4C-vs-37C	2.04824	0.000457404
Q61768	4C-vs-37C	-1.94964	0.000457678
Q8BJD1	4C-vs-37C	3.03759	0.000458273
Q8CGC6	4C-vs-37C	1.50077	0.000458273
Q62465	4C-vs-37C	-2.39268	0.000459549
O08582	4C-vs-37C	-0.883096	0.000460298
Q99LR1	4C-vs-37C	1.27424	0.000460298
Q8BH04	4C-vs-37C	-0.720709	0.000462826
P18826	4C-vs-37C	-1.63017	0.000466214
Q8C0I4	4C-vs-37C	3.21412	0.000467468
Q9D937	4C-vs-37C	-1.0739	0.000468805
Q8R3P0	4C-vs-37C	-2.95273	0.000470498
Q8K2C7	4C-vs-37C	1.5772	0.000472064
Q9CX56	4C-vs-37C	-1.4764	0.000472548
Q91W50	4C-vs-37C	-1.41218	0.000472917
Q922Y1	4C-vs-37C	-1.95525	0.000473572
Q8VDD9	4C-vs-37C	2.1778	0.000475231
P80318	4C-vs-37C	-1.42365	0.000477338
Q9CZX5	4C-vs-37C	1.83729	0.000477338
Q9Z247	4C-vs-37C	-1.40287	0.000479779
P80317	4C-vs-37C	-1.4719	0.000480736
P08074	4C-vs-37C	-1.87755	0.000483396
Q8K2A7	4C-vs-37C	2.11782	0.000483396
P70279	4C-vs-37C	1.83503	0.000484606
Q9D8S9	4C-vs-37C	-1.24894	0.000489264
O35900	4C-vs-37C	1.88093	0.000489768
O88735	4C-vs-37C	-1.57931	0.000490055
Q9Z0F7	4C-vs-37C	-3.19344	0.000491319
Q9WVJ2	4C-vs-37C	-1.16586	0.000492597
Q9DCM2	4C-vs-37C	-1.16125	0.000492636
P62960	4C-vs-37C	-2.58648	0.000493098
P08228	4C-vs-37C	-2.5766	0.000494883
P50429	4C-vs-37C	-1.39632	0.000495543
Q80TM9	4C-vs-37C	-1.38026	0.000497136
Q8R344	4C-vs-37C	1.709	0.000504107
Q99LD8	4C-vs-37C	-1.56631	0.000504107
Q9D2V7	4C-vs-37C	-1.39874	0.000505985
Q9CX30	4C-vs-37C	1.47551	0.000506158
Q9Z0H3	4C-vs-37C	2.05751	0.000507533
Q9JIG7	4C-vs-37C	-1.66234	0.000509809
A2AKX3	4C-vs-37C	-1.30718	0.00051199
Q9QXA5	4C-vs-37C	2.07361	0.00051199
Q923G2	4C-vs-37C	1.93717	0.000513675
Q9D8W5	4C-vs-37C	-1.22605	0.000513705
Q9DB96	4C-vs-37C	2.28512	0.000513705
P29595	4C-vs-37C	-0.910498	0.000514612
P50285	4C-vs-37C	-0.968846	0.000517463
Q8BWG8	4C-vs-37C	-1.24519	0.000518739
Q9D172	4C-vs-37C	-0.728436	0.000519337
Q9D8V7	4C-vs-37C	1.30636	0.000523392
P70195	4C-vs-37C	-1.73014	0.000525525
Q99K85	4C-vs-37C	-2.29243	0.000526624
Q8R0Y6	4C-vs-37C	-1.84846	0.000526659
Q99LB6	4C-vs-37C	-1.6297	0.000526749
O35566	4C-vs-37C	-1.91948	0.000535246
P06797	4C-vs-37C	-1.38634	0.000537581
Q8BH61	4C-vs-37C	-1.59437	0.000537581
Q9JJJ7	4C-vs-37C	1.65145	0.000537581
Q6NV83	4C-vs-37C	2.30337	0.000538967
P62889	4C-vs-37C	-2.05905	0.000539333
Q80XR2	4C-vs-37C	-0.976655	0.000539333
Q8VE47	4C-vs-37C	-1.4784	0.000541685
Q9CX34	4C-vs-37C	-1.66029	0.000543087
Q9D832	4C-vs-37C	-1.83321	0.00054517
O35685	4C-vs-37C	-2.20951	0.000547264
Q7TPD0	4C-vs-37C	1.6783	0.000547264
Q9CWS4	4C-vs-37C	2.14812	0.000553817
Q9CWS0	4C-vs-37C	-1.7298	0.000554424
Q9CXW3	4C-vs-37C	-2.2698	0.000555517
P01899	4C-vs-37C	-0.845468	0.000557572
Q9DB27	4C-vs-37C	-1.11795	0.000558086
Q9DCD2	4C-vs-37C	1.4349	0.000558086
Q9QWR8	4C-vs-37C	-2.00714	0.000559072
Q80ZW2	4C-vs-37C	1.45353	0.000560413
Q9D9V3	4C-vs-37C	-2.34237	0.000561359
Q9ERR7	4C-vs-37C	-0.544705	0.000562684
Q9Z2E1	4C-vs-37C	1.45311	0.000566443
A2A4P0	4C-vs-37C	2.23126	0.000566613
P51174	4C-vs-37C	-1.78892	0.000566613
Q8BX02	4C-vs-37C	-2.19365	0.000566613
Q9JKZ2	4C-vs-37C	-1.86878	0.000569703
Q80WW9	4C-vs-37C	0.967321	0.000570713
Q91YR1	4C-vs-37C	-1.37859	0.000570768
Q6NS52	4C-vs-37C	1.12959	0.000571002
Q63850	4C-vs-37C	2.48315	0.000573454
Q99MJ9	4C-vs-37C	2.53083	0.000573454
Q99MR8	4C-vs-37C	-1.3356	0.000573454
Q80W00	4C-vs-37C	2.89047	0.00057494
Q9DB34	4C-vs-37C	-1.77922	0.00057494
P62806	4C-vs-37C	0.753896	0.000576497
O55023	4C-vs-37C	-1.38799	0.000578836
P30412	4C-vs-37C	-1.42443	0.000578836
Q8BGD5	4C-vs-37C	1.55673	0.000579496
Q3TEA8	4C-vs-37C	1.37414	0.000581177
Q8R146	4C-vs-37C	-2.379	0.00058119
P25976	4C-vs-37C	1.27812	0.000585419
Q3UDE2	4C-vs-37C	-2.08327	0.000585419
Q71KT5	4C-vs-37C	1.79053	0.000585422
Q9ER00	4C-vs-37C	-0.813764	0.000585422
P70362	4C-vs-37C	-1.18399	0.000586706
Q9CS84	4C-vs-37C	0.758119	0.00058693
Q9JIK5	4C-vs-37C	1.67333	0.00058693
D3YVF0	4C-vs-37C	1.42361	0.000588898
Q6ZWQ0	4C-vs-37C	2.00823	0.00059189
Q78PY7	4C-vs-37C	-1.45413	0.00059189
Q9Z239	4C-vs-37C	-2.10688	0.00059189
Q9CQC6	4C-vs-37C	-1.88154	0.000592703
O54988	4C-vs-37C	-1.33093	0.000594523
O08739	4C-vs-37C	-2.07852	0.000595947
Q99KP3	4C-vs-37C	-1.35657	0.000598893
Q8BIH0	4C-vs-37C	2.01551	0.000599308
Q4PZA2	4C-vs-37C	-1.67282	0.000600735
Q9R1C6	4C-vs-37C	1.60654	0.000602476
P21447	4C-vs-37C	-1.47036	0.000603071
Q04750	4C-vs-37C	1.797	0.000603071
Q9Z1Z2	4C-vs-37C	-1.61726	0.000603071
Q9CRD2	4C-vs-37C	0.691059	0.00060462
Q8BGT7	4C-vs-37C	1.71528	0.000604738
Q91V81	4C-vs-37C	1.72985	0.000607082
Q8C7R4	4C-vs-37C	-1.71755	0.000609073
Q8VE22	4C-vs-37C	-0.822942	0.000609384
Q920E5	4C-vs-37C	-1.99355	0.000611113
Q8BQZ5	4C-vs-37C	2.41563	0.000616816
P35585	4C-vs-37C	-1.56232	0.000617671
Q9CRC9	4C-vs-37C	-2.23955	0.000617671
Q99JB8	4C-vs-37C	-1.36395	0.0006192
Q9JHS3	4C-vs-37C	-0.885414	0.000620204
Q05D44	4C-vs-37C	-2.59035	0.000621951
Q6ZWM4	4C-vs-37C	1.68892	0.000628631
Q8C0D5	4C-vs-37C	-1.15665	0.000630216
Q61036	4C-vs-37C	-1.51162	0.000632
Q9R226	4C-vs-37C	2.22834	0.000632637
Q9CQI6	4C-vs-37C	-1.44335	0.00063443
Q8BIZ6	4C-vs-37C	1.75568	0.000635558
Q8CFI0	4C-vs-37C	-2.24722	0.000635558
Q925I1	4C-vs-37C	-0.719265	0.000636121
Q9D5D8	4C-vs-37C	2.31463	0.000636121
Q9D6L8	4C-vs-37C	1.46909	0.000636121
Q8VHR5	4C-vs-37C	2.31886	0.000637309
P31001	4C-vs-37C	-2.01198	0.000638426
Q6PAL7	4C-vs-37C	3.20894	0.000638426
B2RQC6	4C-vs-37C	-2.08899	0.000641065
Q61545	4C-vs-37C	-1.82428	0.000644864
P58742	4C-vs-37C	1.82354	0.000647274
Q9Z0P5	4C-vs-37C	-1.14867	0.000651047
P59114	4C-vs-37C	-2.67818	0.000654826
Q60632	4C-vs-37C	3.55466	0.000654826
Q9JLR1	4C-vs-37C	1.79345	0.000654826
Q61559	4C-vs-37C	-1.88099	0.000656025
O35459	4C-vs-37C	-1.58601	0.000656662
E9PZM4	4C-vs-37C	2.21929	0.000659371
P00493	4C-vs-37C	-1.62063	0.000659371
P17095	4C-vs-37C	1.27109	0.000659525
Q6ZQI3	4C-vs-37C	0.971084	0.000659525
Q3UGC7;Q66JS6	4C-vs-37C	-2.30692	0.000664792
O55026	4C-vs-37C	-0.599017	0.000665023
P19246	4C-vs-37C	2.65774	0.000665023
Q8CC35	4C-vs-37C	2.36176	0.000665023
Q99JW2	4C-vs-37C	-2.26899	0.000665023
Q9EPK2	4C-vs-37C	-1.05351	0.000666796
P08553	4C-vs-37C	2.97376	0.000668106
Q60972	4C-vs-37C	1.54769	0.000668106
Q91WM3	4C-vs-37C	1.39406	0.000671976
O54931	4C-vs-37C	-2.0812	0.000681242
P35979	4C-vs-37C	-1.62195	0.000681242
Q7TQH0	4C-vs-37C	-1.94678	0.000681242
Q9DC16	4C-vs-37C	1.10181	0.000681296
Q9CQT1	4C-vs-37C	-2.33489	0.000683418
Q9D0B0	4C-vs-37C	1.18889	0.000686781
Q8BKS9	4C-vs-37C	1.15829	0.000688242
Q60864	4C-vs-37C	-1.54735	0.000689967
Q8BML9	4C-vs-37C	-2.34751	0.000689967
Q8R5K4	4C-vs-37C	1.6044	0.000690435
P56376	4C-vs-37C	-1.39203	0.000695409
Q9Z1E4	4C-vs-37C	-2.33319	0.000699667
Q3UHD9	4C-vs-37C	1.58404	0.000703273
Q6P5G6	4C-vs-37C	-2.55179	0.00070702
Q99LB7	4C-vs-37C	-1.43623	0.000707635
Q9D7X3	4C-vs-37C	-1.53634	0.00071243
P11983	4C-vs-37C	-1.35501	0.000713127
Q06890	4C-vs-37C	-0.747893	0.000713127
Q9DBL7	4C-vs-37C	-1.41194	0.000713127
Q68FL4	4C-vs-37C	-1.52403	0.000713639
Q9JHU9	4C-vs-37C	-3.09622	0.000719568
Q9D0K2	4C-vs-37C	-0.829189	0.000719797
P62305	4C-vs-37C	2.04791	0.000726824
Q8BH66	4C-vs-37C	1.33586	0.000726824
Q9D824	4C-vs-37C	2.36761	0.000726824
Q9D0R4	4C-vs-37C	1.31883	0.000729158
Q9D1J1	4C-vs-37C	-2.54525	0.000735999
Q64735	4C-vs-37C	-1.46209	0.000738149
Q8BJW5	4C-vs-37C	1.75681	0.000738149
A2AN08	4C-vs-37C	-1.33293	0.000739357
P13808	4C-vs-37C	-2.72375	0.000739357
Q9D2X5	4C-vs-37C	2.43553	0.000741801
Q63844	4C-vs-37C	-1.72695	0.000744089
A2A8L1	4C-vs-37C	3.40738	0.000744344
Q6PD26	4C-vs-37C	1.22767	0.000744344
C0HK79;C0HK80	4C-vs-37C	1.23985	0.000759056
P56695	4C-vs-37C	1.84704	0.000760477
Q8VHZ7	4C-vs-37C	1.61345	0.000760954
Q78ZA7	4C-vs-37C	-1.5651	0.000761134
Q9R0I7	4C-vs-37C	2.56412	0.000761134
Q31125	4C-vs-37C	0.738836	0.00076196
Q9CS00	4C-vs-37C	1.75425	0.000765372
Q9CWK8	4C-vs-37C	-1.66675	0.000765372
Q9ERN0	4C-vs-37C	-1.25876	0.000765655
A2A9C3	4C-vs-37C	-1.68898	0.000765782
Q80V86	4C-vs-37C	1.85624	0.000765938
Q14C51	4C-vs-37C	-1.2472	0.000769107
P35293	4C-vs-37C	0.371613	0.00076972
Q9D7N3	4C-vs-37C	-0.916337	0.000770836
Q8C547	4C-vs-37C	-1.27084	0.000776378
Q61164	4C-vs-37C	1.83668	0.000781822
P62317	4C-vs-37C	1.83269	0.000788739
Q8BJW6	4C-vs-37C	-2.39458	0.000795727
Q8BX09	4C-vs-37C	1.50904	0.000795727
O88533	4C-vs-37C	-2.28919	0.000800106
P35235	4C-vs-37C	-1.77191	0.000800106
Q8R4U1	4C-vs-37C	3.96965	0.000800106
Q8R2Z5	4C-vs-37C	1.45171	0.000803421
Q921T2	4C-vs-37C	1.25632	0.000803599
P61327	4C-vs-37C	2.17682	0.000803639
Q8JZR0	4C-vs-37C	0.674931	0.000803639
Q99J77	4C-vs-37C	-2.02612	0.000804175
Q99L88	4C-vs-37C	-1.6197	0.000805146
Q924L1	4C-vs-37C	-0.448923	0.000808881
Q9QXZ0	4C-vs-37C	-0.937692	0.000809546
P08030	4C-vs-37C	-1.88461	0.00081307
P51660	4C-vs-37C	-0.432828	0.000815657
Q9DBS1	4C-vs-37C	0.852452	0.000815657
P30999	4C-vs-37C	-1.35008	0.00082005
P30416	4C-vs-37C	-2.21867	0.000820999
P61148	4C-vs-37C	-1.97493	0.000828002
Q8CGF7	4C-vs-37C	1.69864	0.000829394
Q8K3W0	4C-vs-37C	-1.13864	0.000830747
P62301	4C-vs-37C	-2.22354	0.000836672
Q99LX0	4C-vs-37C	-1.68996	0.000843275
Q8BKC5	4C-vs-37C	-1.47492	0.000844834
Q9CPX6	4C-vs-37C	-1.22489	0.000858664
Q3TXS7	4C-vs-37C	-1.61659	0.000863336
O35286	4C-vs-37C	1.86807	0.000864374
Q9CWG8	4C-vs-37C	-1.60066	0.000866074
Q02053	4C-vs-37C	-1.3547	0.00086652
Q6P9J9	4C-vs-37C	-0.830027	0.000869996
Q61171	4C-vs-37C	-1.45369	0.000870065
Q3U1T3	4C-vs-37C	2.22262	0.000874334
Q8C4Q6	4C-vs-37C	-0.830098	0.000878315
Q08481	4C-vs-37C	-1.58428	0.000882741
P08122	4C-vs-37C	2.16711	0.000883733
P63073	4C-vs-37C	-1.98646	0.000885591
Q99JI6	4C-vs-37C	-1.80795	0.000887875
P32921	4C-vs-37C	-1.8108	0.000890183
O35226	4C-vs-37C	-1.42958	0.000890797
P97496	4C-vs-37C	2.1343	0.000892916
Q9CXK8	4C-vs-37C	1.69037	0.000897082
Q61474	4C-vs-37C	-2.17781	0.000897314
O09172	4C-vs-37C	-1.79535	0.000897617
Q61074	4C-vs-37C	-2.57507	0.000902286
Q8VD75	4C-vs-37C	-0.690455	0.000902286
O89001	4C-vs-37C	-1.69053	0.000907543
Q8BYI9	4C-vs-37C	1.47519	0.000911977
P99026	4C-vs-37C	-1.50475	0.000920596
O55126	4C-vs-37C	-1.15482	0.000923827
P08752	4C-vs-37C	-1.08449	0.000923827
Q61941	4C-vs-37C	-1.09979	0.000923827
Q8R3B1	4C-vs-37C	-1.93253	0.000923827
P80314	4C-vs-37C	-1.42483	0.000927568
Q921N6	4C-vs-37C	1.75129	0.000927568
Q8BXQ2	4C-vs-37C	1.19069	0.000929548
Q60596	4C-vs-37C	-1.03041	0.000931261
P12815	4C-vs-37C	-1.00818	0.000940206
Q9JM96	4C-vs-37C	-2.08933	0.000941127
Q9QZ73	4C-vs-37C	-1.4294	0.000941127
P70441	4C-vs-37C	-1.71905	0.000943636
P08551	4C-vs-37C	3.19043	0.000945522
Q9Z1X2	4C-vs-37C	0.739744	0.000945919
Q8BTV1	4C-vs-37C	1.70918	0.000949731
P61082	4C-vs-37C	-0.90755	0.000951016
Q8C7K6	4C-vs-37C	1.40504	0.000951016
Q8R0H9	4C-vs-37C	-1.83129	0.000951016
P09055	4C-vs-37C	-1.39958	0.000951793
P70288	4C-vs-37C	2.19933	0.000954789
P46660	4C-vs-37C	2.56519	0.000954875
Q62141	4C-vs-37C	2.44632	0.000954875
Q8R2M2	4C-vs-37C	1.16927	0.000954875
P16951	4C-vs-37C	3.03764	0.000956583
P05480	4C-vs-37C	-0.878452	0.000957945
P51855	4C-vs-37C	-2.01459	0.000957945
Q9DC07	4C-vs-37C	-1.18591	0.000957945
Q9R0D8	4C-vs-37C	-2.04177	0.000959043
Q9JHR7	4C-vs-37C	-1.49559	0.000959682
Q9CZX9	4C-vs-37C	0.719109	0.000960239
Q9D0A3	4C-vs-37C	-1.42208	0.000963387
Q60675	4C-vs-37C	-1.29314	0.00096807
Q80TB8	4C-vs-37C	-1.84469	0.00096807
P11881	4C-vs-37C	0.700678	0.000969806
Q99MR3	4C-vs-37C	-1.02947	0.000970419
Q6NY15	4C-vs-37C	-2.36869	0.0009913
P49443	4C-vs-37C	-1.27493	0.000992231
P62307	4C-vs-37C	2.2459	0.000992231
Q8VH51	4C-vs-37C	1.53203	0.000992231
Q9EP96	4C-vs-37C	-1.59512	0.00100332
Q8BMS1	4C-vs-37C	-2.06931	0.00100498
Q9DBY1	4C-vs-37C	1.73547	0.00100498
Q71RI9	4C-vs-37C	-1.40301	0.00100529
Q9CQ92	4C-vs-37C	-1.23763	0.00100529
Q8R164	4C-vs-37C	-1.33076	0.00100833
Q61550	4C-vs-37C	1.775	0.00101044
Q9CSU0	4C-vs-37C	0.959665	0.00101755
Q9WVA3	4C-vs-37C	-1.50696	0.00101966
P08226	4C-vs-37C	-0.8065	0.00102719
Q99LD4	4C-vs-37C	-1.17031	0.00103064
Q99J08	4C-vs-37C	-1.17258	0.00103251
Q9QYJ0	4C-vs-37C	-0.809285	0.00103251
Q8BYM5	4C-vs-37C	1.79461	0.00103838
Q9D964	4C-vs-37C	-1.8778	0.00104727
P70318	4C-vs-37C	-1.58202	0.00104749
Q03173	4C-vs-37C	-1.76496	0.00104749
Q3TAS6	4C-vs-37C	0.627881	0.00104749
O55234	4C-vs-37C	-1.0142	0.00105844
P06801	4C-vs-37C	-1.1882	0.00106051
O55242	4C-vs-37C	0.916322	0.00106204
Q8JZN7	4C-vs-37C	-0.516858	0.00106267
Q8BQU6	4C-vs-37C	-1.59631	0.00106321
Q8QZR5	4C-vs-37C	-3.08164	0.00106613
Q8VEH8	4C-vs-37C	1.50183	0.00107053
Q64010	4C-vs-37C	-1.50948	0.00108152
P62996	4C-vs-37C	1.92932	0.00108553
P97384	4C-vs-37C	-1.98034	0.00108718
Q60722	4C-vs-37C	3.33852	0.00108749
P35601	4C-vs-37C	0.932348	0.00108861
O88342	4C-vs-37C	-1.13113	0.00108928
Q9D0G0	4C-vs-37C	-0.73291	0.00109223
P46735	4C-vs-37C	-1.4793	0.00109582
P38060	4C-vs-37C	-0.714345	0.00110001
O35166	4C-vs-37C	0.840523	0.00110002
Q91VU0	4C-vs-37C	-1.10549	0.00110352
Q99K01	4C-vs-37C	-1.63085	0.00110544
Q8BXN9	4C-vs-37C	-1.85058	0.00110573
Q8BGA5	4C-vs-37C	1.62363	0.0011077
Q60625	4C-vs-37C	1.64302	0.00110847
P62827	4C-vs-37C	0.455898	0.00111243
O35855	4C-vs-37C	-1.7366	0.00111517
Q80UP3	4C-vs-37C	-1.03854	0.00111517
Q8BZX4	4C-vs-37C	1.93007	0.00111517
Q91ZR2	4C-vs-37C	-2.20426	0.00112136
Q8VC51	4C-vs-37C	1.74314	0.00112234
Q6ZQ08	4C-vs-37C	-1.26745	0.00112283
Q924K8	4C-vs-37C	2.00599	0.0011234
Q9CY66	4C-vs-37C	1.69872	0.00112549
O09131	4C-vs-37C	-0.860694	0.00112632
Q91YP0	4C-vs-37C	-0.861224	0.00112861
Q64302	4C-vs-37C	-1.62367	0.00112924
Q64105	4C-vs-37C	-1.82148	0.00113247
P35969	4C-vs-37C	-1.4178	0.00113694
P46638	4C-vs-37C	-0.881763	0.00113943
Q3U9G9	4C-vs-37C	1.06325	0.00114344
Q7TME0	4C-vs-37C	1.98102	0.00114425
P61222	4C-vs-37C	-2.0198	0.00114447
P09411	4C-vs-37C	-1.38133	0.00115543
P62849	4C-vs-37C	-2.17377	0.00115543
Q9D710	4C-vs-37C	0.87494	0.00115809
Q80WJ7	4C-vs-37C	1.45016	0.00116428
Q6DVA0	4C-vs-37C	1.29193	0.00116534
Q64674	4C-vs-37C	-1.30412	0.001168
Q6PDM2	4C-vs-37C	1.74659	0.001168
Q9CRB2	4C-vs-37C	1.78018	0.001168
Q80UG5	4C-vs-37C	-1.04906	0.00117002
Q9CPT5	4C-vs-37C	1.73136	0.00117002
Q5SWU9	4C-vs-37C	-1.20051	0.00117102
P60229	4C-vs-37C	-2.52487	0.0011731
Q8VDP4	4C-vs-37C	-0.819884	0.0011775
Q8BLF1	4C-vs-37C	1.63072	0.00118232
Q7TNC4	4C-vs-37C	-1.05105	0.00118659
Q6PDI5	4C-vs-37C	-2.13827	0.00118775
O09114	4C-vs-37C	-0.90158	0.00118849
P49183	4C-vs-37C	-3.29278	0.00119239
Q8K0D5	4C-vs-37C	-0.803149	0.0011936
P28659	4C-vs-37C	-1.11143	0.00119494
Q63912	4C-vs-37C	3.26758	0.00119597
P51881	4C-vs-37C	-0.674338	0.00119834
Q9DCT1	4C-vs-37C	-1.61324	0.00119926
Q8R349	4C-vs-37C	-0.786693	0.0011999
O54941	4C-vs-37C	1.97113	0.00120378
Q9CQA1	4C-vs-37C	-1.18736	0.00120622
Q3U3I9	4C-vs-37C	1.89303	0.00120929
P48758	4C-vs-37C	-1.5346	0.00121082
Q9CWJ9	4C-vs-37C	-1.68136	0.0012188
Q9D906	4C-vs-37C	-1.25924	0.00122011
Q8K327	4C-vs-37C	2.58417	0.00122381
Q8K4B0	4C-vs-37C	1.98801	0.00122381
P22315	4C-vs-37C	-0.898018	0.00122466
Q9CXY9	4C-vs-37C	1.18903	0.00122925
Q7TSZ8	4C-vs-37C	1.40474	0.00122994
Q02614	4C-vs-37C	1.72414	0.00123237
Q99M87	4C-vs-37C	-0.937807	0.00123245
Q61187	4C-vs-37C	-0.966419	0.00123402
P27545	4C-vs-37C	1.86361	0.00123863
Q8BH86	4C-vs-37C	-1.13866	0.00124003
Q9DCS2	4C-vs-37C	-2.167	0.00124758
Q9DCV4	4C-vs-37C	-1.759	0.00124998
Q8CFI5	4C-vs-37C	-1.04322	0.00125169
Q99PT1	4C-vs-37C	-1.77061	0.00125491
P51807	4C-vs-37C	-2.5192	0.00125602
P52480	4C-vs-37C	-1.0703	0.00125743
Q924Z4	4C-vs-37C	0.555466	0.00125743
Q9D358	4C-vs-37C	-1.33301	0.00126182
Q9WTQ8	4C-vs-37C	-0.836728	0.00126851
Q3V1U8	4C-vs-37C	1.71377	0.00127203
Q6GQT9	4C-vs-37C	0.930293	0.00127203
Q8BHC4	4C-vs-37C	0.922464	0.00127203
Q8R0I0	4C-vs-37C	-0.883368	0.00127203
Q9CZB0	4C-vs-37C	-0.921697	0.00127203
Q9JHU2	4C-vs-37C	-2.65666	0.00127203
Q9CZ44	4C-vs-37C	-1.60103	0.00127287
P97390	4C-vs-37C	-0.753074	0.00127551
Q8K363	4C-vs-37C	1.65467	0.0012763
Q61830	4C-vs-37C	-1.72062	0.00127735
Q8VD66	4C-vs-37C	-2.01987	0.00128413
Q4VBD2	4C-vs-37C	0.609214	0.0012875
Q9QXS1	4C-vs-37C	-0.925228	0.0012875
P55284	4C-vs-37C	-1.2598	0.00128884
Q8R0F8	4C-vs-37C	-0.741206	0.00128884
Q8R2Y2	4C-vs-37C	-1.88704	0.00129664
Q9QZ08	4C-vs-37C	-1.4398	0.00129732
P09528	4C-vs-37C	-1.49351	0.00130256
Q9EPU4	4C-vs-37C	1.99787	0.00130296
P58021	4C-vs-37C	-1.6894	0.00130491
P53702	4C-vs-37C	-1.1255	0.00130645
Q91X78	4C-vs-37C	2.49108	0.0013095
Q91XU0	4C-vs-37C	1.70485	0.00132368
Q6NZF1	4C-vs-37C	1.96847	0.00132777
Q924C1	4C-vs-37C	-1.57648	0.00132777
Q924D0	4C-vs-37C	-0.820767	0.00132955
A3KGV1	4C-vs-37C	-1.47356	0.00133522
Q91YX5	4C-vs-37C	1.04636	0.00133601
Q6ZQ88	4C-vs-37C	1.58325	0.00133778
Q9JIF0	4C-vs-37C	-1.135	0.00134066
P63080	4C-vs-37C	1.13195	0.00134335
Q8QZS1	4C-vs-37C	-1.30108	0.00134774
Q8CCK0	4C-vs-37C	1.2458	0.001348
P50171	4C-vs-37C	-1.03864	0.00134809
P61514	4C-vs-37C	-1.82611	0.00135384
Q8BGH2	4C-vs-37C	-0.737228	0.00135494
E9Q4N7	4C-vs-37C	2.4062	0.00135907
P21300	4C-vs-37C	-1.67177	0.00136546
Q8C0L0	4C-vs-37C	1.69823	0.00136546
Q99N89	4C-vs-37C	-0.885874	0.00136546
Q4VBE8	4C-vs-37C	1.21607	0.00137058
Q61166	4C-vs-37C	-1.541	0.00137058
Q9JKV1	4C-vs-37C	-1.46075	0.00137942
E9Q8I9	4C-vs-37C	-1.28285	0.00138285
Q9JLM4	4C-vs-37C	2.24611	0.00138651
Q6DIC0	4C-vs-37C	1.75249	0.00138854
O35074	4C-vs-37C	-1.10628	0.00138931
Q99JI4	4C-vs-37C	-1.70837	0.00139234
Q8CIM7	4C-vs-37C	-0.791159	0.00139534
Q6ZQ38	4C-vs-37C	-0.93527	0.00139629
P32067	4C-vs-37C	-0.897735	0.00139729
Q8BXK9	4C-vs-37C	-2.9884	0.00139863
O88447	4C-vs-37C	-1.15126	0.0014085
Q6P6J9	4C-vs-37C	0.974714	0.00140967
Q8CBG9	4C-vs-37C	2.04759	0.00140967
Q9JKC6	4C-vs-37C	1.72398	0.00141324
P51863	4C-vs-37C	1.24402	0.00142248
Q9DB70	4C-vs-37C	-0.658141	0.00142495
P16460	4C-vs-37C	-1.47612	0.00142946
P20357	4C-vs-37C	0.617465	0.00143002
P62342	4C-vs-37C	0.755966	0.00143293
Q9CRY7	4C-vs-37C	0.902567	0.00143513
Q6P8X1	4C-vs-37C	-2.40669	0.00143704
P17182	4C-vs-37C	-1.19259	0.00144272
Q8BHI7	4C-vs-37C	1.08424	0.0014436
O35638	4C-vs-37C	1.28067	0.00144399
P63094;Q6R0H7	4C-vs-37C	-0.820664	0.00145461
P06151	4C-vs-37C	-1.2639	0.00145893
Q8C050	4C-vs-37C	-2.11651	0.00145893
P24788	4C-vs-37C	1.499	0.00146196
O35887	4C-vs-37C	-0.949806	0.00147673
P51949	4C-vs-37C	1.591	0.00147741
Q7TMM9	4C-vs-37C	2.79298	0.0014919
P63154	4C-vs-37C	1.6533	0.00149236
Q80YA9	4C-vs-37C	1.31523	0.00149236
Q9EPL9	4C-vs-37C	-0.780432	0.00149236
P97930	4C-vs-37C	-1.0796	0.00150053
P16406	4C-vs-37C	-1.05941	0.00150892
P26638	4C-vs-37C	-1.46319	0.00151839
Q9D0M5	4C-vs-37C	1.24746	0.0015208
Q3TJD7	4C-vs-37C	-3.0672	0.00152457
Q80XL6	4C-vs-37C	-0.751738	0.00152622
Q9JM14	4C-vs-37C	-1.46945	0.00152862
P52196	4C-vs-37C	-1.16305	0.00154962
O70423	4C-vs-37C	-2.06473	0.00155033
Q9QUR6	4C-vs-37C	-1.38607	0.00155228
P21278	4C-vs-37C	-0.457545	0.00156034
Q3V0K9	4C-vs-37C	-2.27917	0.00156034
Q8VE37	4C-vs-37C	1.15466	0.00157203
Q91V76	4C-vs-37C	-2.23764	0.00157858
P60843	4C-vs-37C	-1.83029	0.00158086
Q3UHB8	4C-vs-37C	1.47201	0.00158086
Q00612	4C-vs-37C	-1.31066	0.00158191
P12849	4C-vs-37C	2.69616	0.00158391
Q60973	4C-vs-37C	2.12728	0.00158776
P29758	4C-vs-37C	-1.47748	0.00158852
Q8BXA1	4C-vs-37C	-1.75058	0.00158925
Q922Q8	4C-vs-37C	1.33776	0.00159333
P47962	4C-vs-37C	-1.28439	0.00159704
Q8K2K6	4C-vs-37C	-1.40721	0.00160024
Q9WU78	4C-vs-37C	-1.13606	0.00160066
Q5RJG1	4C-vs-37C	1.43154	0.00160371
Q9CX00	4C-vs-37C	-1.28009	0.00160568
Q8BHC1	4C-vs-37C	1.05395	0.00160799
Q8C1A5	4C-vs-37C	-1.83182	0.00163278
Q9CWU6	4C-vs-37C	-0.807071	0.00164428
Q80UU9	4C-vs-37C	0.863888	0.00164562
P83741	4C-vs-37C	-1.99682	0.00164921
Q14AX6	4C-vs-37C	2.86773	0.00165368
Q9Z2A9	4C-vs-37C	-1.29464	0.00165368
Q922B2	4C-vs-37C	-1.3501	0.00166472
A2BH40	4C-vs-37C	1.63069	0.00166646
Q8BG30	4C-vs-37C	0.831544	0.00166646
Q8R5H6	4C-vs-37C	1.76257	0.00166705
Q91W97	4C-vs-37C	-2.16039	0.0016709
Q9DBC3	4C-vs-37C	-1.6804	0.0016709
Q99M28	4C-vs-37C	2.40449	0.00167323
Q9EQK5	4C-vs-37C	-2.37341	0.0016784
Q9D6Y7	4C-vs-37C	-1.10157	0.00170669
Q8K010	4C-vs-37C	-2.34234	0.00171823
P21958	4C-vs-37C	-0.977058	0.00172674
Q9JKF7	4C-vs-37C	-0.800745	0.00172776
O35250	4C-vs-37C	-1.11666	0.00174368
Q06138	4C-vs-37C	-1.19962	0.00174446
P61089	4C-vs-37C	-1.16729	0.00174467
Q9QZB7	4C-vs-37C	-0.959711	0.00174493
Q3UNH4	4C-vs-37C	2.36178	0.00174543
Q6P9Z1	4C-vs-37C	2.0723	0.00175245
Q8C522	4C-vs-37C	-0.823963	0.0017554
Q60902	4C-vs-37C	-0.865027	0.00175557
Q9JMG1	4C-vs-37C	-2.81813	0.00177081
Q99MR0	4C-vs-37C	2.68619	0.00177377
P58158	4C-vs-37C	-1.59929	0.00177767
P58389	4C-vs-37C	-1.06046	0.00179069
Q9JL56	4C-vs-37C	0.844668	0.00179341
Q8K2C6	4C-vs-37C	-0.720356	0.00179604
Q9R099	4C-vs-37C	0.966349	0.0018035
Q9JL62	4C-vs-37C	-1.50039	0.00180378
Q9QXE0	4C-vs-37C	-1.15371	0.00180616
Q8BIZ1	4C-vs-37C	1.37002	0.00182126
Q8R1V4	4C-vs-37C	-0.838828	0.00184434
P84104	4C-vs-37C	1.70144	0.00184452
P26516	4C-vs-37C	-1.2562	0.0018559
P23475	4C-vs-37C	-1.50581	0.00185779
P47934	4C-vs-37C	-0.986234	0.00185811
O88532	4C-vs-37C	-0.859837	0.00186048
P41234	4C-vs-37C	-0.845932	0.00186051
Q91WK1	4C-vs-37C	-1.00288	0.00186051
P48774	4C-vs-37C	-2.23846	0.00186528
Q3TWL2	4C-vs-37C	-1.06755	0.00187499
P36371	4C-vs-37C	-1.92022	0.00188187
Q60739	4C-vs-37C	1.15206	0.00188422
Q921C3	4C-vs-37C	1.86592	0.00188422
Q9CZX0	4C-vs-37C	-1.39751	0.00188422
Q9EPB5	4C-vs-37C	-2.07357	0.00188422
Q9ER58	4C-vs-37C	-1.11676	0.00188496
Q02819	4C-vs-37C	-0.869136	0.0018902
Q6ZPV2	4C-vs-37C	2.18957	0.00189024
Q64705	4C-vs-37C	1.89202	0.00189814
P40240	4C-vs-37C	-1.57012	0.00190199
P61358	4C-vs-37C	-1.32959	0.00190199
P62812	4C-vs-37C	2.16728	0.0019063
Q91YN9	4C-vs-37C	-1.25711	0.0019083
Q2M3X8	4C-vs-37C	1.5882	0.00191257
Q9JMD0	4C-vs-37C	-1.25879	0.00191262
Q8BGA9	4C-vs-37C	-1.01463	0.00192742
Q9CQ22	4C-vs-37C	-1.17512	0.00192742
Q922H2	4C-vs-37C	-0.64806	0.00192785
Q8BXR1	4C-vs-37C	0.945747	0.00193289
Q6NS46	4C-vs-37C	1.40656	0.00193928
Q9JIY5	4C-vs-37C	-0.99177	0.00193928
Q6P9R1	4C-vs-37C	2.26001	0.0019423
Q9CQA3	4C-vs-37C	-0.735179	0.00194353
Q7TPR4	4C-vs-37C	-1.58216	0.00194505
Q9D2E2	4C-vs-37C	-2.0332	0.00194505
Q8C052	4C-vs-37C	-0.94569	0.00194735
Q8C7V8	4C-vs-37C	-0.495485	0.00195205
Q9CZ30	4C-vs-37C	-1.02208	0.00195306
Q6DFW4	4C-vs-37C	1.75672	0.00195969
Q80WS3	4C-vs-37C	2.50661	0.00196066
Q80X71	4C-vs-37C	-0.552969	0.00196066
Q00422	4C-vs-37C	-1.50324	0.001962
Q9D7G0	4C-vs-37C	-1.00256	0.00197284
Q9D1H7	4C-vs-37C	-0.611709	0.00197473
Q80TR1	4C-vs-37C	1.60986	0.00197522
Q8BL65	4C-vs-37C	2.02049	0.00198931
Q61316	4C-vs-37C	-1.0991	0.00199227
Q3UUQ7	4C-vs-37C	1.37109	0.00199779
Q9Z2H5	4C-vs-37C	1.26226	0.00200812
Q52KI8	4C-vs-37C	1.51929	0.00201339
Q8BWT5	4C-vs-37C	-1.11883	0.00201459
Q60649	4C-vs-37C	-1.25618	0.00201892
Q9CR09	4C-vs-37C	-1.51228	0.00201979
Q3TWW8	4C-vs-37C	1.17098	0.00202599
Q3TZZ7	4C-vs-37C	-1.12724	0.00202599
P16125	4C-vs-37C	-1.46831	0.00202848
Q80TH2	4C-vs-37C	-1.00517	0.00202848
P10639	4C-vs-37C	-1.93616	0.00204409
Q5EG47	4C-vs-37C	-1.04398	0.00205188
Q8VBW6	4C-vs-37C	-1.3829	0.00205455
Q9D4F2	4C-vs-37C	1.13747	0.00206001
P70398	4C-vs-37C	-1.36241	0.00206431
Q9CWF2	4C-vs-37C	-0.82927	0.00206541
P61804	4C-vs-37C	0.777212	0.00207822
Q7TMK9	4C-vs-37C	-0.848765	0.00208296
Q0P557	4C-vs-37C	-1.7826	0.00209404
Q8CFQ3	4C-vs-37C	1.36052	0.00210514
Q9QYG0	4C-vs-37C	-1.50252	0.00210992
P53026	4C-vs-37C	-1.64105	0.00211
Q9DCM7	4C-vs-37C	-1.62429	0.00211192
Q3TPX4	4C-vs-37C	-0.541038	0.00211422
Q5SWT3	4C-vs-37C	-2.01797	0.00211448
Q9DBE8	4C-vs-37C	1.12065	0.00211636
P16388	4C-vs-37C	0.953949	0.00212269
Q8K2A8	4C-vs-37C	0.586226	0.00215349
P18572	4C-vs-37C	-1.26138	0.00215765
Q8BNI4	4C-vs-37C	0.366454	0.00216057
Q9Z2N8	4C-vs-37C	1.17814	0.00216909
Q64373	4C-vs-37C	-0.98778	0.00216921
O35216	4C-vs-37C	0.775955	0.00217007
Q6PDL0	4C-vs-37C	-1.23262	0.00217007
Q8BP47	4C-vs-37C	-1.28681	0.00217007
Q8BMK4	4C-vs-37C	0.91684	0.00218006
O88544	4C-vs-37C	-1.17553	0.00218246
Q8BFV2	4C-vs-37C	1.51826	0.00218751
P60060	4C-vs-37C	1.60744	0.00219756
Q8C2E7	4C-vs-37C	-1.61954	0.00219921
Q91Z67	4C-vs-37C	-0.984039	0.00219921
Q9WVE8	4C-vs-37C	-1.15931	0.00220482
O54833	4C-vs-37C	-0.386044	0.00220905
Q11011	4C-vs-37C	-1.11989	0.00221033
Q8BGQ7	4C-vs-37C	-1.12645	0.00223517
Q8VDP6	4C-vs-37C	1.38975	0.00224136
Q9CXE2	4C-vs-37C	3.07475	0.00224178
P23242	4C-vs-37C	-0.589721	0.00225048
O88958	4C-vs-37C	-1.33433	0.00225466
P27659	4C-vs-37C	-1.25366	0.0022634
Q4PJX1	4C-vs-37C	1.00363	0.0022634
Q6EDY6	4C-vs-37C	-2.21912	0.0022787
Q60597	4C-vs-37C	-0.851503	0.00229959
Q9JIK9	4C-vs-37C	-0.74303	0.00229959
O70152	4C-vs-37C	0.604083	0.00230164
Q9WTM5	4C-vs-37C	1.33034	0.00230164
Q60710	4C-vs-37C	-2.93856	0.0023043
Q9CTH6	4C-vs-37C	1.47192	0.00232403
Q3TYA6	4C-vs-37C	2.45541	0.00233534
B7ZMP1	4C-vs-37C	-1.42023	0.00234689
Q9JIH2	4C-vs-37C	2.85887	0.00235465
P24549	4C-vs-37C	-1.65684	0.00236235
P70697	4C-vs-37C	-2.19921	0.00236235
O55057	4C-vs-37C	-1.95839	0.00236865
Q9D287	4C-vs-37C	2.78812	0.00236865
P13707	4C-vs-37C	-1.29462	0.00237878
Q9QYE6	4C-vs-37C	-0.829617	0.00237878
P27641	4C-vs-37C	-1.76593	0.00237923
Q99ME9	4C-vs-37C	1.07762	0.0023855
Q62108	4C-vs-37C	1.4575	0.00238831
Q6A026	4C-vs-37C	-1.06646	0.00239382
Q05CL8	4C-vs-37C	1.31914	0.00239568
Q9D880	4C-vs-37C	-1.10999	0.00239568
Q9CQ60	4C-vs-37C	-2.46352	0.00239849
Q9BCZ4	4C-vs-37C	1.85442	0.0024804
P62869	4C-vs-37C	-0.86001	0.00248886
Q3TL44	4C-vs-37C	-0.971133	0.00249174
Q6ZQL4	4C-vs-37C	1.49563	0.00249174
O54991	4C-vs-37C	1.19925	0.00249292
Q8CH09	4C-vs-37C	2.31281	0.00250328
Q62036	4C-vs-37C	-1.74174	0.00251281
P00416	4C-vs-37C	-0.98545	0.00251387	mt-Co3
Q99M71	4C-vs-37C	-1.68276	0.0025222
Q9EPR4	4C-vs-37C	-0.82644	0.00253223
Q80X80	4C-vs-37C	1.49553	0.0025372
Q8BTZ7	4C-vs-37C	-1.65916	0.00254744
Q8BVQ5	4C-vs-37C	-0.830578	0.00254744
Q6ZPZ3	4C-vs-37C	-1.08413	0.00255253
Q8C5L7	4C-vs-37C	1.18698	0.00255253
Q91VE6	4C-vs-37C	1.57495	0.0025636
Q9JIW9	4C-vs-37C	-1.55401	0.00256406
P70257	4C-vs-37C	1.46777	0.0025714
P84075	4C-vs-37C	0.970706	0.0025714
Q62193	4C-vs-37C	-1.71648	0.0025714
Q8R016	4C-vs-37C	-1.21073	0.00257381
Q8C3F2	4C-vs-37C	-1.67964	0.0025774
Q8K1X1	4C-vs-37C	-1.22189	0.00258132
Q6ZQ58	4C-vs-37C	-1.81932	0.00258684
P35123	4C-vs-37C	-1.43164	0.00259991
Q9Z1G4	4C-vs-37C	1.18508	0.00260469
P47758	4C-vs-37C	0.768296	0.00261612
Q01149	4C-vs-37C	1.29945	0.00261695
Q6PA06	4C-vs-37C	0.549398	0.00261695
Q8VBZ3	4C-vs-37C	0.764231	0.00262033
P41216	4C-vs-37C	-0.420387	0.00262179
P70296	4C-vs-37C	-1.28023	0.00262179
Q6P4S6	4C-vs-37C	-1.00034	0.00262179
O70591	4C-vs-37C	-1.70352	0.00263872
Q3TY60	4C-vs-37C	1.08695	0.00263942
P70290	4C-vs-37C	-1.01115	0.00266505
Q60668	4C-vs-37C	-1.11236	0.00266505
Q8CGP0;Q9D2U9	4C-vs-37C	2.75156	0.00266505
Q922M7	4C-vs-37C	1.35536	0.00266505
Q9D7N9	4C-vs-37C	0.902839	0.00266505
Q8BKE6	4C-vs-37C	-0.811444	0.00267166
P11627	4C-vs-37C	1.23273	0.00268119
Q810V0	4C-vs-37C	1.21843	0.00269262
Q8JZK9	4C-vs-37C	-2.14919	0.00269798
Q9QYA2	4C-vs-37C	-0.66411	0.00269798
Q8C0C7	4C-vs-37C	-2.96893	0.00271084
Q62277	4C-vs-37C	1.26994	0.00271442
Q8BXV2	4C-vs-37C	1.46741	0.00271442
E9Q401	4C-vs-37C	1.04198	0.00271605
Q9D8E6	4C-vs-37C	-1.21431	0.00275006
Q62433	4C-vs-37C	-1.55624	0.00275583
Q61263	4C-vs-37C	1.22894	0.00276808
Q9R190	4C-vs-37C	1.25879	0.00277364
P62835	4C-vs-37C	-1.42348	0.00277708
Q9D1J3	4C-vs-37C	-0.836303	0.00278208
O35927	4C-vs-37C	1.30434	0.00278503
Q9CQY6	4C-vs-37C	-0.572868	0.00278678
Q810U4	4C-vs-37C	1.08538	0.00279482
Q9D850	4C-vs-37C	1.19409	0.00279482
Q9DBE9	4C-vs-37C	1.88364	0.00279482
O55128	4C-vs-37C	1.23164	0.00280247
P17742	4C-vs-37C	-1.32697	0.00281079
Q8JZN5	4C-vs-37C	-1.0336	0.00281079
Q91W86	4C-vs-37C	-1.37307	0.00281079
Q9CPW4	4C-vs-37C	-0.990774	0.00281183
Q9DAA6	4C-vs-37C	0.767053	0.00281289
Q8BWU8	4C-vs-37C	-1.48155	0.00282796
Q8R3G1	4C-vs-37C	1.2677	0.00283508
Q4ACU6	4C-vs-37C	1.56051	0.00283699
Q80UV9	4C-vs-37C	1.36805	0.00286937
Q8VCT4	4C-vs-37C	-1.67275	0.00286937
Q9DCZ4	4C-vs-37C	-1.21936	0.00287687
Q61081	4C-vs-37C	-0.969803	0.00289446
Q9D8B3	4C-vs-37C	-1.37758	0.00291774
Q9D819	4C-vs-37C	-1.17978	0.00293362
Q8C5N3	4C-vs-37C	1.10505	0.00294014
Q60715	4C-vs-37C	-1.13585	0.0029765
Q8C9B9	4C-vs-37C	1.97587	0.0029765
Q8CG72	4C-vs-37C	-1.66597	0.00299439
Q62059	4C-vs-37C	2.2806	0.00299986
Q920B9	4C-vs-37C	1.20247	0.00300159
Q60953	4C-vs-37C	1.01172	0.00301033
Q8R3F5	4C-vs-37C	-0.7804	0.00302994
Q9JIX0	4C-vs-37C	2.54783	0.00303143
Q9Z127	4C-vs-37C	-1.11387	0.00303396
Q9Z2Y3	4C-vs-37C	1.24074	0.00303396
P02463	4C-vs-37C	1.20442	0.00304869
P18608	4C-vs-37C	1.20477	0.00304869
Q4FZC9	4C-vs-37C	1.95615	0.00304869
Q8CCS6	4C-vs-37C	1.15881	0.00304869
Q99LH1	4C-vs-37C	1.01331	0.00304869
Q99P72	4C-vs-37C	-0.77061	0.00304869
Q9Z1R2	4C-vs-37C	-0.660343	0.00304869
Q921W0	4C-vs-37C	-1.31377	0.00307984
P61971	4C-vs-37C	-1.77743	0.00309229
Q61233	4C-vs-37C	-1.15642	0.00309292
Q8C827	4C-vs-37C	1.65124	0.00311229
P22723	4C-vs-37C	1.10239	0.00312869
Q8BVG4	4C-vs-37C	-1.13989	0.00312982
Q8VC30	4C-vs-37C	-2.02503	0.00312982
Q9JLQ0	4C-vs-37C	-3.65254	0.00314747
Q99N87	4C-vs-37C	-0.824096	0.00315086
Q8VD62	4C-vs-37C	-1.17064	0.00319888
P35438	4C-vs-37C	1.29129	0.00320807
Q8C754	4C-vs-37C	-0.784073	0.0032255
P49442	4C-vs-37C	-1.32475	0.00324129
O35864	4C-vs-37C	-1.11147	0.0032436
Q9Z1J3	4C-vs-37C	-0.859823	0.0032436
Q9DCS3	4C-vs-37C	-0.672569	0.00324737
P98197	4C-vs-37C	-1.88675	0.0032778
Q9R0X4	4C-vs-37C	-0.630616	0.00328615
P48722	4C-vs-37C	-0.940894	0.00328964
Q61137	4C-vs-37C	1.50925	0.00328966
Q921F2	4C-vs-37C	-0.992145	0.00329687
P61087	4C-vs-37C	-1.72115	0.0033012
P58269	4C-vs-37C	2.49685	0.00330331
Q9CQB5	4C-vs-37C	0.666895	0.00330331
Q8K0L9	4C-vs-37C	1.49604	0.00332005
Q8CB77	4C-vs-37C	1.20424	0.00332379
O88485	4C-vs-37C	1.35518	0.00332457
Q5RJI5	4C-vs-37C	1.46581	0.00332457
Q6PGB8	4C-vs-37C	1.10557	0.0033371
Q9Z2G6	4C-vs-37C	1.34944	0.00334018
Q6PDY2	4C-vs-37C	-1.26091	0.00334204
Q8R3Q0	4C-vs-37C	1.24629	0.00334526
P21956	4C-vs-37C	-0.969277	0.00334758
Q69ZR9	4C-vs-37C	2.71875	0.00336927
O88967	4C-vs-37C	-0.98339	0.00337718
Q9QYJ3	4C-vs-37C	-1.20064	0.00337718
Q61738	4C-vs-37C	-1.01209	0.00338278
Q9DCJ1	4C-vs-37C	-1.09138	0.00338278
Q8VHI3	4C-vs-37C	-1.14726	0.00338426
Q9D2N9	4C-vs-37C	-1.35137	0.0033862
Q91V92	4C-vs-37C	-1.07166	0.00340959
P60122	4C-vs-37C	1.34554	0.00341061
Q80WQ2	4C-vs-37C	-1.2814	0.00341327
Q9QYB8	4C-vs-37C	1.5618	0.00341327
Q9D2P8	4C-vs-37C	1.8899	0.00341684
Q8VE97	4C-vs-37C	1.18746	0.00342245
Q07235	4C-vs-37C	-0.831721	0.003437
Q91YQ5	4C-vs-37C	0.81852	0.00344135
Q60875	4C-vs-37C	-0.433706	0.00345634
A2AJI0	4C-vs-37C	-1.05541	0.00349014
Q07076	4C-vs-37C	-0.903693	0.00349067
Q8VCT3	4C-vs-37C	-1.1687	0.00349644
P62137	4C-vs-37C	0.840004	0.00349845
Q8R1N0	4C-vs-37C	1.70875	0.00349845
Q99KX1	4C-vs-37C	0.681919	0.00350741
Q9WUM3	4C-vs-37C	-1.07132	0.00351365
Q9CXT8	4C-vs-37C	-0.977066	0.00351894
Q61598	4C-vs-37C	-1.4174	0.00353525
Q9QZB9	4C-vs-37C	-0.789809	0.00354422
O35604	4C-vs-37C	-1.24647	0.0035455
P12382	4C-vs-37C	-0.816713	0.00356211
Q5M8N4	4C-vs-37C	-0.906312	0.00356211
Q8VEE4	4C-vs-37C	-1.85676	0.00356559
Q9D1E6	4C-vs-37C	-1.11065	0.00356559
Q9Z2W9	4C-vs-37C	1.48389	0.00357308
Q9QYB5	4C-vs-37C	-0.85847	0.0035755
O54962	4C-vs-37C	1.60569	0.00358417
Q80X82	4C-vs-37C	1.80164	0.00358896
P68254	4C-vs-37C	-1.22068	0.00360426
Q80TN4	4C-vs-37C	1.34745	0.00363866
Q80Y84	4C-vs-37C	2.38789	0.00366164
Q9ERG2	4C-vs-37C	-0.401495	0.0036643
O70311	4C-vs-37C	-1.0502	0.00366664
Q99PU5	4C-vs-37C	-1.05261	0.00366664
Q91XM9	4C-vs-37C	1.39966	0.00367134
Q3UTH8	4C-vs-37C	1.52982	0.00367469
P03921	4C-vs-37C	-0.687223	0.00369761
Q9R0L7	4C-vs-37C	1.65318	0.00370582
Q9CYW4	4C-vs-37C	-1.21686	0.00372538
Q9D024	4C-vs-37C	0.794865	0.0037288
Q60771	4C-vs-37C	1.4641	0.00375478
P10922	4C-vs-37C	1.2107	0.00375724
Q9CQW9	4C-vs-37C	-1.50506	0.00378298
Q9CQJ6	4C-vs-37C	-1.07461	0.00379289
Q8BFP9	4C-vs-37C	-0.468223	0.00380324
Q7TPD1	4C-vs-37C	2.41283	0.00380594
Q9DCM0	4C-vs-37C	-0.844735	0.00380594
Q80Y17	4C-vs-37C	-1.20493	0.00383513
Q8R2Y0	4C-vs-37C	0.806798	0.00383513
Q91VS7	4C-vs-37C	-0.712681	0.00383534
O55033	4C-vs-37C	-0.803362	0.00385031
Q2PFD7	4C-vs-37C	1.33842	0.00385357
Q9D7Z3	4C-vs-37C	0.900378	0.00394157
A2AGT5	4C-vs-37C	-0.812974	0.00394558
O70305	4C-vs-37C	-1.28498	0.00394558
Q921E6	4C-vs-37C	1.44916	0.00394558
Q9CZ91	4C-vs-37C	1.40991	0.00394558
Q9R1V4	4C-vs-37C	1.61399	0.00394558
Q8C6B9	4C-vs-37C	2.35425	0.00395602
P21107	4C-vs-37C	-1.6321	0.00397424
[truncated: 1,794 more rows]

## Sheet: Comparison with Sharma et al.
Protein	GeneName	Label	log2FC	SE	Tvalue	DF	pvalue	adj.pvalue	issue	MissingPercentage	ImputationPercentage	features	features 37C	features 4C	measurements	measurements 37C	measurements 4C	mean log2(Intensity)	log2_intensity_4C	log2_intensity_37	Sharma
E9PVA8	Gcn1	4C-vs-37C	-2.46258	0.0380147	-64.7796	6	9.1e-10	3.45e-06	NA	0.0138889	0	9	9	9	71	36	35	12.6041	11.4425	13.9019
P25444	Rps2	4C-vs-37C	-2.73045	0.058688	-46.5248	6	6.61e-09	5.05e-06	NA	0	0	13	13	13	104	52	52	17.3167	15.697	18.4786
P60867	Rps20	4C-vs-37C	-3.12057	0.0671572	-46.4667	6	6.66e-09	5.05e-06	NA	0.0217391	0	23	23	23	180	92	88	14.9804	13.5323	16.6431
P67984	Rpl22	4C-vs-37C	-3.01645	0.0631939	-47.7331	6	5.67e-09	5.05e-06	NA	0.09375	0	12	12	12	87	48	39	15.504	14.0389	17.114
Q9CZX8	Rps19	4C-vs-37C	-2.78047	0.0558977	-49.7422	6	4.43e-09	5.05e-06	NA	0	0	12	12	12	96	48	48	16.5761	15.0497	17.8289
Q8VDJ3	Hdlbp	4C-vs-37C	-2.49542	0.0604623	-41.2723	6	1.35e-08	8.55e-06	NA	0	0	10	10	10	80	40	40	13.7868	12.6652	15.1517	Hdlbp
P09470	Ace	4C-vs-37C	-3.53819	0.091599	-38.6269	6	2.01e-08	8.92e-06	NA	0	0	10	10	10	80	40	40	14.0931	12.2016	15.7045
P23591	Tsta3	4C-vs-37C	-2.26136	0.0630535	-35.8642	6	3.13e-08	8.92e-06	NA	0.208333	0	9	9	9	57	36	21	12.9482	11.1218	13.3903
P45952	Acadm	4C-vs-37C	-2.18746	0.0605734	-36.1125	6	3.01e-08	8.92e-06	NA	0	0	13	13	13	104	52	52	16.0097	14.9781	17.1957	Acadm
P97742	Cpt1a	4C-vs-37C	-2.1485	0.0580627	-37.0032	6	2.6e-08	8.92e-06	NA	0	0	11	11	11	88	44	44	15.4093	14.398	16.5198	Cpt1a
Q9CY58	Serbp1	4C-vs-37C	-3.21124	0.0841876	-38.1439	6	2.17e-08	8.92e-06	NA	0.0227273	0	11	11	11	86	44	42	13.9705	12.9349	16.2357
Q9ET22	Dpp7	4C-vs-37C	-3.04396	0.0806496	-37.743	6	2.31e-08	8.92e-06	NA	0.303571	0	14	10	14	82	40	42	13.3822	11.9757	14.9747
Q9WUA2	Farsb	4C-vs-37C	-2.91584	0.0818702	-35.6155	6	3.27e-08	8.92e-06	NA	0	0	10	10	10	80	40	40	14.2051	12.6	15.5501
Q9Z1Q5	Clic1	4C-vs-37C	-3.96387	0.111442	-35.5691	6	3.29e-08	8.92e-06	NA	0.3	0	15	15	9	84	60	24	14.5009	11.6612	15.6132
Q9R112	Sqor	4C-vs-37C	-2.15219	0.0627428	-34.3017	6	4.09e-08	1.03e-05	NA	0	0	9	9	9	72	36	36	15.7555	14.3598	16.538
Q9D6Y9	Gbe1	4C-vs-37C	-2.79547	0.0834992	-33.4791	6	4.73e-08	1.12e-05	NA	0.352273	0	11	9	11	59	36	23	13.7017	11.9982	14.816
Q9D711	Pir	4C-vs-37C	-4.71342	0.143025	-32.9551	6	5.19e-08	1.16e-05	NA	0.285714	0	14	14	11	80	56	24	12.9731	9.20622	13.9683
Q99KQ4	Nampt	4C-vs-37C	-3.49104	0.109106	-31.9967	6	6.19e-08	1.31e-05	NA	0.111111	0	8	8	8	64	32	32	14.3593	12.916	16.4145
P26040	Ezr	4C-vs-37C	-3.41158	0.108215	-31.526	6	6.77e-08	1.32e-05	NA	0	0	16	16	16	128	64	64	15.6354	13.9494	17.3535	Ezr
P42669	Pura	4C-vs-37C	-1.66671	0.0530952	-31.391	6	6.94e-08	1.32e-05	NA	0	0	19	19	19	152	76	76	16.3316	15.3774	17.0667	Pura
Q6ZWY3	Rps27l	4C-vs-37C	-2.19061	0.0715124	-30.6325	6	8.03e-08	1.39e-05	NA	0.107143	0	7	7	7	50	28	22	14.1413	12.8339	15.0436
Q8QZY1	Eif3l	4C-vs-37C	-2.18906	0.0711298	-30.7756	6	7.81e-08	1.39e-05	NA	0	0	9	9	9	72	36	36	14.5722	13.5065	15.6958
P84099	Rpl19	4C-vs-37C	-1.9677	0.0648315	-30.3509	6	8.49e-08	1.4e-05	NA	0	0	13	13	13	104	52	52	17.4158	16.4056	18.3801
Q9D7H3	RtcA	4C-vs-37C	-3.04848	0.101704	-29.9739	6	9.15e-08	1.45e-05	NA	0.1875	0	10	10	10	65	40	25	13.7723	11.8796	14.9823
Q9WTX2	Prkra	4C-vs-37C	-2.48772	0.0840839	-29.5862	6	9.89e-08	1.5e-05	NA	0.272727	0	11	11	5	64	44	20	12.5597	10.4974	13.011
Q60872;Q8BMJ3	#N/A	4C-vs-37C	-2.61504	0.0890373	-29.3701	6	1.03e-07	1.51e-05	NA	0.192308	0	13	13	8	84	52	32	13.5696	11.2552	13.9348
P42225	Stat1	4C-vs-37C	-2.93641	0.100662	-29.1708	6	1.08e-07	1.51e-05	NA	0.333333	0	9	9	6	48	36	12	13.6174	11.4962	14.3805
O88531	Ppt1	4C-vs-37C	-1.66154	0.0616586	-26.9474	6	1.73e-07	1.89e-05	NA	0.0723684	0	19	19	19	141	76	65	13.497	12.4559	14.1257
P23116	Eif3a	4C-vs-37C	-2.29928	0.0828825	-27.7414	6	1.45e-07	1.89e-05	NA	0	0	11	11	11	88	44	44	14.3904	13.0827	15.4108
Q8BTJ4	Enpp4	4C-vs-37C	-2.1823	0.0801497	-27.2278	6	1.62e-07	1.89e-05	NA	0.0681818	0	11	11	11	82	44	38	12.8908	12.0851	14.2456
Q91WK2	Eif3h	4C-vs-37C	-2.25036	0.0836333	-26.9075	6	1.74e-07	1.89e-05	NA	0.2	0	15	12	15	96	48	48	13.1109	12.1919	14.4479
Q99MN1	Kars	4C-vs-37C	-2.22263	0.082183	-27.0449	6	1.69e-07	1.89e-05	NA	0	0	9	9	9	72	36	36	13.5953	12.8972	15.1482
Q9D7B6	Acad8	4C-vs-37C	-2.61164	0.0975332	-26.777	6	1.79e-07	1.89e-05	NA	0	0	11	11	11	88	44	44	16.1629	14.8695	17.4763
Q9ERU3	Znf22	4C-vs-37C	0.919182	0.0333182	27.588	6	1.5e-07	1.89e-05	NA	0	0	25	25	25	200	100	100	15.6176	16.3056	15.3639
Q9ET30	Tm9sf3	4C-vs-37C	-1.57467	0.0588136	-26.7739	6	1.79e-07	1.89e-05	NA	0	0	10	10	10	80	40	40	14.244	13.5748	15.0979
Q9Z2Z6	Slc25a20	4C-vs-37C	-1.74783	0.0634746	-27.5359	6	1.52e-07	1.89e-05	NA	0	0	9	9	9	72	36	36	14.785	13.8058	15.5987	Slc25a20
O55029	Copb2	4C-vs-37C	-2.03306	0.0769426	-26.4231	6	1.94e-07	1.91e-05	NA	0	0	9	9	9	72	36	36	14.9464	13.7784	15.8332
P63158	Hmgb1	4C-vs-37C	-3.39402	0.129382	-26.2326	6	2.02e-07	1.91e-05	NA	0.0227273	0	33	33	33	258	132	126	16.1335	14.2471	17.6435
Q7TNG5	Eml2	4C-vs-37C	-3.2362	0.123844	-26.1314	6	2.07e-07	1.91e-05	NA	0	0	10	10	10	80	40	40	15.0987	13.5833	16.826	Eml2
Q80YR5	Safb2	4C-vs-37C	2.2969	0.0872845	26.3152	6	1.99e-07	1.91e-05	NA	0	0	12	12	12	96	48	48	15.6875	16.7572	14.4216
Q8VCR7	Abhd14b	4C-vs-37C	-4.14617	0.159185	-26.0463	6	2.11e-07	1.91e-05	NA	0.425	0	15	12	12	72	48	24	14.1599	10.8667	15.0712
Q9CQ62	Decr1	4C-vs-37C	-1.712	0.0647793	-26.4282	6	1.94e-07	1.91e-05	NA	0	0	11	11	11	88	44	44	16.5263	15.6841	17.4293	Decr1
P21981	Tgm2	4C-vs-37C	-4.16669	0.161295	-25.8328	6	2.22e-07	1.96e-05	NA	0.0661765	0	17	17	17	127	68	59	14.2834	12.3107	16.4416
P97461	Rps5	4C-vs-37C	-1.71149	0.066889	-25.587	6	2.35e-07	2e-05	NA	0	0	13	13	13	104	52	52	14.8606	14.1538	15.8614
Q9CQ65	Mtap	4C-vs-37C	-2.71454	0.107279	-25.3036	6	2.51e-07	2e-05	NA	0.269231	0	13	10	13	76	40	36	13.9126	12.4737	15.2807
Q9JKF1	Iqgap1	4C-vs-37C	-3.50848	0.138565	-25.3202	6	2.5e-07	2e-05	NA	0	0	9	9	9	72	36	36	14.8176	12.7945	16.3799
Q9Z1D1	Eif3g	4C-vs-37C	-2.58189	0.102165	-25.2718	6	2.53e-07	2e-05	NA	0.0681818	0	11	11	11	82	44	38	13.4252	12.166	14.8106
Q9Z1Q9	Vars	4C-vs-37C	-2.38745	0.09429	-25.3202	6	2.5e-07	2e-05	NA	0	0	10	10	10	80	40	40	14.0708	12.3627	14.7705
O08784	Tcof1	4C-vs-37C	2.65229	0.10939	24.2461	6	3.23e-07	2.14e-05	NA	0	0	21	21	21	168	84	84	14.2917	15.7428	13.0617
O08807	Prdx4	4C-vs-37C	-1.46139	0.059958	-24.3736	6	3.14e-07	2.14e-05	NA	0	0	16	16	16	128	64	64	16.34	15.3071	16.758
O35639	Anxa3	4C-vs-37C	-2.78405	0.116694	-23.8578	6	3.56e-07	2.14e-05	NA	0	0	13	13	13	104	52	52	16.0215	14.1882	16.9919
P10518	Alad	4C-vs-37C	-2.37162	0.0958997	-24.7302	6	2.88e-07	2.14e-05	NA	0.2	0	20	17	20	131	68	63	13.1241	11.7859	14.216
P14206	Rpsa	4C-vs-37C	-2.79665	0.114059	-24.5194	6	3.03e-07	2.14e-05	NA	0	0	12	12	12	96	48	48	14.3532	13.2747	16.1417
P48036	Anxa5	4C-vs-37C	-2.94294	0.122351	-24.0533	6	3.39e-07	2.14e-05	NA	0	0	16	16	16	128	64	64	17.3709	16.0143	19.0189
P49586	Pcyt1a	4C-vs-37C	-2.85307	0.118639	-24.0483	6	3.4e-07	2.14e-05	NA	0.4	0	15	12	12	75	48	27	12.5712	10.3274	13.1553
P62908	Rps3	4C-vs-37C	-3.29523	0.136591	-24.1248	6	3.33e-07	2.14e-05	NA	0	0	13	13	13	104	52	52	17.0856	15.5617	18.9155
P68040	Rack1	4C-vs-37C	-3.18558	0.1301	-24.4856	6	3.05e-07	2.14e-05	NA	0	0	9	9	9	72	36	36	16.0288	14.1214	17.3502
Q61425	Hadh	4C-vs-37C	-1.96977	0.0827163	-23.8136	6	3.6e-07	2.14e-05	NA	0	0	13	13	13	104	52	52	16.6475	15.3156	17.3454	Hadh
Q62093	Srsf2	4C-vs-37C	-2.45597	0.10321	-23.7957	6	3.62e-07	2.14e-05	NA	0.132353	0	17	17	14	118	62	56	16.4808	15.2898	17.7053
Q62422	Ostf1	4C-vs-37C	-3.70309	0.152042	-24.3557	6	3.15e-07	2.14e-05	NA	0.346154	0	13	13	4	68	52	16	13.8615	10.656	14.2839
Q8BIJ6	Iars2	4C-vs-37C	-1.02919	0.0430352	-23.9151	6	3.51e-07	2.14e-05	NA	0	0	14	14	14	112	56	56	15.2337	14.9581	15.9964	Iars2
Q8R1B4	Eif3c	4C-vs-37C	-2.12731	0.0871918	-24.3981	6	3.12e-07	2.14e-05	NA	0	0	17	17	17	136	68	68	13.6912	12.5053	14.6819
Q8VCW8	Acsf2	4C-vs-37C	-1.85499	0.0748667	-24.7773	6	2.84e-07	2.14e-05	NA	0	0	11	11	11	88	44	44	15.8883	15.2878	17.1771	Acsf2
Q9QXK3	Copg2	4C-vs-37C	-1.86566	0.0781523	-23.8721	6	3.55e-07	2.14e-05	NA	0.107143	0	14	14	11	100	56	44	13.1722	12.0608	13.9914
P50247	Ahcy	4C-vs-37C	-2.96234	0.126673	-23.3856	6	4.01e-07	2.32e-05	NA	0	0	15	15	15	120	60	60	15.4508	14.2755	17.2988
Q8K2I3	Fmo2	4C-vs-37C	-1.74359	0.0746171	-23.3672	6	4.03e-07	2.32e-05	NA	0.3125	0	14	10	14	81	40	41	13.9365	12.8357	14.5873
P17047	Lamp2	4C-vs-37C	-2.2449	0.0967992	-23.1913	6	4.21e-07	2.35e-05	NA	0.25	0	15	12	15	93	48	45	14.5327	13.8904	16.1059
P51410	Rpl9	4C-vs-37C	-2.07095	0.0890866	-23.2465	6	4.15e-07	2.35e-05	NA	0.0833333	0	18	18	15	132	72	60	15.9258	15.1135	17.201
O89023	Tpp1	4C-vs-37C	-2.0895	0.0905784	-23.0684	6	4.35e-07	2.37e-05	NA	0	0	17	17	17	136	68	68	15.2883	14.151	16.1956
Q9CZJ2	Hspa12b	4C-vs-37C	-2.38929	0.10392	-22.9916	6	4.44e-07	2.37e-05	NA	0	0	19	19	19	152	76	76	15.4618	14.1175	16.4711
Q9R0N0	Galk1	4C-vs-37C	-3.85345	0.167649	-22.9852	6	4.44e-07	2.37e-05	NA	0.5	0	14	9	14	62	36	26	13.8015	11.4752	15.3004
Q91WC0	Setd3	4C-vs-37C	-2.09316	0.0628622	-33.2976	5	4.59e-07	2.39e-05	NA	0.454545	0	11	11	9	50	35	15	12.7925	11.4888	13.6169
Q9EQH2	Erap1	4C-vs-37C	-1.79919	0.0786243	-22.8834	6	4.56e-07	2.39e-05	NA	0	0	11	11	11	88	44	44	13.4594	12.6024	14.4719
P60670	Nploc4	4C-vs-37C	-1.54931	0.068334	-22.6726	6	4.82e-07	2.43e-05	NA	0.3125	0	12	9	12	69	36	33	13.8242	13.3698	14.9067
Q7TMB8	Cyfip1	4C-vs-37C	-1.42911	0.0631924	-22.6151	6	4.89e-07	2.43e-05	NA	0	0	17	17	17	136	68	68	14.0323	13.5034	14.9632
Q99KU0	Vmp1	4C-vs-37C	1.48449	0.0657133	22.5904	6	4.93e-07	2.43e-05	NA	0.15	0	20	17	20	139	68	71	14.5702	15.3226	13.8181
Q9Z315	Sart1	4C-vs-37C	2.70252	0.119344	22.6448	6	4.86e-07	2.43e-05	NA	0	0	21	21	21	168	84	84	14.8909	16.2764	13.5234
P43274	Hist1h1e	4C-vs-37C	1.32913	0.0592399	22.4363	6	5.13e-07	2.43e-05	NA	0	0	22	22	22	176	88	88	21.3603	21.2499	19.9074
P63323	Rps12	4C-vs-37C	-3.04537	0.135398	-22.492	6	5.05e-07	2.43e-05	NA	0.075	0	10	10	10	74	40	34	14.2897	12.5482	15.6272
Q60865	Caprin1	4C-vs-37C	-2.22567	0.0995303	-22.3618	6	5.23e-07	2.43e-05	NA	0.0375	0	10	10	10	77	40	37	13.8473	12.834	15.0855
Q61235	Sntb2	4C-vs-37C	-1.48979	0.0667878	-22.3063	6	5.31e-07	2.43e-05	NA	0	0	10	10	10	80	40	40	14.7752	14.2743	15.7297
Q920Q6	Msi2	4C-vs-37C	-2.60503	0.116763	-22.3105	6	5.3e-07	2.43e-05	NA	0.423611	0	18	12	18	89	48	41	14.0698	12.7847	15.4923	Msi2
Q9EST5	Anp32b	4C-vs-37C	-3.719	0.166251	-22.3697	6	5.22e-07	2.43e-05	NA	0.236842	0	19	19	13	116	76	40	14.2506	11.8297	15.5719
P54071	Idh2	4C-vs-37C	-2.15248	0.0976878	-22.0343	6	5.71e-07	2.46e-05	NA	0	0	20	20	20	160	80	80	17.3113	15.8912	18.065
Q63918	Cavin2	4C-vs-37C	-3.39915	0.153979	-22.0754	6	5.65e-07	2.46e-05	NA	0.28125	0	12	9	12	72	36	36	14.4188	13.4727	16.8409
Q64444	Ca4	4C-vs-37C	-1.88347	0.0852027	-22.1057	6	5.6e-07	2.46e-05	NA	0	0	10	10	10	80	40	40	16.305	15.5987	17.4476
Q8CI51	Pdlim5	4C-vs-37C	-3.7416	0.169747	-22.0422	6	5.7e-07	2.46e-05	NA	0	0	11	11	11	88	44	44	14.1126	11.9919	15.8006	Pdlim5
Q99MN9	Pccb	4C-vs-37C	-1.67172	0.0752984	-22.2012	6	5.46e-07	2.46e-05	NA	0	0	13	13	13	104	52	52	15.585	14.5082	16.2008	Pccb
P51432	Plcb3	4C-vs-37C	-2.89066	0.132167	-21.8712	6	5.97e-07	2.54e-05	NA	0.398438	0	16	10	16	83	40	43	12.776	11.5088	14.4719	Plcb3
P24472	Gsta4	4C-vs-37C	-3.43265	0.157324	-21.8189	6	6.05e-07	2.55e-05	NA	0	0	16	16	16	128	64	64	16.0078	13.972	17.4972	Gsta4
O70252	Hmox2	4C-vs-37C	1.21924	0.0564901	21.5833	6	6.46e-07	2.66e-05	NA	0	0	11	11	11	88	44	44	14.663	15.0781	13.8833
P62270	Rps18	4C-vs-37C	-2.50232	0.116022	-21.5677	6	6.48e-07	2.66e-05	NA	0	0	14	14	14	112	56	56	17.6399	16.4297	18.962
Q9QYS9	Qki	4C-vs-37C	-2.851	0.132311	-21.5477	6	6.52e-07	2.66e-05	NA	0.234375	0	16	12	16	98	48	50	14.6965	13.2442	16.0588
P62245	Rps15a	4C-vs-37C	-2.42356	0.114862	-21.0997	6	7.39e-07	2.89e-05	NA	0	0	10	10	10	80	40	40	17.2835	16.1369	18.5803
P62702	Rps4x	4C-vs-37C	-1.96125	0.092674	-21.1629	6	7.26e-07	2.89e-05	NA	0	0	20	20	20	160	80	80	16.7733	15.6534	17.6044
Q3UVK0	Ermp1	4C-vs-37C	1.12717	0.053171	21.199	6	7.18e-07	2.89e-05	NA	0	0	15	15	15	120	60	60	15.642	16.5626	15.4623
Q9DBE0	Csad	4C-vs-37C	-3.97961	0.131488	-30.2659	5	7.39e-07	2.89e-05	NA	0.25	0	9	9	9	54	36	18	13.5537	10.691	14.6968	Csad
Q6PHZ5	Rbm15b	4C-vs-37C	3.44571	0.164106	20.9968	6	7.6e-07	2.92e-05	NA	0.571429	0	21	21	12	81	33	48	13.653	15.1651	11.6309
Q8BIK4	Dock9	4C-vs-37C	-2.30084	0.109638	-20.9857	6	7.63e-07	2.92e-05	NA	0	0	9	9	9	72	36	36	13.014	12.0192	14.2746
Q3UPL0	Sec31a	4C-vs-37C	-2.12886	0.102097	-20.8515	6	7.92e-07	2.93e-05	NA	0.0078125	0	16	16	16	127	64	63	13.7548	12.6539	14.8295
Q61029	Tmpo	4C-vs-37C	2.05147	0.0982049	20.8897	6	7.84e-07	2.93e-05	NA	0	0	22	22	22	176	88	88	17.6306	18.5197	16.3914
Q64339	Isg15	4C-vs-37C	-2.39909	0.114606	-20.9333	6	7.74e-07	2.93e-05	NA	0.2625	0	10	10	7	59	40	19	14.1289	12.0892	14.4105
Q8BH24	Tm9sf4	4C-vs-37C	-1.27874	0.0613843	-20.8316	6	7.97e-07	2.93e-05	NA	0	0	11	11	11	88	44	44	14.3246	13.8957	15.1683
P58252	Eef2	4C-vs-37C	-2.20946	0.10727	-20.5973	6	8.52e-07	3.11e-05	NA	0	0	13	13	13	104	52	52	17.1509	16.1904	18.4563
Q3U0S6	Rasip1	4C-vs-37C	-3.36214	0.163872	-20.5168	6	8.72e-07	3.13e-05	NA	0	0	11	11	11	88	44	44	13.938	12.0886	15.4334
Q6P2L6	Nsd3	4C-vs-37C	3.19372	0.155922	20.4828	6	8.81e-07	3.13e-05	NA	0	0	14	14	14	112	56	56	14.0129	15.3224	12.0158
Q9DC50	Crot	4C-vs-37C	-1.57395	0.0768927	-20.4694	6	8.84e-07	3.13e-05	NA	0	0	9	9	9	72	36	36	13.1517	12.0569	13.6334	Crot
P97855	G3bp1	4C-vs-37C	-3.02974	0.148484	-20.4045	6	9.01e-07	3.16e-05	NA	0.0416667	0	9	9	9	69	36	33	13.8491	12.1154	15.1193
Q9DAK9	Phpt1	4C-vs-37C	-2.03137	0.0997743	-20.3597	6	9.13e-07	3.16e-05	NA	0.330882	0	17	17	8	91	65	26	14.8142	12.6573	14.716
Q9JIF7	Copb1	4C-vs-37C	-2.00235	0.0984166	-20.3456	6	9.16e-07	3.16e-05	NA	0	0	11	11	11	88	44	44	14.246	13.3336	15.2803
Q8BFR4	Gns	4C-vs-37C	-1.71136	0.0843978	-20.2773	6	9.35e-07	3.19e-05	NA	0.395833	0	12	12	12	58	35	23	13.2346	12.804	14.446
Q8BUK6	Hook3	4C-vs-37C	-1.1816	0.0584881	-20.2025	6	9.56e-07	3.21e-05	NA	0.275	0	15	12	15	90	48	42	13.3337	13.0059	14.2377
Q9D1R9	Rpl34	4C-vs-37C	-1.93941	0.0960294	-20.1961	6	9.57e-07	3.21e-05	NA	0	0	10	10	10	80	40	40	15.5671	14.3046	16.2436
P70670;Q60817	#N/A	4C-vs-37C	-3.49071	0.173103	-20.1656	6	9.66e-07	3.21e-05	NA	0.0333333	0	15	15	15	116	60	56	13.9601	12.2109	15.8837
O08663	Metap2	4C-vs-37C	-2.93077	0.147251	-19.9033	6	1.04e-06	3.29e-05	NA	0.34375	0	12	9	12	66	36	30	12.7706	11.0266	14.0332
P47738	Aldh2	4C-vs-37C	-2.26905	0.114168	-19.8746	6	1.05e-06	3.29e-05	NA	0	0	17	17	17	136	68	68	18.0209	16.8975	19.2657	Aldh2
P55065	Pltp	4C-vs-37C	-2.37582	0.118781	-20.0017	6	1.01e-06	3.29e-05	NA	0.166667	0	9	9	6	60	36	24	13.0281	11.435	13.8257	Pltp
Q3UHX0	Nol8	4C-vs-37C	3.50761	0.175882	19.943	6	1.03e-06	3.29e-05	NA	0.613636	0	22	22	10	80	40	40	13.2211	15.5475	11.9267
Q6P542	Abcf1	4C-vs-37C	-1.30917	0.06568	-19.9326	6	1.03e-06	3.29e-05	NA	0.28125	0	11	9	11	71	36	35	13.4598	13.6127	14.9461
Q8BHS3	Rbm22	4C-vs-37C	3.07645	0.153914	19.9881	6	1.02e-06	3.29e-05	NA	0	0	17	17	17	136	68	68	14.765	16.1706	12.9298
Q91ZA3	Pcca	4C-vs-37C	-1.83354	0.0918891	-19.9539	6	1.03e-06	3.29e-05	NA	0	0	16	16	16	128	64	64	14.9088	13.8715	15.7561	Pcca
Q9WV32	Arpc1b	4C-vs-37C	-3.35774	0.169063	-19.8609	6	1.06e-06	3.29e-05	NA	0.295455	0	22	19	18	127	76	51	13.9137	11.9578	15.2507
Q9JII5	Dazap1	4C-vs-37C	-2.22387	0.112128	-19.8334	6	1.07e-06	3.29e-05	NA	0.136364	0	11	11	8	76	44	32	14.2035	12.1744	14.4757
O08756	Hsd17b10	4C-vs-37C	-1.51666	0.0766748	-19.7805	6	1.08e-06	3.3e-05	NA	0	0	20	20	20	160	80	80	15.4841	14.9843	16.472	Hsd17b10
P61255	Rpl26	4C-vs-37C	-2.19527	0.111072	-19.7643	6	1.09e-06	3.3e-05	NA	0	0	12	12	12	96	48	48	17.4266	16.3435	18.5365
P97429	Anxa4	4C-vs-37C	-2.60088	0.132184	-19.6763	6	1.12e-06	3.36e-05	NA	0	0	13	13	13	104	52	52	14.011	12.8352	15.4074
P50580	Pa2g4	4C-vs-37C	-2.61487	0.133568	-19.5771	6	1.15e-06	3.4e-05	NA	0	0	10	10	10	80	40	40	14.8014	13.4916	16.1452
Q6PB93	Galnt2	4C-vs-37C	-2.16761	0.110826	-19.5586	6	1.16e-06	3.4e-05	NA	0.180556	0	9	9	9	59	36	23	12.3007	10.994	13.1163
Q6ZWN5	Rps9	4C-vs-37C	-2.37191	0.121712	-19.4879	6	1.18e-06	3.4e-05	NA	0	0	12	12	12	96	48	48	17.1442	16.0728	18.4406
Q8BGC4	Zadh2	4C-vs-37C	-1.61916	0.0830405	-19.4985	6	1.18e-06	3.4e-05	NA	0	0	12	12	12	96	48	48	14.0528	13.3561	15.0128
Q99KC8	Vwa5a	4C-vs-37C	-2.77778	0.142565	-19.4843	6	1.18e-06	3.4e-05	NA	0	0	9	9	9	72	36	36	14.8518	13.3956	16.3113
Q99LC5	Etfa	4C-vs-37C	-1.88389	0.0964808	-19.526	6	1.17e-06	3.4e-05	NA	0	0	16	16	16	128	64	64	16.9113	15.6666	17.5473	Etfa
Q91WJ8	Fubp1	4C-vs-37C	-2.4918	0.128392	-19.4078	6	1.21e-06	3.46e-05	NA	0	0	14	14	14	112	56	56	14.6327	13.713	16.2146
P14131	Rps16	4C-vs-37C	-2.40509	0.124875	-19.26	6	1.27e-06	3.57e-05	NA	0	0	14	14	14	112	56	56	17.2386	15.7215	18.1014
P19324	Serpinh1	4C-vs-37C	-1.79581	0.093368	-19.2337	6	1.28e-06	3.57e-05	NA	0	0	13	13	13	104	52	52	15.5901	14.8312	16.6629	Serpinh1
Q9QY76	Vapb	4C-vs-37C	1.07772	0.0560429	19.2303	6	1.28e-06	3.57e-05	NA	0	0	23	23	23	184	92	92	15.3478	15.9406	14.8503
Q9EPC1	Parva	4C-vs-37C	-3.00625	0.157829	-19.0475	6	1.35e-06	3.75e-05	NA	0.125	0	9	9	9	63	36	27	14.0268	12.1347	14.9933	Parva
P14602	Hspb1	4C-vs-37C	-3.58598	0.189108	-18.9626	6	1.39e-06	3.77e-05	NA	0.460938	0	16	9	16	76	36	40	14.3052	12.475	16.0725
P62858	Rps28	4C-vs-37C	-2.20188	0.116218	-18.9461	6	1.4e-06	3.77e-05	NA	0	0	13	13	13	104	52	52	16.2419	15.3698	17.6154
Q99NB1	Acss1	4C-vs-37C	-1.87656	0.0987832	-18.9967	6	1.38e-06	3.77e-05	NA	0	0	10	10	10	80	40	40	14.6121	13.7691	15.6588	Acss1
Q9WVA4	Tagln2	4C-vs-37C	-4.85314	0.25632	-18.9339	6	1.4e-06	3.77e-05	NA	0.285714	0	14	11	14	83	44	39	14.7648	12.7825	17.44
P29341	Pabpc1	4C-vs-37C	-1.78468	0.094582	-18.8691	6	1.43e-06	3.81e-05	NA	0	0	17	17	17	136	68	68	15.9658	14.9347	16.716
P97351	Rps3a	4C-vs-37C	-2.25848	0.120042	-18.8141	6	1.46e-06	3.81e-05	NA	0	0	12	12	12	96	48	48	17.0327	15.7805	18.1119
Q8BFY9	Tnpo1	4C-vs-37C	-2.6491	0.140671	-18.8318	6	1.45e-06	3.81e-05	NA	0	0	9	9	9	72	36	36	13.2203	11.9012	14.4216
Q9CQS2	Nop10	4C-vs-37C	2.546	0.13524	18.8258	6	1.45e-06	3.81e-05	NA	0.0892857	0	21	21	21	153	75	78	14.9876	16.4462	13.8133
Q07417	Acads	4C-vs-37C	-2.11659	0.112895	-18.7482	6	1.49e-06	3.86e-05	NA	0	0	13	13	13	104	52	52	14.9109	13.7775	15.9813
Q99JW4	Lims1	4C-vs-37C	-3.57529	0.191295	-18.6899	6	1.51e-06	3.91e-05	NA	0.2	0	5	5	3	32	20	12	14.5807	12.0841	15.7014
P50544	Acadvl	4C-vs-37C	-2.00108	0.107301	-18.6492	6	1.53e-06	3.93e-05	NA	0	0	23	23	23	184	92	92	14.8456	13.9943	15.9547	Acadvl
Q9EP71	Rai14	4C-vs-37C	2.34637	0.125968	18.6267	6	1.55e-06	3.93e-05	NA	0.333333	0	9	9	3	48	36	12	13.4478	15.2062	12.844
Q01147	Creb1	4C-vs-37C	2.09943	0.113026	18.5748	6	1.57e-06	3.97e-05	NA	0	0	8	8	8	64	32	32	15.2203	16.2705	14.2249
P28271	Aco1	4C-vs-37C	-2.46965	0.133912	-18.4423	6	1.64e-06	3.98e-05	NA	0	0	14	14	14	112	56	56	14.4207	13.4171	15.9163	Aco1
P32233	Drg1	4C-vs-37C	-1.41826	0.0765994	-18.5152	6	1.6e-06	3.98e-05	NA	0	0	12	12	12	96	48	48	13.4553	12.7519	14.2064
Q61136	Prpf4b	4C-vs-37C	3.05334	0.165207	18.482	6	1.62e-06	3.98e-05	NA	0.0192308	0	13	13	13	102	50	52	15.3304	16.6806	13.5702
Q99K51	Pls3	4C-vs-37C	-2.53317	0.136992	-18.4914	6	1.61e-06	3.98e-05	NA	0	0	16	16	16	128	64	64	14.257	12.9632	15.6052
Q9CY57	Chtop	4C-vs-37C	3.21775	0.174315	18.4594	6	1.63e-06	3.98e-05	NA	0.046875	0	24	24	24	183	87	96	15.6678	17.548	14.3152
Q9WV18	Gabbr1	4C-vs-37C	1.48503	0.0804256	18.4647	6	1.63e-06	3.98e-05	NA	0	0	10	10	10	80	40	40	14.4174	15.2229	13.731	Gabbr1
O35295	Purb	4C-vs-37C	-1.42472	0.07757	-18.3669	6	1.68e-06	4.04e-05	NA	0	0	17	17	17	136	68	68	14.7013	14.2976	15.6785	Purb
P50136	Bckdha	4C-vs-37C	-1.28322	0.0699061	-18.3563	6	1.68e-06	4.04e-05	NA	0	0	9	9	9	72	36	36	14.588	13.5335	14.8378	Bckdha
Q7TNV0	Dek	4C-vs-37C	-2.60934	0.142349	-18.3305	6	1.7e-06	4.05e-05	NA	0	0	12	12	12	96	48	48	15.1499	13.8808	16.5398
Q9QZD8	Slc25a10	4C-vs-37C	-1.0798	0.0590647	-18.2816	6	1.73e-06	4.09e-05	NA	0.0288462	0	13	13	13	101	52	49	13.8774	13.3011	14.377
Q5XJY5	Arcn1	4C-vs-37C	-2.2815	0.125044	-18.2456	6	1.75e-06	4.11e-05	NA	0	0	16	16	16	128	64	64	14.0488	12.7061	15.0149
Q99020	Hnrnpab	4C-vs-37C	-1.71033	0.0939477	-18.2051	6	1.77e-06	4.14e-05	NA	0	0	19	19	19	152	76	76	16.2217	14.9421	16.6688
Q7M6Y3	Picalm	4C-vs-37C	-1.79115	0.0985219	-18.1802	6	1.78e-06	4.15e-05	NA	0	0	14	14	14	112	56	56	13.7749	12.9073	14.7416
Q9EQU5	Set	4C-vs-37C	-2.84852	0.156946	-18.1497	6	1.8e-06	4.17e-05	NA	0.283333	0	15	12	15	89	48	41	14.5897	12.8791	15.7681
Q6IRU2	Tpm4	4C-vs-37C	-3.47796	0.192021	-18.1124	6	1.82e-06	4.19e-05	NA	0	0	10	10	10	80	40	40	14.8206	12.9907	16.611
Q922K7	Nop2	4C-vs-37C	3.14019	0.173573	18.0914	6	1.84e-06	4.19e-05	NA	0	0	19	19	19	152	76	76	14.7554	16.4988	13.2747
P25916	Bmi1	4C-vs-37C	2.06496	0.114547	18.0271	6	1.87e-06	4.26e-05	NA	0.222222	0	9	9	9	56	20	36	12.9477	13.0528	10.9139
Q9DB16	Cab39l	4C-vs-37C	-3.91189	0.217311	-18.0013	6	1.89e-06	4.27e-05	NA	0.269231	0	13	10	13	79	40	39	13.512	11.4668	15.4007
Q569Z6	Thrap3	4C-vs-37C	2.65379	0.147601	17.9794	6	1.9e-06	4.27e-05	NA	0	0	25	25	25	200	100	100	16.1795	17.5034	14.8189
Q8BW75	Maob	4C-vs-37C	-1.8801	0.104725	-17.9527	6	1.92e-06	4.29e-05	NA	0	0	24	24	24	192	96	96	15.812	14.7466	16.6495	Maob
P21619	Lmnb2	4C-vs-37C	2.99969	0.167939	17.8617	6	1.98e-06	4.38e-05	NA	0	0	28	28	28	224	112	112	18.4701	20.0951	16.9964
Q8BJA3	Hmbox1	4C-vs-37C	2.15403	0.120743	17.8399	6	1.99e-06	4.38e-05	NA	0	0	11	11	11	88	44	44	14.3101	15.2819	13.0896
Q9D2D7	Znf687	4C-vs-37C	3.04412	0.170778	17.825	6	2e-06	4.38e-05	NA	0.0375	0	10	10	10	77	37	40	13.5412	15.3102	12.0976
Q9ERB5	Slco1c1	4C-vs-37C	-1.67691	0.0941325	-17.8144	6	2.01e-06	4.38e-05	NA	0.05	0	10	10	10	76	40	36	13.3643	12.2657	13.9423
Q80X90	Flnb	4C-vs-37C	-2.53553	0.142643	-17.7754	6	2.04e-06	4.41e-05	NA	0	0	15	15	15	120	60	60	14.9804	13.4057	15.9964
O54724	Cavin1	4C-vs-37C	-3.17335	0.179653	-17.6638	6	2.11e-06	4.48e-05	NA	0	0	23	23	23	184	92	92	15.5574	14.1818	17.3904
P54869	Hmgcs2	4C-vs-37C	-2.22272	0.125783	-17.6711	6	2.11e-06	4.48e-05	NA	0	0	11	11	11	88	44	44	14.9048	13.7225	15.9839	Hmgcs2
Q91YR7	Prpf6	4C-vs-37C	2.73559	0.154703	17.6828	6	2.1e-06	4.48e-05	NA	0	0	14	14	14	112	56	56	16.409	17.8782	15.0338
Q9R1P1	Psmb3	4C-vs-37C	-1.75799	0.0993117	-17.7017	6	2.09e-06	4.48e-05	NA	0	0	15	15	15	120	60	60	14.603	13.6853	15.4665
P07309	Ttr	4C-vs-37C	-4.0746	0.232736	-17.5074	6	2.23e-06	4.59e-05	NA	0.220588	0	17	17	17	106	68	38	15.0251	12.3701	16.5804
P10126	Eef1a1	4C-vs-37C	-2.57808	0.146917	-17.5478	6	2.2e-06	4.59e-05	NA	0	0	21	21	21	168	84	84	17.3211	16.338	19.0355
P30415	Nktr	4C-vs-37C	3.17376	0.18061	17.5724	6	2.18e-06	4.59e-05	NA	0.375	0	12	3	12	60	12	48	13.1747	14.1867	10.8727
P62196	Psmc5	4C-vs-37C	-1.49857	0.0855439	-17.5181	6	2.22e-06	4.59e-05	NA	0	0	14	14	14	112	56	56	14.8114	14.0892	15.5862
Q8CH25	Sltm	4C-vs-37C	3.31659	0.189407	17.5104	6	2.23e-06	4.59e-05	NA	0	0	17	17	17	136	68	68	15.5	17.5169	14.1248
Q9WV85	Nme3	4C-vs-37C	-1.96171	0.112251	-17.4761	6	2.25e-06	4.62e-05	NA	0.170455	0	11	11	11	73	38	35	13.9961	12.7789	14.8009	Nme3
Q8R5C8	Zmynd11	4C-vs-37C	2.16751	0.124162	17.4572	6	2.27e-06	4.62e-05	NA	0.25	0	26	26	21	161	77	84	14.2401	15.6089	13.3291
Q6ZPQ6	Pitpnm2	4C-vs-37C	0.926683	0.0531856	17.4236	6	2.29e-06	4.62e-05	NA	0	0	12	12	12	96	48	48	13.4896	13.8165	12.8927	Pitpnm2
Q91ZW3	Smarca5	4C-vs-37C	2.03057	0.116476	17.4334	6	2.28e-06	4.62e-05	NA	0	0	22	22	22	176	88	88	16.2339	17.4851	15.3692
Q3TVI8	Pbxip1	4C-vs-37C	-1.9236	0.110779	-17.3643	6	2.34e-06	4.69e-05	NA	0	0	9	9	9	72	36	36	13.4971	12.1984	14.1526	Pbxip1
C0HKD8;C0HKD9	#N/A	4C-vs-37C	2.97721	0.172325	17.2767	6	2.41e-06	4.73e-05	NA	0	0	17	17	17	136	68	68	15.5392	16.8776	13.8097
Q5DTL9	Slc4a10	4C-vs-37C	-1.34336	0.0778099	-17.2646	6	2.42e-06	4.73e-05	NA	0	0	31	31	31	248	124	124	14.5515	13.741	15.043
Q6P2L7	Casc4	4C-vs-37C	-1.2947	0.0748279	-17.3023	6	2.39e-06	4.73e-05	NA	0.25	0	6	6	6	36	21	15	12.4699	11.8377	13.131
Q6URW6	Myh14	4C-vs-37C	-2.14451	0.124204	-17.266	6	2.42e-06	4.73e-05	NA	0	0	11	11	11	88	44	44	15.6328	14.0765	16.2325	Myh14
Q921F4	Hnrnpll	4C-vs-37C	-1.79779	0.103989	-17.2883	6	2.4e-06	4.73e-05	NA	0	0	16	16	16	128	64	64	13.9317	13.188	15.0396
P19253	Rpl13a	4C-vs-37C	-1.53362	0.0890971	-17.2129	6	2.46e-06	4.75e-05	NA	0	0	13	13	13	104	52	52	17.5226	16.7402	18.29
Q6ZWX6	Eif2s1	4C-vs-37C	-2.2386	0.130228	-17.1898	6	2.48e-06	4.75e-05	NA	0	0	10	10	10	80	40	40	13.6336	12.5758	14.815
Q8BJZ4	Mrps35	4C-vs-37C	-1.19008	0.0691603	-17.2076	6	2.47e-06	4.75e-05	NA	0.0694444	0	9	9	9	67	35	32	12.6915	12.1854	13.3744
Q8CGA0	Ppm1f	4C-vs-37C	-2.34449	0.136044	-17.2332	6	2.45e-06	4.75e-05	NA	0	0	10	10	10	80	40	40	13.5395	12.1696	14.6679
Q9ER72	Cars	4C-vs-37C	-2.15179	0.125258	-17.1789	6	2.49e-06	4.75e-05	NA	0.483333	0	14	9	13	65	36	29	12.9171	10.7402	12.9139
Q8VCD6	Reep2	4C-vs-37C	1.84423	0.107967	17.0815	6	2.58e-06	4.89e-05	NA	0.191667	0	14	12	14	97	45	52	13.1519	14.0116	12.1217
P98078	Dab2	4C-vs-37C	-3.36981	0.197591	-17.0545	6	2.6e-06	4.9e-05	NA	0.166667	0	9	9	9	60	36	24	12.5581	10.6312	14.1213
Q8CGC7	Eprs	4C-vs-37C	-1.36932	0.0803412	-17.0438	6	2.61e-06	4.9e-05	NA	0	0	15	15	15	120	60	60	14.359	13.6999	15.1296
Q9D1P4	Chordc1	4C-vs-37C	-2.10761	0.124674	-16.9049	6	2.74e-06	5.12e-05	NA	0.03125	0	12	12	12	93	48	45	12.5223	11.3208	13.3939
Q60770	Stxbp3	4C-vs-37C	-1.36307	0.0807606	-16.8779	6	2.76e-06	5.14e-05	NA	0.0138889	0	9	9	9	71	36	35	13.4399	13.194	14.5515
Q9DCW4	Etfb	4C-vs-37C	-1.74406	0.103825	-16.7981	6	2.84e-06	5.26e-05	NA	0	0	20	20	20	160	80	80	16.8962	16.531	18.2642	Etfb
P52825	Cpt2	4C-vs-37C	-1.92329	0.114636	-16.7774	6	2.86e-06	5.27e-05	NA	0	0	12	12	12	96	48	48	14.7328	13.5161	15.4966	Cpt2
A2A8U2	Tmem201	4C-vs-37C	1.9911	0.11919	16.7052	6	2.94e-06	5.37e-05	NA	0	0	24	24	24	192	96	96	16.4545	17.5174	15.4525
P62082	Rps7	4C-vs-37C	-2.05612	0.123331	-16.6715	6	2.97e-06	5.37e-05	NA	0	0	13	13	13	104	52	52	16.4703	15.3119	17.3677
Q80UW8	Polr2e	4C-vs-37C	2.34491	0.140609	16.6768	6	2.97e-06	5.37e-05	NA	0	0	12	12	12	96	48	48	15.4977	16.3769	13.8972
Q8BU30	Iars	4C-vs-37C	-1.47465	0.0884632	-16.6697	6	2.97e-06	5.37e-05	NA	0.00961539	0	13	13	13	103	52	51	14.0743	13.243	14.7297
E9Q784	Zc3h13	4C-vs-37C	2.8872	0.173809	16.6114	6	3.04e-06	5.41e-05	NA	0.269231	0	13	13	10	79	39	40	12.9045	14.1313	11.1794
P07356	Anxa2	4C-vs-37C	-2.44651	0.147287	-16.6106	6	3.04e-06	5.41e-05	NA	0	0	19	19	19	152	76	76	15.9504	15.1928	17.587
Q9DBY5	Cbx6	4C-vs-37C	2.53041	0.152111	16.6353	6	3.01e-06	5.41e-05	NA	0.25	0	9	6	9	54	18	36	13.3215	13.9833	11.4042
Q8JZU2	Slc25a1	4C-vs-37C	-1.28681	0.0775512	-16.593	6	3.06e-06	5.42e-05	NA	0	0	13	13	13	104	52	52	15.8678	15.47	16.7752
P14824	Anxa6	4C-vs-37C	-2.00649	0.121031	-16.5783	6	3.07e-06	5.42e-05	NA	0	0	18	18	18	144	72	72	16.2294	15.3117	17.424	Anxa6
D3YXK2	Safb	4C-vs-37C	2.89244	0.175047	16.5237	6	3.13e-06	5.48e-05	NA	0	0	17	17	17	136	68	68	17.2727	18.5162	15.5468
Q64133	Maoa	4C-vs-37C	-1.6915	0.102336	-16.529	6	3.13e-06	5.48e-05	NA	0	0	21	21	21	168	84	84	16.8266	16.1325	17.8164	Maoa
Q3ULD5	Mccc2	4C-vs-37C	-1.36742	0.0828287	-16.509	6	3.15e-06	5.48e-05	NA	0	0	16	16	16	128	64	64	14.8489	13.9661	15.3509	Mccc2
O89086	Rbm3	4C-vs-37C	-2.92214	0.177188	-16.4918	6	3.17e-06	5.49e-05	NA	0	0	8	8	8	64	32	32	14.4829	13.106	16.0746
P61290	Psme3	4C-vs-37C	-1.7898	0.108868	-16.4402	6	3.23e-06	5.56e-05	NA	0.375	0	6	6	3	30	18	12	15.7975	10.9515	12.7795
Q9CZM2	Rpl15	4C-vs-37C	-1.86346	0.11348	-16.421	6	3.25e-06	5.58e-05	NA	0	0	15	15	15	120	60	60	17.3857	16.5998	18.4399
P15655	Fgf2	4C-vs-37C	-1.67092	0.10217	-16.3542	6	3.33e-06	5.61e-05	NA	0	0	10	10	10	80	40	40	12.8618	12.1348	13.8038
P62334	Psmc6	4C-vs-37C	-1.48109	0.0903839	-16.3867	6	3.29e-06	5.61e-05	NA	0	0	11	11	11	88	44	44	14.6472	13.8219	15.2205
Q80X50	Ubap2l	4C-vs-37C	-1.60206	0.0980096	-16.346	6	3.34e-06	5.61e-05	NA	0.289062	0	16	12	16	95	48	47	13.7378	13.3497	14.9571
Q91YK2	Rrp1b	4C-vs-37C	2.60773	0.159552	16.3441	6	3.34e-06	5.61e-05	NA	0.34375	0	11	11	9	65	29	36	13.5609	15.0797	12.4369
Q99LE6	Abcf2	4C-vs-37C	-1.52168	0.093029	-16.357	6	3.32e-06	5.61e-05	NA	0.270833	0	12	9	12	70	36	34	12.8514	11.4869	13.0392
P14733	Lmnb1	4C-vs-37C	2.25889	0.138604	16.2975	6	3.4e-06	5.63e-05	NA	0	0	20	20	20	160	80	80	19.0324	20.7363	18.4849
Q8CG76	Akr7a2	4C-vs-37C	-1.81863	0.111596	-16.2966	6	3.4e-06	5.63e-05	NA	0	0	13	13	13	104	52	52	15.2429	14.172	16.0686
Q9WVJ3	Cpq	4C-vs-37C	-2.30874	0.141611	-16.3034	6	3.39e-06	5.63e-05	NA	0	0	9	9	9	72	36	36	13.2527	12.4005	14.7147
Q01730	Rsu1	4C-vs-37C	-2.9304	0.180648	-16.2216	6	3.49e-06	5.73e-05	NA	0.25	0	12	9	12	72	36	36	15.1294	13.3865	16.3302
Q8R4R6	Nup35	4C-vs-37C	3.15496	0.194386	16.2304	6	3.48e-06	5.73e-05	NA	0	0	15	15	15	120	60	60	15.8817	17.4805	14.2487
Q9R0Q7	Ptges3	4C-vs-37C	-2.7731	0.171081	-16.2093	6	3.51e-06	5.73e-05	NA	0.4	0	9	9	4	48	32	16	15.0103	12.9559	15.7767
O08529	Capn2	4C-vs-37C	-2.3434	0.145061	-16.1546	6	3.58e-06	5.8e-05	NA	0	0	16	16	16	128	64	64	14.926	13.4737	15.9231	Capn2
P54823	Ddx6	4C-vs-37C	-2.10735	0.130429	-16.157	6	3.57e-06	5.8e-05	NA	0	0	13	13	13	104	52	52	14.3813	13.1263	15.2044
Q9CPR4	Rpl17	4C-vs-37C	-2.19714	0.136135	-16.1395	6	3.6e-06	5.81e-05	NA	0	0	19	19	19	152	76	76	16.4865	15.147	17.2358
Q5SUR0	Pfas	4C-vs-37C	-3.20394	0.19894	-16.1051	6	3.64e-06	5.85e-05	NA	0.241071	0	14	11	14	88	44	44	13.9611	12.3767	15.7167
P26043	Rdx	4C-vs-37C	-2.36739	0.147257	-16.0766	6	3.68e-06	5.89e-05	NA	0	0	14	14	14	112	56	56	15.11	14.4264	16.8616	Rdx
Q69ZQ2	Isy1	4C-vs-37C	1.85727	0.115785	16.0407	6	3.73e-06	5.94e-05	NA	0.125	0	9	9	9	63	27	36	13.9468	15.385	13.4781
O88665	Brd7	4C-vs-37C	2.85471	0.178519	15.9911	6	3.8e-06	6.03e-05	NA	0.291667	0	12	12	9	68	32	36	13.5664	14.8163	11.855
P40142	Tkt	4C-vs-37C	-2.83152	0.177525	-15.95	6	3.86e-06	6.04e-05	NA	0	0	31	31	31	248	124	124	17.6274	16.0457	18.882
P56546	Ctbp2	4C-vs-37C	-2.17429	0.136276	-15.955	6	3.85e-06	6.04e-05	NA	0.0416667	0	9	9	9	69	36	33	13.8912	12.6797	14.9365
Q8BGP6	Slc25a40	4C-vs-37C	-1.36876	0.0857276	-15.9663	6	3.83e-06	6.04e-05	NA	0	0	10	10	10	80	40	40	13.014	12.3793	13.7357
Q6WKZ7	Nostrin	4C-vs-37C	-2.42077	0.152369	-15.8876	6	3.95e-06	6.16e-05	NA	0.25	0	9	9	6	54	36	18	12.6736	11.3471	13.7148
Q8VDD5	Myh9	4C-vs-37C	-2.27091	0.143671	-15.8063	6	4.07e-06	6.32e-05	NA	0	0	22	22	22	176	88	88	16.5073	15.2202	17.5207
P55264	Adk	4C-vs-37C	-2.75859	0.174906	-15.7718	6	4.12e-06	6.38e-05	NA	0	0	20	20	20	160	80	80	14.2207	12.9799	15.6257	Adk
P17156	Hspa2	4C-vs-37C	-1.64361	0.105095	-15.6392	6	4.33e-06	6.41e-05	NA	0	0	13	13	13	104	52	52	16.9993	16.1547	17.8027	Hspa2
P20152	Vim	4C-vs-37C	-3.60341	0.22956	-15.697	6	4.24e-06	6.41e-05	NA	0	0	22	22	22	176	88	88	17.9432	15.8751	19.7127	Vim
P43406	Itgav	4C-vs-37C	-0.558357	0.0356029	-15.6829	6	4.26e-06	6.41e-05	NA	0	0	13	13	13	104	52	52	14.2337	13.8216	14.3672
P47963	Rpl13	4C-vs-37C	-1.53182	0.0977692	-15.6677	6	4.28e-06	6.41e-05	NA	0	0	16	16	16	128	64	64	17.2514	16.4261	17.9466
P61211	Arl1	4C-vs-37C	-2.25275	0.143441	-15.7051	6	4.22e-06	6.41e-05	NA	0.125	0	9	9	9	63	36	27	13.67	12.7372	14.9583
P86046	Kcnj13	4C-vs-37C	-3.81696	0.244535	-15.6091	6	4.38e-06	6.41e-05	NA	0.451923	0	13	9	13	61	36	25	14.3951	12.0171	15.8852
Q00519	Xdh	4C-vs-37C	-4.01607	0.188951	-21.2546	5	4.27e-06	6.41e-05	NA	0.28125	0	8	8	8	46	32	14	14.657	11.6465	15.6936
Q64331	Myo6	4C-vs-37C	-1.45173	0.0923535	-15.7193	6	4.2e-06	6.41e-05	NA	0	0	11	11	11	88	44	44	14.3745	13.6063	15.0787	Myo6
Q68FL6	Mars	4C-vs-37C	-1.00903	0.0644898	-15.6463	6	4.32e-06	6.41e-05	NA	0	0	10	10	10	80	40	40	13.6978	13.0992	14.0922
Q8BJS4	Sun2	4C-vs-37C	1.31147	0.0840067	15.6115	6	4.37e-06	6.41e-05	NA	0	0	20	20	20	160	80	80	15.7805	16.696	15.3715
Q8VCF0	Mavs	4C-vs-37C	-1.62458	0.103707	-15.665	6	4.29e-06	6.41e-05	NA	0.375	0	16	10	16	83	40	43	13.0398	11.8178	13.4987	Mavs
Q9JIX8	Acin1	4C-vs-37C	2.50424	0.160178	15.6341	6	4.34e-06	6.41e-05	NA	0	0	18	18	18	144	72	72	16.8439	18.1641	15.5079
Q9QZH3	Ppie	4C-vs-37C	1.4316	0.0913474	15.672	6	4.28e-06	6.41e-05	NA	0.365385	0	13	13	9	70	34	36	14.404	15.5786	14.1416
Q9R0U0	Srsf10	4C-vs-37C	2.14608	0.137445	15.6141	6	4.37e-06	6.41e-05	NA	0	0	15	15	15	120	60	60	17.4602	18.6831	16.4131
P62281	Rps11	4C-vs-37C	-2.13624	0.137247	-15.565	6	4.45e-06	6.47e-05	NA	0	0	18	18	18	144	72	72	16.0203	14.8694	16.9968
Q9WTU0	Phf2	4C-vs-37C	2.00873	0.129045	15.5661	6	4.45e-06	6.47e-05	NA	0	0	11	11	11	88	44	44	15.4873	16.2983	14.2787
Q3THG9	Aarsd1	4C-vs-37C	2.28629	0.147106	15.5418	6	4.49e-06	6.49e-05	NA	0.333333	0	9	9	3	48	36	12	15.392	16.4499	14.0674
Q64471	Gstt1	4C-vs-37C	-2.77266	0.178454	-15.5372	6	4.5e-06	6.49e-05	NA	0.391667	0	15	15	6	73	60	13	13.1257	11.1249	13.8838	Gstt1
Q9DCL9	Paics	4C-vs-37C	-2.05467	0.132636	-15.4911	6	4.58e-06	6.58e-05	NA	0	0	12	12	12	96	48	48	15.1253	14.379	16.5061	Paics
Q9JLJ2	Aldh9a1	4C-vs-37C	-2.26332	0.146349	-15.4652	6	4.62e-06	6.62e-05	NA	0	0	13	13	13	104	52	52	15.8259	14.4142	16.8003
E9Q5C9	Nolc1	4C-vs-37C	3.19683	0.207925	15.3749	6	4.78e-06	6.73e-05	NA	0	0	18	18	18	144	72	72	17.052	19.1252	15.7258
P20060	Hexb	4C-vs-37C	-1.20425	0.0781886	-15.4018	6	4.74e-06	6.73e-05	NA	0	0	11	11	11	88	44	44	15.8581	14.8027	15.9885
P62900	Rpl31	4C-vs-37C	-1.83301	0.119346	-15.3588	6	4.81e-06	6.73e-05	NA	0	0	14	14	14	112	56	56	17.4573	16.6678	18.4383
P83870	Phf5a	4C-vs-37C	2.42177	0.15776	15.351	6	4.83e-06	6.73e-05	NA	0.214286	0	7	7	7	44	19	25	16.9471	17.8719	15.381
Q8BT60	Cpne3	4C-vs-37C	-2.46898	0.118824	-20.7785	5	4.78e-06	6.73e-05	NA	0.3125	0	12	12	12	66	48	18	14.377	12.7839	15.2152
Q9CYR6	Pgm3	4C-vs-37C	-1.83478	0.119385	-15.3686	6	4.8e-06	6.73e-05	NA	0.589286	0	14	11	11	52	32	20	13.2703	11.6875	13.4992
Q9ERA6	Tfip11	4C-vs-37C	1.99651	0.130063	15.3503	6	4.83e-06	6.73e-05	NA	0	0	10	10	10	80	40	40	14.9986	16.0195	13.938
Q9EQ20	Aldh6a1	4C-vs-37C	-1.67342	0.109373	-15.3001	6	4.92e-06	6.84e-05	NA	0	0	15	15	15	120	60	60	17.6221	16.5697	18.3421	Aldh6a1
P42125	Eci1	4C-vs-37C	-1.72553	0.113065	-15.2614	6	5e-06	6.84e-05	NA	0	0	22	22	22	176	88	88	16.0011	14.9946	16.8202	Eci1
P55012	Slc12a2	4C-vs-37C	-2.39305	0.156706	-15.2709	6	4.98e-06	6.84e-05	NA	0	0	14	14	14	112	56	56	15.2421	13.6703	16.1374
Q3U5Q7	Cmpk2	4C-vs-37C	-1.82122	0.119321	-15.2632	6	4.99e-06	6.84e-05	NA	0	0	11	11	11	88	44	44	14.3959	13.5402	15.3879	Cmpk2
Q80X32	#N/A	4C-vs-37C	2.52295	0.165104	15.281	6	4.96e-06	6.84e-05	NA	0.0347222	0	18	18	18	139	67	72	13.0508	14.4945	11.8065
Q9WU79	Prodh	4C-vs-37C	-1.61528	0.105997	-15.239	6	5.04e-06	6.88e-05	NA	0	0	16	16	16	128	64	64	15.2165	14.4042	16.0399	Prodh
Q8BH07	Arl6ip6	4C-vs-37C	2.79581	0.183856	15.2065	6	5.1e-06	6.94e-05	NA	0.135417	0	12	12	12	83	35	48	14.4606	15.6381	12.6627
P30681	Hmgb2	4C-vs-37C	-2.71274	0.178833	-15.1691	6	5.18e-06	7.01e-05	NA	0	0	14	14	14	112	56	56	14.9611	13.5084	16.1987
Q5U4C3	Scaf1	4C-vs-37C	2.72968	0.180312	15.1387	6	5.24e-06	7.07e-05	NA	0.45	0	15	15	9	72	36	36	14.337	15.5328	12.7434
Q8CJG0	Ago2	4C-vs-37C	-2.01377	0.133126	-15.1268	6	5.26e-06	7.08e-05	NA	0.358333	0	15	12	12	80	48	32	12.4701	11.0405	13.0174
Q3UTJ2	Sorbs2	4C-vs-37C	-3.12966	0.207121	-15.1103	6	5.3e-06	7.1e-05	NA	0	0	12	12	12	96	48	48	16.212	14.6843	17.791
Q8K019	Bclaf1	4C-vs-37C	3.68474	0.24443	15.0748	6	5.37e-06	7.17e-05	NA	0	0	11	11	11	88	44	44	17.2447	18.8181	14.9187
Q9WV55	Vapa	4C-vs-37C	1.05723	0.0703646	15.0251	6	5.48e-06	7.29e-05	NA	0	0	29	29	29	232	116	116	16.2957	16.8805	15.8098
Q8VDM4	Psmd2	4C-vs-37C	-1.60313	0.106764	-15.0156	6	5.5e-06	7.29e-05	NA	0	0	21	21	21	168	84	84	13.8665	12.983	14.65
P97822	Anp32e	4C-vs-37C	-3.14447	0.210077	-14.9682	6	5.6e-06	7.3e-05	NA	0.242188	0	16	16	13	97	64	33	14.4522	12.5409	15.7131
Q8CFC7	Clasrp	4C-vs-37C	2.19217	0.14642	14.9719	6	5.59e-06	7.3e-05	NA	0.3125	0	12	9	12	66	18	48	13.204	13.8889	11.6144
Q8R149	Bud13	4C-vs-37C	2.93435	0.195721	14.9925	6	5.55e-06	7.3e-05	NA	0.0833333	0	9	9	9	66	30	36	13.1752	14.3158	11.2549
Q91YJ3	Thyn1	4C-vs-37C	-3.07711	0.205587	-14.9675	6	5.6e-06	7.3e-05	NA	0.392857	0	14	11	12	71	44	27	13.4206	11.2691	14.2216
Q922B1	Macrod1	4C-vs-37C	-1.90223	0.126801	-15.0017	6	5.53e-06	7.3e-05	NA	0.340909	0	11	11	8	58	35	23	14.683	13.2971	15.2241
P55200	Kmt2a	4C-vs-37C	3.02344	0.202256	14.9486	6	5.64e-06	7.33e-05	NA	0.259615	0	13	13	10	80	40	40	13.2889	14.662	11.432
Q69Z99	Znf512	4C-vs-37C	2.59346	0.173895	14.914	6	5.72e-06	7.39e-05	NA	0	0	17	17	17	136	68	68	16.5424	17.6225	14.9811
Q70IV5	Synm	4C-vs-37C	-3.76369	0.25244	-14.9092	6	5.73e-06	7.39e-05	NA	0.548611	0	18	9	18	71	36	35	14.2036	12.3138	16.0145
P16332	Mmut	4C-vs-37C	-1.69819	0.114061	-14.8884	6	5.78e-06	7.42e-05	NA	0	0	13	13	13	104	52	52	14.824	14.1359	15.8745
P62242	Rps8	4C-vs-37C	-1.83376	0.123202	-14.8842	6	5.79e-06	7.42e-05	NA	0	0	17	17	17	136	68	68	17.2703	16.6716	18.5164
O09167	Rpl21	4C-vs-37C	-1.41878	0.0955725	-14.8451	6	5.88e-06	7.49e-05	NA	0	0	24	24	24	192	96	96	15.9611	14.9901	16.4696
P51859	Hdgf	4C-vs-37C	-3.19031	0.21493	-14.8435	6	5.88e-06	7.49e-05	NA	0	0	10	10	10	80	40	40	15.3548	14.0414	17.2464
P17563	Selenbp1	4C-vs-37C	-3.11555	0.156879	-19.8596	5	5.98e-06	7.59e-05	NA	0.166667	0	9	9	9	60	36	24	14.6888	12.8938	16.121	Selenbp1
Q8CH18	Ccar1	4C-vs-37C	2.24551	0.151916	14.7813	6	6.03e-06	7.62e-05	NA	0	0	11	11	11	88	44	44	16.1538	17.9894	15.7136
O35114	Scarb2	4C-vs-37C	-1.54173	0.104437	-14.7624	6	6.07e-06	7.65e-05	NA	0.111111	0	18	18	18	128	69	59	14.3096	13.541	15.1431
Q6PFD9	Nup98	4C-vs-37C	2.95725	0.20059	14.7427	6	6.12e-06	7.69e-05	NA	0	0	20	20	20	160	80	80	15.5983	17.5282	14.4199
Q3TLP5	Echdc2	4C-vs-37C	-1.69974	0.0864167	-19.6691	5	6.27e-06	7.85e-05	NA	0.375	0	12	12	6	60	45	15	12.3054	10.553	12.2855	Echdc2
P13020	Gsn	4C-vs-37C	-2.51593	0.171481	-14.6718	6	6.3e-06	7.86e-05	NA	0	0	8	8	8	64	32	32	15.9949	14.7184	17.3393
Q9ERK4	Cse1l	4C-vs-37C	-1.71716	0.117124	-14.6611	6	6.32e-06	7.86e-05	NA	0	0	11	11	11	88	44	44	15.4256	13.7847	15.5549
P17918	Pcna	4C-vs-37C	-1.98771	0.136182	-14.596	6	6.49e-06	8.04e-05	NA	0.375	0	12	9	12	63	36	27	13.686	12.5965	14.5942
Q9ESU6	Brd4	4C-vs-37C	2.01169	0.137878	14.5904	6	6.5e-06	8.04e-05	NA	0	0	15	15	15	120	60	60	12.9287	13.9216	11.8195
P43276	Hist1h1b	4C-vs-37C	1.44316	0.0990438	14.571	6	6.56e-06	8.05e-05	NA	0	0	15	15	15	120	60	60	20.4472	21.4575	19.9761
Q9R1T2	Sae1	4C-vs-37C	-2.91019	0.199732	-14.5705	6	6.56e-06	8.05e-05	NA	0.455882	0	17	11	17	80	44	36	13.7141	12.2015	15.2103
P48678	Lmna	4C-vs-37C	2.02397	0.139015	14.5593	6	6.59e-06	8.06e-05	NA	0	0	26	26	26	208	104	104	19.4765	20.7019	18.6444
Q8R086	Suox	4C-vs-37C	-1.73748	0.119484	-14.5415	6	6.63e-06	8.09e-05	NA	0.453947	0	19	16	19	86	43	43	13.3152	12.2559	13.9666	Suox
Q7TQ95	Lnpk	4C-vs-37C	1.26111	0.0869985	14.4958	6	6.76e-06	8.19e-05	NA	0	0	10	10	10	80	40	40	14.1207	14.2353	12.9819
Q8R010	Aimp2	4C-vs-37C	-1.32934	0.0917077	-14.4954	6	6.76e-06	8.19e-05	NA	0.0333333	0	15	15	15	116	60	56	13.4304	12.8723	14.2301
Q8R1F1	Niban2	4C-vs-37C	-3.57063	0.246488	-14.486	6	6.78e-06	8.19e-05	NA	0.434524	0	21	15	21	101	60	41	13.6304	11.1172	14.7401
O08579	Emd	4C-vs-37C	2.39109	0.16544	14.4529	6	6.88e-06	8.25e-05	NA	0	0	20	20	20	160	80	80	15.043	16.6909	14.2161
P47911	Rpl6	4C-vs-37C	-1.45749	0.100821	-14.4562	6	6.87e-06	8.25e-05	NA	0	0	20	20	20	160	80	80	17.3415	16.5156	17.887
P51175	Ppox	4C-vs-37C	-1.73266	0.119964	-14.4431	6	6.9e-06	8.26e-05	NA	0.1125	0	10	10	10	71	40	31	13.3401	12.1582	13.9054	Ppox
Q8BHZ4	Znf592	4C-vs-37C	2.70118	0.187476	14.4081	6	7e-06	8.3e-05	NA	0.241071	0	14	14	11	88	44	44	13.7616	14.9607	12.1332
Q9DAW6	Prpf4	4C-vs-37C	2.62688	0.182242	14.4143	6	6.98e-06	8.3e-05	NA	0	0	16	16	16	128	64	64	15.3209	16.6447	13.9098
Q9DBF1	Aldh7a1	4C-vs-37C	-1.98509	0.137729	-14.4131	6	6.99e-06	8.3e-05	NA	0	0	18	18	18	144	72	72	16.0946	14.9737	17.0209	Aldh7a1
Q91XF0	Pnpo	4C-vs-37C	-2.07336	0.143997	-14.3987	6	7.03e-06	8.3e-05	NA	0.383929	0	14	14	8	69	44	25	12.0718	11.3641	13.436
Q8CHP6	Phc3	4C-vs-37C	2.46759	0.171483	14.3897	6	7.05e-06	8.31e-05	NA	0	0	10	10	10	80	40	40	14.2213	15.8546	13.3615
Q9WTP6	Ak2	4C-vs-37C	-1.69912	0.118191	-14.376	6	7.09e-06	8.33e-05	NA	0.160714	0	7	7	7	47	28	19	14.367	13.5121	15.2043
B2RY56	Rbm25	4C-vs-37C	2.7766	0.19374	14.3316	6	7.22e-06	8.39e-05	NA	0	0	28	28	28	224	112	112	15.1187	16.578	13.6793
P10649	Gstm1	4C-vs-37C	-2.72574	0.190331	-14.321	6	7.25e-06	8.39e-05	NA	0	0	17	17	17	136	68	68	17.955	16.6896	19.3877	Gstm1
P16675	Ctsa	4C-vs-37C	-1.70569	0.119168	-14.3133	6	7.28e-06	8.39e-05	NA	0	0	10	10	10	80	40	40	13.1918	12.7306	14.5025
P23492	Pnp	4C-vs-37C	-3.29053	0.230144	-14.2977	6	7.32e-06	8.39e-05	NA	0	0	11	11	11	88	44	44	14.9471	13.3491	16.7943
Q5RJ54	Zscan26	4C-vs-37C	1.42272	0.0993066	14.3265	6	7.24e-06	8.39e-05	NA	0.25	0	6	6	6	36	18	18	11.8984	12.6664	11.2578
Q8BG15	Ctdspl2	4C-vs-37C	2.78791	0.194486	14.3348	6	7.21e-06	8.39e-05	NA	0	0	9	9	9	72	36	36	13.7788	15.0412	12.0416
Q8BJ64	Chdh	4C-vs-37C	-2.24988	0.157335	-14.3	6	7.32e-06	8.39e-05	NA	0.398438	0	16	10	16	80	40	40	13.52	12.0607	14.4144
Q9JJI8	Rpl38	4C-vs-37C	-2.59726	0.181542	-14.3066	6	7.3e-06	8.39e-05	NA	0.177632	0	19	16	19	128	64	64	14.3215	13.026	15.6163
P14115	Rpl27a	4C-vs-37C	-1.7823	0.125038	-14.2541	6	7.46e-06	8.49e-05	NA	0	0	13	13	13	104	52	52	17.792	16.9194	18.6282
Q9ER69	Wtap	4C-vs-37C	2.56049	0.179567	14.2593	6	7.44e-06	8.49e-05	NA	0.414062	0	16	16	9	78	42	36	13.6777	14.9326	12.2757
P56671	Maz	4C-vs-37C	1.99187	0.139902	14.2377	6	7.51e-06	8.5e-05	NA	0.0625	0	12	12	12	90	42	48	13.5921	14.5452	12.5024
P62264	Rps14	4C-vs-37C	-2.50717	0.176181	-14.2306	6	7.53e-06	8.5e-05	NA	0	0	19	19	19	152	76	76	15.8848	15.6241	18.0444
Q9EPU0	Upf1	4C-vs-37C	-2.02466	0.142255	-14.2326	6	7.52e-06	8.5e-05	NA	0	0	13	13	13	104	52	52	13.75	12.5884	14.5929
Q8CJG1	Ago1	4C-vs-37C	-2.23042	0.157227	-14.186	6	7.67e-06	8.63e-05	NA	0.354167	0	12	9	9	62	36	26	12.234	11.2412	13.5737
Q61624	Znf148	4C-vs-37C	2.2246	0.156933	14.1755	6	7.7e-06	8.64e-05	NA	0	0	8	8	8	64	32	32	14.7969	16.0164	13.7405
Q62504	Spen	4C-vs-37C	3.07679	0.217789	14.1274	6	7.85e-06	8.76e-05	NA	0.259615	0	13	13	10	80	40	40	13.4295	15.04	11.9206
Q8BJ05	Zc3h14	4C-vs-37C	3.00103	0.212505	14.1222	6	7.87e-06	8.76e-05	NA	0	0	14	14	14	112	56	56	14.2479	16.0498	12.8756
Q9QUM9	Psma6	4C-vs-37C	-1.73188	0.12262	-14.124	6	7.87e-06	8.76e-05	NA	0	0	14	14	14	112	56	56	15.3313	13.8925	15.7041
Q80U70	Suz12	4C-vs-37C	2.32492	0.164901	14.0989	6	7.95e-06	8.8e-05	NA	0.0625	0	12	12	12	90	42	48	12.9961	14.0621	11.6997
Q9QYB1	Clic4	4C-vs-37C	-2.98474	0.211751	-14.0955	6	7.96e-06	8.8e-05	NA	0.327381	0	21	15	21	119	60	59	14.2934	13.0426	16.0752	Clic4
O88456	Capns1	4C-vs-37C	-2.35623	0.167782	-14.0434	6	8.13e-06	8.84e-05	NA	0.0714286	0	21	21	21	156	84	72	13.5381	11.8437	14.1964	Capns1
P16254	Srp14	4C-vs-37C	-1.82516	0.129752	-14.0665	6	8.06e-06	8.84e-05	NA	0.0416667	0	9	9	9	69	36	33	13.2049	12.1777	14.095
P62751	Rpl23a	4C-vs-37C	-2.12402	0.151309	-14.0376	6	8.15e-06	8.84e-05	NA	0	0	19	19	19	152	76	76	16.6825	16.0636	18.1846
P97315	Csrp1	4C-vs-37C	-2.99031	0.213005	-14.0386	6	8.15e-06	8.84e-05	NA	0	0	16	16	16	128	64	64	15.6307	14.0859	17.1526	Csrp1
Q8K370	Acad10	4C-vs-37C	-2.65168	0.142013	-18.672	5	8.11e-06	8.84e-05	NA	0.5	0	22	13	22	97	52	45	13.066	10.6993	13.3462	Acad10
Q8R2U0	Seh1l	4C-vs-37C	2.46002	0.174902	14.0651	6	8.06e-06	8.84e-05	NA	0	0	15	15	15	120	60	60	14.9548	16.1521	13.5878
Q9QYI4	Dnajb12	4C-vs-37C	1.29457	0.0921039	14.0556	6	8.09e-06	8.84e-05	NA	0	0	9	9	9	72	36	36	13.7658	14.6743	13.3157
E9Q5K9	Ythdc1	4C-vs-37C	2.49109	0.177946	13.9991	6	8.29e-06	8.85e-05	NA	0	0	19	19	19	152	76	76	14.6965	16.103	13.5072
P28650	Adssl1	4C-vs-37C	-4.05625	0.289533	-14.0096	6	8.25e-06	8.85e-05	NA	0	0	14	14	14	112	56	56	15.2184	13.2673	17.3059
P34914	Ephx2	4C-vs-37C	-1.54537	0.110432	-13.9939	6	8.3e-06	8.85e-05	NA	0	0	15	15	15	120	60	60	14.1978	13.4498	15.0047	Ephx2
P63037	Dnaja1	4C-vs-37C	-1.0488	0.074889	-14.0047	6	8.27e-06	8.85e-05	NA	0	0	10	10	10	80	40	40	15.0392	14.1266	15.146
Q8R0G9	Nup133	4C-vs-37C	3.00786	0.214528	14.0209	6	8.21e-06	8.85e-05	NA	0	0	10	10	10	80	40	40	15.6647	17.7372	14.5854
Q9R1E6	Enpp2	4C-vs-37C	-2.89991	0.207075	-14.0042	6	8.27e-06	8.85e-05	NA	0	0	11	11	11	88	44	44	14.9556	13.8888	16.7203
Q6P3Y5	Znf280c	4C-vs-37C	2.00571	0.143587	13.9686	6	8.39e-06	8.88e-05	NA	0	0	16	16	16	128	64	64	13.5689	14.7873	12.7125
Q8BRG8	Tmem209	4C-vs-37C	2.96425	0.212469	13.9514	6	8.45e-06	8.88e-05	NA	0	0	14	14	14	112	56	56	14.9264	16.2288	13.0892
Q8QZT2	Ccsap	4C-vs-37C	1.65478	0.11854	13.9596	6	8.42e-06	8.88e-05	NA	0.288462	0	13	13	10	77	37	40	13.824	14.7827	13.1022
Q922V4	Plrg1	4C-vs-37C	3.34968	0.239696	13.9747	6	8.37e-06	8.88e-05	NA	0	0	22	22	22	176	88	88	15.6071	17.367	13.9021
Q9D958	Spcs1	4C-vs-37C	1.25534	0.0899867	13.9503	6	8.46e-06	8.88e-05	NA	0	0	8	8	8	64	32	32	14.9593	16.0495	14.7031
Q99JP7	Ggt7	4C-vs-37C	1.43603	0.103182	13.9174	6	8.57e-06	8.98e-05	NA	0	0	11	11	11	88	44	44	14.0026	14.7503	13.2884
Q61818	Rai1	4C-vs-37C	3.30071	0.237302	13.9094	6	8.6e-06	8.99e-05	NA	0.0416667	0	9	9	9	69	33	36	13.654	15.639	12.1072
Q8K4Z3	Naxe	4C-vs-37C	-1.90053	0.13671	-13.9018	6	8.63e-06	8.99e-05	NA	0.1625	0	10	10	10	67	36	31	14.473	13.5713	15.3718
Q8CHT0	Aldh4a1	4C-vs-37C	-1.73683	0.125042	-13.8899	6	8.67e-06	9e-05	NA	0	0	24	24	24	192	96	96	14.9016	14.3962	16.1941	Aldh4a1
Q8K3G9	Appl2	4C-vs-37C	-1.49423	0.107598	-13.8872	6	8.68e-06	9e-05	NA	0.230769	0	13	10	13	80	40	40	13.3169	12.6304	14.1754	Appl2
Q8CJF7	Ahctf1	4C-vs-37C	3.10992	0.22408	13.8786	6	8.71e-06	9.01e-05	NA	0	0	13	13	13	104	52	52	15.1838	16.8566	13.6597
Q2TPA8	Hsdl2	4C-vs-37C	-1.36944	0.0987468	-13.8681	6	8.75e-06	9.02e-05	NA	0	0	12	12	12	96	48	48	14.1195	13.446	14.8626	Hsdl2
Q62448	Eif4g2	4C-vs-37C	-1.8759	0.135376	-13.8569	6	8.79e-06	9.04e-05	NA	0.225	0	15	12	15	96	48	48	13.1846	12.1032	14.0134
E9Q7E2	Arid2	4C-vs-37C	2.72531	0.197278	13.8146	6	8.95e-06	9.08e-05	NA	0	0	10	10	10	80	40	40	13.9045	15.7416	12.9247
O08810	Eftud2	4C-vs-37C	2.55101	0.184394	13.8346	6	8.88e-06	9.08e-05	NA	0	0	28	28	28	224	112	112	16.4629	17.8579	15.1326
P70699	Gaa	4C-vs-37C	-1.95136	0.141375	-13.8027	6	9e-06	9.08e-05	NA	0.395833	0	18	12	18	93	48	45	13.5628	12.4445	14.4119
Q61599	Arhgdib	4C-vs-37C	-2.54985	0.184733	-13.8029	6	9e-06	9.08e-05	NA	0.34375	0	12	12	6	63	48	15	13.5599	11.1618	13.8447
Q80WV3	Chst2	4C-vs-37C	-2.43414	0.176077	-13.8243	6	8.92e-06	9.08e-05	NA	0.5	0	9	9	6	39	24	15	12.9478	11.4578	13.8128	Chst2
Q8K3Z9	Pom121	4C-vs-37C	3.29071	0.23833	13.8074	6	8.98e-06	9.08e-05	NA	0	0	8	8	8	64	32	32	15.4139	17.4178	13.9713
Q99K67	Aass	4C-vs-37C	-2.13663	0.116871	-18.2819	5	9e-06	9.08e-05	NA	0.53125	0	12	12	7	48	36	12	12.486	10.7127	12.8826
P26039	Tln1	4C-vs-37C	-2.37612	0.172331	-13.7882	6	9.05e-06	9.11e-05	NA	0	0	17	17	17	136	68	68	14.9193	13.2891	15.7643
O55137	Acot1	4C-vs-37C	-3.28882	0.238636	-13.7817	6	9.08e-06	9.11e-05	NA	0.21875	0	12	12	9	75	48	27	14.2131	11.6784	15.1162	Acot1
Q8R0N6	Adhfe1	4C-vs-37C	-1.62923	0.118346	-13.7667	6	9.14e-06	9.14e-05	NA	0.238636	0	11	11	9	67	40	27	13.1924	12.2284	13.8887	Adhfe1
Q01405	Sec23a	4C-vs-37C	-1.79709	0.130751	-13.7443	6	9.22e-06	9.19e-05	NA	0	0	11	11	11	88	44	44	13.8991	13.1536	15.0257
Q6KCD5	Nipbl	4C-vs-37C	2.40926	0.175536	13.7252	6	9.3e-06	9.19e-05	NA	0	0	9	9	9	72	36	36	14.361	15.3866	12.8792
Q8BK35	Nop53	4C-vs-37C	2.3109	0.168319	13.7293	6	9.28e-06	9.19e-05	NA	0.28125	0	12	12	9	69	33	36	12.9164	13.7945	11.3996
Q922P9	Glyr1	4C-vs-37C	2.55723	0.186165	13.7363	6	9.25e-06	9.19e-05	NA	0	0	20	20	20	160	80	80	16.8216	17.9404	15.2784
Q9CZ42	Naxd	4C-vs-37C	-0.778999	0.0567401	-13.7293	6	9.28e-06	9.19e-05	NA	0	0	18	18	18	144	72	72	14.9511	14.5683	15.3662
O55222	Ilk	4C-vs-37C	-3.07832	0.224814	-13.6928	6	9.43e-06	9.25e-05	NA	0	0	12	12	12	96	48	48	14.852	13.6601	16.8882	Ilk
P61750	Arf4	4C-vs-37C	-2.09169	0.152776	-13.6912	6	9.43e-06	9.25e-05	NA	0.046875	0	8	8	8	61	32	29	15.4232	13.8729	15.9483
P62717	Rpl18a	4C-vs-37C	-1.74711	0.127516	-13.7011	6	9.39e-06	9.25e-05	NA	0	0	18	18	18	144	72	72	16.7029	15.6345	17.3377
Q8BMP6	Acbd3	4C-vs-37C	-2.30711	0.168734	-13.6731	6	9.51e-06	9.29e-05	NA	0	0	12	12	12	96	48	48	13.3656	12.1441	14.5413
P26350	Ptma	4C-vs-37C	-3.71308	0.271684	-13.6669	6	9.53e-06	9.3e-05	NA	0.160714	0	14	14	14	94	56	38	13.106	10.8822	14.5493
O35691	Pnn	4C-vs-37C	2.37453	0.174086	13.64	6	9.64e-06	9.36e-05	NA	0	0	22	22	22	176	88	88	15.7986	17.0834	14.5674
Q9D0T1	Snu13	4C-vs-37C	2.23881	0.164148	13.6389	6	9.65e-06	9.36e-05	NA	0	0	20	20	20	160	80	80	17.4947	18.7169	16.393
A2ASQ1	Agrn	4C-vs-37C	3.05055	0.224024	13.617	6	9.74e-06	9.39e-05	NA	0	0	10	10	10	80	40	40	14.526	15.9132	12.728	Agrn
O88286	Wiz	4C-vs-37C	2.52945	0.185854	13.6099	6	9.77e-06	9.39e-05	NA	0.351562	0	16	13	13	86	34	52	12.9908	13.516	10.8313
P10833	Rras	4C-vs-37C	-2.08825	0.153291	-13.6228	6	9.71e-06	9.39e-05	NA	0	0	11	11	11	88	44	44	15.0079	14.1631	16.2227
P35980	Rpl18	4C-vs-37C	-1.10881	0.0815513	-13.5964	6	9.82e-06	9.39e-05	NA	0	0	13	13	13	104	52	52	17.7557	17.3359	18.4061
P62313	Lsm6	4C-vs-37C	2.09453	0.15405	13.5964	6	9.82e-06	9.39e-05	NA	0	0	15	15	15	120	60	60	15.8942	16.9608	14.717
Q9DCC4	Pycr3	4C-vs-37C	-1.8964	0.139448	-13.5994	6	9.81e-06	9.39e-05	NA	0	0	7	7	7	56	28	28	14.708	13.8401	15.7784
Q9WVQ5	Apip	4C-vs-37C	-2.31494	0.170532	-13.5748	6	9.92e-06	9.45e-05	NA	0.28125	0	12	12	6	69	48	21	14.2077	12.3051	14.5908
P35505	Fah	4C-vs-37C	-2.95136	0.217645	-13.5604	6	9.98e-06	9.49e-05	NA	0.0961538	0	13	13	12	94	52	42	13.9092	12.0133	15.015
P26041	Msn	4C-vs-37C	-3.66314	0.270348	-13.5498	6	1e-05	9.51e-05	NA	0	0	14	14	14	112	56	56	15.8096	14.0506	17.5273
Q9DBG5	Plin3	4C-vs-37C	-2.91731	0.215413	-13.5429	6	1.01e-05	9.51e-05	NA	0	0	10	10	10	80	40	40	13.8035	12.5297	15.5628
Q8BP67	Rpl24	4C-vs-37C	-1.74669	0.129197	-13.5196	6	1.02e-05	9.58e-05	NA	0	0	16	16	16	128	64	64	17.0505	16.1874	17.9905
Q9QZE5	Copg1	4C-vs-37C	-2.23816	0.165623	-13.5136	6	1.02e-05	9.58e-05	NA	0.325	0	15	12	12	84	48	36	12.7634	11.2184	13.458
P31786	Dbi	4C-vs-37C	-2.85249	0.211639	-13.4781	6	1.03e-05	9.66e-05	NA	0	0	18	18	18	144	72	72	15.5244	14.1487	17.0529	Dbi
Q6ZWV7	Rpl35	4C-vs-37C	-1.95378	0.144922	-13.4815	6	1.03e-05	9.66e-05	NA	0	0	25	25	25	200	100	100	15.9644	15.4897	17.3448
Q9D0W5	Ppil1	4C-vs-37C	2.54479	0.188746	13.4826	6	1.03e-05	9.66e-05	NA	0	0	14	14	14	112	56	56	15.0081	16.7887	14.0802
P57780	Actn4	4C-vs-37C	-2.18373	0.16235	-13.4507	6	1.05e-05	9.75e-05	NA	0	0	18	18	18	144	72	72	16.1252	14.9921	17.1498
Q6A0A9	FAM120A	4C-vs-37C	-2.08082	0.154785	-13.4433	6	1.05e-05	9.76e-05	NA	0	0	13	13	13	104	52	52	13.5694	12.6539	14.8537	FAM120A
P85094	Isoc2a	4C-vs-37C	-1.30137	0.0968964	-13.4305	6	1.06e-05	9.77e-05	NA	0.1	0	15	15	12	108	60	48	13.9774	12.8529	14.1553	Isoc2a
Q80U93	Nup214	4C-vs-37C	2.70816	0.201664	13.4291	6	1.06e-05	9.77e-05	NA	0	0	13	13	13	104	52	52	15.2839	16.505	13.6825
Q8BTM8	Flna	4C-vs-37C	-2.88104	0.214806	-13.4123	6	1.06e-05	9.82e-05	NA	0	0	12	12	12	96	48	48	16.2962	14.5019	17.4737	Flna
Q69ZA1	Cdk13	4C-vs-37C	1.24028	0.0925874	13.3958	6	1.07e-05	9.86e-05	NA	0	0	15	15	15	120	60	60	12.283	12.9188	11.65
Q91YI0	Asl	4C-vs-37C	-1.14678	0.0856314	-13.392	6	1.07e-05	9.86e-05	NA	0.464286	0	12	8	12	64	32	32	13.1963	12.6875	13.8219
Q9Z2I8	Suclg2	4C-vs-37C	-1.95816	0.146279	-13.3864	6	1.08e-05	9.86e-05	NA	0	0	15	15	15	120	60	60	15.173	14.2873	16.2873	Suclg2
O35350	Capn1	4C-vs-37C	-2.31783	0.173563	-13.3544	6	1.09e-05	9.97e-05	NA	0.25	0	12	12	9	72	48	24	13.0622	11.5024	13.9189
Q8BFQ8	Gatd1	4C-vs-37C	-1.4356	0.107542	-13.3492	6	1.09e-05	9.97e-05	NA	0.233333	0	15	12	15	92	48	44	14.1017	13.3305	14.7994
Q9CSN1	Snw1	4C-vs-37C	2.96601	0.222725	13.3169	6	1.11e-05	0.000100873	NA	0	0	16	16	16	128	64	64	16.3527	18.0344	14.9278
O88508	Dnmt3a	4C-vs-37C	2.43305	0.183083	13.2894	6	1.12e-05	0.000101129	NA	0	0	9	9	9	72	36	36	13.4675	14.6012	12.1383
Q3THS6	Mat2a	4C-vs-37C	-2.05979	0.154887	-13.2986	6	1.12e-05	0.000101129	NA	0	0	12	12	12	96	48	48	14.3476	13.5154	15.5939
Q8K1R7	Nek9	4C-vs-37C	-2.01966	0.151931	-13.2932	6	1.12e-05	0.000101129	NA	0.291667	0	9	9	9	51	36	15	13.5279	12.0494	14.044
Q9JJU8	Sh3bgrl	4C-vs-37C	-2.16228	0.162534	-13.3036	6	1.12e-05	0.000101129	NA	0	0	9	9	9	72	36	36	13.9758	13.1317	15.3951
Q93092	Taldo1	4C-vs-37C	-3.20065	0.241457	-13.2556	6	1.14e-05	0.000102235	NA	0	0	12	12	12	96	48	48	16.98	15.6203	18.8668
Q99KG3	Rbm10	4C-vs-37C	2.87607	0.217	13.2538	6	1.14e-05	0.000102235	NA	0	0	10	10	10	80	40	40	14.8825	16.4817	13.5414
P68037	Ube2l3	4C-vs-37C	-1.96765	0.1486	-13.2413	6	1.15e-05	0.000102373	NA	0.0703125	0	16	16	16	119	64	55	15.1601	13.9807	16.0587
Q91Z49	Fyttd1	4C-vs-37C	3.46875	0.26199	13.24	6	1.15e-05	0.000102373	NA	0	0	10	10	10	80	40	40	16.2451	18.2211	14.6664
Q9CQN1	Trap1	4C-vs-37C	-1.37739	0.104126	-13.2281	6	1.15e-05	0.000102553	NA	0	0	18	18	18	144	72	72	15.7582	14.104	15.5356
Q9WV54	Asah1	4C-vs-37C	-1.42956	0.108092	-13.2254	6	1.15e-05	0.000102553	NA	0	0	13	13	13	104	52	52	15.7688	15.1473	16.569
P10605	Ctsb	4C-vs-37C	-2.04242	0.154782	-13.1955	6	1.17e-05	0.000102626	NA	0	0	19	19	19	152	76	76	15.9375	14.8487	16.8828
P17809	Slc2a1	4C-vs-37C	-1.63241	0.123707	-13.1958	6	1.17e-05	0.000102626	NA	0	0	13	13	13	104	52	52	19.4308	18.3514	19.9803	Slc2a1
P28352	Apex1	4C-vs-37C	-2.18492	0.165405	-13.2095	6	1.16e-05	0.000102626	NA	0	0	10	10	10	80	40	40	15.0277	13.7409	15.9726
Q04207	Rela	4C-vs-37C	-2.6999	0.15549	-17.3638	5	1.16e-05	0.000102626	NA	0.333333	0	9	9	6	48	36	12	12.5983	10.7796	13.4968
Q6A068	Cdc5l	4C-vs-37C	2.91034	0.22045	13.2018	6	1.17e-05	0.000102626	NA	0	0	26	26	26	208	104	104	15.6959	17.1286	14.0243
Q8K2F8	Lsm14a	4C-vs-37C	-2.03295	0.154103	-13.1921	6	1.17e-05	0.000102626	NA	0.28125	0	8	8	5	46	29	17	13.5748	11.9741	13.9858
Q60854	Serpinb6	4C-vs-37C	-3.42105	0.259465	-13.185	6	1.18e-05	0.00010271	NA	0	0	12	12	12	96	48	48	15.3738	13.6077	17.2634
Q9JMH6	Txnrd1	4C-vs-37C	-1.91228	0.145119	-13.1773	6	1.18e-05	0.000102825	NA	0	0	10	10	10	80	40	40	14.2302	13.3175	15.2599
O89017	Lgmn	4C-vs-37C	-2.19966	0.167038	-13.1686	6	1.18e-05	0.000102982	NA	0.107143	0	7	7	7	50	28	22	14.1246	13.1725	15.3667
O35316	Slc6a6	4C-vs-37C	-0.591816	0.0450209	-13.1454	6	1.2e-05	0.000103113	NA	0.107143	0	14	14	14	100	56	44	14.2593	13.2665	13.8567
Q8BJY1	Psmd5	4C-vs-37C	-2.38187	0.181198	-13.1451	6	1.2e-05	0.000103113	NA	0	0	12	12	12	96	48	48	13.4551	12.1603	14.6589
Q9R0P5	Dstn	4C-vs-37C	-2.10981	0.1605	-13.1452	6	1.2e-05	0.000103113	NA	0	0	12	12	12	96	48	48	16.5967	15.3063	17.481
Q9R1P3	Psmb2	4C-vs-37C	-1.42666	0.108502	-13.1487	6	1.19e-05	0.000103113	NA	0	0	11	11	11	88	44	44	15.1085	14.0623	15.556
Q8K1R3	Pnpt1	4C-vs-37C	-1.04408	0.0794669	-13.1385	6	1.2e-05	0.000103121	NA	0.3125	0	12	9	12	69	36	33	12.793	12.4882	13.5841
Q99KP6	Prpf19	4C-vs-37C	2.8981	0.220644	13.1347	6	1.2e-05	0.000103121	NA	0	0	35	35	35	280	140	140	17.0089	18.638	15.5834
P63242	Eif5a	4C-vs-37C	-1.86132	0.141891	-13.118	6	1.21e-05	0.000103655	NA	0.208333	0	18	18	15	114	72	42	13.6332	12.3541	14.2189
Q62203	Sf3a2	4C-vs-37C	2.80777	0.214749	13.0747	6	1.23e-05	0.00010496	NA	0	0	20	20	20	160	80	80	15.0875	16.3494	13.5151
Q6ZWU9	Rps27	4C-vs-37C	-1.77474	0.135709	-13.0776	6	1.23e-05	0.00010496	NA	0.183333	0	15	15	15	98	57	41	13.9233	12.876	14.6648
Q9Z2E2	Mbd1	4C-vs-37C	3.63689	0.278162	13.0747	6	1.23e-05	0.00010496	NA	0.21875	0	12	9	12	75	27	48	13.3884	14.3764	10.7974
Q922D8	Mthfd1	4C-vs-37C	-2.49125	0.191193	-13.03	6	1.26e-05	0.000106831	NA	0	0	13	13	13	104	52	52	14.8685	13.4607	16.0935	Mthfd1
P58771	Tpm1	4C-vs-37C	-2.51704	0.193423	-13.0131	6	1.27e-05	0.000107402	NA	0	0	16	16	16	128	64	64	16.7982	15.4831	18.1346
Q8BMD8	Slc25a24	4C-vs-37C	-1.7607	0.135503	-12.9938	6	1.28e-05	0.000107852	NA	0.241071	0	14	11	14	88	44	44	13.5252	12.7173	14.4771
Q91V64	Isoc1	4C-vs-37C	-2.59687	0.199814	-12.9965	6	1.28e-05	0.000107852	NA	0.25	0	12	9	12	72	36	36	13.2604	11.5534	14.2122
P59108	Cpne2	4C-vs-37C	-2.24029	0.172663	-12.975	6	1.29e-05	0.000108526	NA	0.0375	0	10	10	10	77	40	37	13.282	11.8437	14.0098
P97760	Polr2c	4C-vs-37C	2.10087	0.162134	12.9576	6	1.3e-05	0.000109131	NA	0	0	16	16	16	128	64	64	14.552	16.0448	13.9053
P47753	Capza1	4C-vs-37C	-1.77827	0.137658	-12.918	6	1.32e-05	0.000109899	NA	0	0	14	14	14	112	56	56	15.0388	14.0222	15.9141
P47791	Gsr	4C-vs-37C	-2.25458	0.174819	-12.8966	6	1.34e-05	0.000109899	NA	0	0	14	14	14	112	56	56	14.2245	12.6851	15.0284
P70351	Ezh1	4C-vs-37C	2.0582	0.159616	12.8946	6	1.34e-05	0.000109899	NA	0.25	0	6	3	6	36	12	24	13.7377	14.3536	12.2389
Q60766	Irgm1	4C-vs-37C	-1.001	0.077511	-12.9143	6	1.33e-05	0.000109899	NA	0	0	10	10	10	80	40	40	13.3074	13.3448	14.3941
Q6P069	Sri	4C-vs-37C	-2.04502	0.158138	-12.9319	6	1.32e-05	0.000109899	NA	0	0	12	12	12	96	48	48	15.4949	14.3789	16.4291
Q8BWT1	Acaa2	4C-vs-37C	-2.35271	0.182474	-12.8934	6	1.34e-05	0.000109899	NA	0	0	26	26	26	208	104	104	17.2427	16.3157	18.8084	Acaa2
Q8CI94	Pygb	4C-vs-37C	-2.07621	0.160713	-12.9187	6	1.32e-05	0.000109899	NA	0	0	25	25	25	200	100	100	16.7861	15.8184	17.9596	Pygb
Q9CQE1	Nipsnap3b	4C-vs-37C	-1.23595	0.0957973	-12.9018	6	1.33e-05	0.000109899	NA	0.197368	0	19	19	19	122	67	55	13.9574	13.2966	14.6183
Q9D554	Sf3a3	4C-vs-37C	2.65532	0.205566	12.9172	6	1.32e-05	0.000109899	NA	0	0	19	19	19	152	76	76	16.2524	17.8544	15.0579
Q9DAW9	Cnn3	4C-vs-37C	-3.11058	0.240937	-12.9104	6	1.33e-05	0.000109899	NA	0	0	10	10	10	80	40	40	14.8802	13.7451	16.7075	Cnn3
Q9JHL1	Slc9a3r2	4C-vs-37C	-2.12454	0.165095	-12.8686	6	1.35e-05	0.000110899	NA	0	0	22	22	22	176	88	88	14.7964	13.9082	15.9451
P11438	Lamp1	4C-vs-37C	-1.50646	0.117217	-12.8518	6	1.36e-05	0.000111262	NA	0.0416667	0	9	9	9	69	36	33	15.6299	14.9369	16.4034
Q8BG32	Psmd11	4C-vs-37C	-1.5322	0.119217	-12.8522	6	1.36e-05	0.000111262	NA	0	0	11	11	11	88	44	44	15.171	14.1796	15.7772
O70194	Eif3d	4C-vs-37C	-2.5539	0.198816	-12.8456	6	1.37e-05	0.000111337	NA	0.208333	0	9	9	9	57	36	21	13.5889	11.8459	14.5209
Q9WV02	Rbmx	4C-vs-37C	2.48964	0.193931	12.8378	6	1.37e-05	0.000111494	NA	0	0	11	11	11	88	44	44	15.9046	17.034	14.5699
P14869	Rplp0	4C-vs-37C	-2.19361	0.171113	-12.8196	6	1.38e-05	0.000111512	NA	0	0	14	14	14	112	56	56	17.2936	16.2962	18.4112
Q8VDK1	Nit1	4C-vs-37C	-1.66884	0.130138	-12.8237	6	1.38e-05	0.000111512	NA	0.125	0	15	15	12	105	57	48	13.1751	11.8594	13.612
Q921M4	Golga2	4C-vs-37C	-1.36726	0.106662	-12.8186	6	1.38e-05	0.000111512	NA	0	0	10	10	10	80	40	40	13.3995	12.5995	14.0402
Q9DCH4	Eif3f	4C-vs-37C	-2.17761	0.169797	-12.8248	6	1.38e-05	0.000111512	NA	0.0833333	0	9	9	9	66	36	30	13.086	12.2072	14.2441
O09061	Psmb1	4C-vs-37C	-1.67962	0.131368	-12.7856	6	1.41e-05	0.000112957	NA	0	0	15	15	15	120	60	60	15.3384	14.3464	16.1405
P58871	Tnks1bp1	4C-vs-37C	-1.78848	0.139939	-12.7804	6	1.41e-05	0.000112985	NA	0.575	0	15	9	12	57	36	21	12.6412	11.4862	13.1765	Tnks1bp1
Q9CWZ3	Rbm8a	4C-vs-37C	2.21615	0.173507	12.7727	6	1.41e-05	0.000113139	NA	0	0	24	24	24	192	96	96	16.3235	17.9604	15.6518
Q9QXV1	Cbx8	4C-vs-37C	2.74072	0.214926	12.7519	6	1.43e-05	0.000113977	NA	0.4375	0	12	11	9	57	21	36	14.2601	15.6688	12.8949
Q91VJ5	Pqbp1	4C-vs-37C	2.44864	0.19216	12.7427	6	1.43e-05	0.000114214	NA	0	0	14	14	14	112	56	56	16.066	17.5452	14.9698
Q9ES46	Parvb	4C-vs-37C	-3.05567	0.240401	-12.7107	6	1.45e-05	0.000115652	NA	0.233333	0	15	15	12	92	60	32	13.8289	11.8604	15.022
F8VPU2	Farp1	4C-vs-37C	-1.30257	0.102612	-12.6941	6	1.47e-05	0.000116146	NA	0	0	10	10	10	80	40	40	14.2025	13.7489	15.0253	Farp1
O08638	Myh11	4C-vs-37C	-2.78062	0.219158	-12.6877	6	1.47e-05	0.000116146	NA	0	0	20	20	20	160	80	80	16.1243	15.0064	17.8198
Q9CRB6	Tppp3	4C-vs-37C	-3.10555	0.244716	-12.6904	6	1.47e-05	0.000116146	NA	0	0	15	15	15	120	60	60	15.1666	13.8579	17.0475
Q8R3Y5	#N/A	4C-vs-37C	2.97756	0.234933	12.6741	6	1.48e-05	0.000116166	NA	0	0	5	5	5	40	20	20	12.4847	14.0006	10.762
Q91W39	Ncoa5	4C-vs-37C	3.18953	0.251658	12.6741	6	1.48e-05	0.000116166	NA	0	0	13	13	13	104	52	52	16.9626	18.7426	15.3772
Q9QWH1	Phc2	4C-vs-37C	1.85237	0.146158	12.6738	6	1.48e-05	0.000116166	NA	0.075	0	10	10	10	74	34	40	13.8467	14.5601	12.6678
B2RXS4	Plxnb2	4C-vs-37C	-1.39445	0.11012	-12.6631	6	1.49e-05	0.000116496	NA	0.214286	0	14	11	14	88	44	44	12.7248	11.8218	13.248
P49722	Psma2	4C-vs-37C	-1.45826	0.115249	-12.6531	6	1.49e-05	0.000116738	NA	0	0	16	16	16	128	64	64	14.6989	13.6151	15.0826
Q8K114	Ints9	4C-vs-37C	2.23236	0.176477	12.6496	6	1.5e-05	0.000116738	NA	0.28125	0	12	12	9	72	36	36	13.3289	14.4257	12.0507
Q9QYE9	Plekhb1	4C-vs-37C	-1.43564	0.113573	-12.6407	6	1.5e-05	0.000116974	NA	0.375	0	12	12	9	60	36	24	13.2175	13.0507	14.5516
P62852	Rps25	4C-vs-37C	-3.09871	0.245679	-12.6128	6	1.52e-05	0.000117758	NA	0	0	11	11	11	88	44	44	15.8745	14.3041	17.2958
Q61147	Cp	4C-vs-37C	-1.65528	0.131226	-12.614	6	1.52e-05	0.000117758	NA	0.0138889	0	9	9	9	71	36	35	14.5853	14.145	15.6692
Q9Z2D6	Mecp2	4C-vs-37C	2.59608	0.205721	12.6194	6	1.52e-05	0.000117758	NA	0	0	36	36	36	288	144	144	17.8281	19.3543	16.7512
Q6NZB0	Dnajc8	4C-vs-37C	-2.24077	0.177767	-12.6051	6	1.53e-05	0.000117939	NA	0.125	0	16	16	16	112	64	48	13.6978	12.6679	14.8998
Q8CIB5	Fermt2	4C-vs-37C	-2.84322	0.225699	-12.5974	6	1.53e-05	0.000118118	NA	0	0	12	12	12	96	48	48	14.8835	13.5763	16.6706	Fermt2
Q923D5	Wbp11	4C-vs-37C	2.78168	0.220967	12.5887	6	1.54e-05	0.000118353	NA	0	0	18	18	18	144	72	72	15.6316	17.1555	14.1706
O54790	Mafg	4C-vs-37C	3.96673	0.31542	12.576	6	1.55e-05	0.000118805	NA	0.3125	0	12	6	12	66	18	48	13.3841	14.5149	10.5253
Q9DC33	Hmg20a	4C-vs-37C	3.29468	0.262219	12.5646	6	1.56e-05	0.000119192	NA	0	0	9	9	9	72	36	36	15.2365	17.2028	13.835
O88909	Slc22a8	4C-vs-37C	-1.71605	0.136734	-12.5503	6	1.57e-05	0.000119499	NA	0	0	7	7	7	56	28	28	12.8678	12.0301	13.7222
Q9DAR7	Dcps	4C-vs-37C	-3.53319	0.28148	-12.5522	6	1.56e-05	0.000119499	NA	0	0	11	11	11	88	44	44	14.4284	12.6531	16.2814
O08709	Prdx6	4C-vs-37C	-2.50031	0.200358	-12.4792	6	1.62e-05	0.000122343	NA	0	0	20	20	20	160	80	80	16.2554	14.9498	17.4245	Prdx6
O70251	Eef1b	4C-vs-37C	-1.69993	0.136212	-12.48	6	1.62e-05	0.000122343	NA	0.28125	0	12	9	12	72	36	36	14.7056	13.9187	15.6794
Q60520	Sin3a	4C-vs-37C	2.15077	0.172205	12.4896	6	1.61e-05	0.000122343	NA	0	0	11	11	11	88	44	44	15.0932	16.3677	14.0923
Q8BH74	Nup107	4C-vs-37C	3.00491	0.240816	12.478	6	1.62e-05	0.000122343	NA	0	0	11	11	11	88	44	44	15.3276	17.3721	14.1558
Q8VE99	Ccdc115	4C-vs-37C	2.76514	0.221489	12.4843	6	1.61e-05	0.000122343	NA	0.0375	0	10	10	10	77	37	40	14.2253	15.8033	12.9033
Q9CW03	Smc3	4C-vs-37C	1.62345	0.130169	12.4719	6	1.62e-05	0.000122449	NA	0	0	19	19	19	152	76	76	15.2904	15.7863	14.0637
O88685	Psmc3	4C-vs-37C	-1.74358	0.140187	-12.4376	6	1.65e-05	0.000123124	NA	0	0	13	13	13	104	52	52	14.6936	13.2974	15.132
P22892	Ap1g1	4C-vs-37C	-1.53511	0.123416	-12.4385	6	1.65e-05	0.000123124	NA	0	0	10	10	10	80	40	40	14.1511	13.1249	14.7471
P53986	Slc16a1	4C-vs-37C	-1.73803	0.139914	-12.4221	6	1.66e-05	0.000123124	NA	0	0	21	21	21	168	84	84	15.1831	14.8579	16.5216
Q3U0V1	Khsrp	4C-vs-37C	-1.86388	0.150045	-12.4221	6	1.66e-05	0.000123124	NA	0	0	12	12	12	96	48	48	15.622	15.3598	17.1922
Q4FK66	Prpf38a	4C-vs-37C	2.66995	0.214574	12.443	6	1.65e-05	0.000123124	NA	0	0	18	18	18	144	72	72	14.9191	16.5609	13.6524
Q5DW34	Ehmt1	4C-vs-37C	2.22125	0.178765	12.4255	6	1.66e-05	0.000123124	NA	0.288462	0	13	13	10	77	37	40	13.2628	14.7443	12.3962
Q61578	Fdxr	4C-vs-37C	-1.31974	0.10615	-12.4328	6	1.65e-05	0.000123124	NA	0.259615	0	13	10	13	80	40	40	13.5439	13.0903	14.4032	Fdxr
Q9CYN2	Spcs2	4C-vs-37C	0.932456	0.0748977	12.4497	6	1.64e-05	0.000123124	NA	0	0	15	15	15	120	60	60	15.8385	16.6519	15.7007
Q9WU40	Lemd3	4C-vs-37C	2.87732	0.231021	12.4548	6	1.64e-05	0.000123124	NA	0	0	18	18	18	144	72	72	15.344	16.9384	13.9143
Q9D0B1	Znf524	4C-vs-37C	2.28974	0.18459	12.4044	6	1.68e-05	0.000123903	NA	0.25	0	6	3	6	36	12	24	12.9566	14.2883	11.9112
Q6P9R2	Oxsr1	4C-vs-37C	-2.21151	0.178723	-12.3739	6	1.7e-05	0.000125296	NA	0.0555556	0	9	9	9	68	36	32	13.8487	12.8757	15.2161
Q6PB66	Lrpprc	4C-vs-37C	-1.13989	0.0921611	-12.3684	6	1.7e-05	0.000125296	NA	0	0	15	15	15	120	60	60	14.8226	14.0304	15.233
Q8CI03	Flywch1	4C-vs-37C	3.52305	0.28485	12.3681	6	1.7e-05	0.000125296	NA	0.416667	0	23	23	15	117	57	60	13.5405	15.0784	11.4477
P62962	Pfn1	4C-vs-37C	-1.81433	0.146752	-12.3632	6	1.71e-05	0.00012534	NA	0	0	16	16	16	128	64	64	16.1337	15.3811	17.1921
Q61739	Itga6	4C-vs-37C	-1.82698	0.148044	-12.3408	6	1.73e-05	0.000126425	NA	0	0	13	13	13	104	52	52	15.0859	14.5959	16.4582
P62862	Fau	4C-vs-37C	-2.05924	0.16713	-12.3212	6	1.74e-05	0.000127346	NA	0	0	5	5	5	40	20	20	16.7315	15.9858	18.0303
P08775	Polr2a	4C-vs-37C	2.34451	0.191069	12.2705	6	1.78e-05	0.000129928	NA	0	0	13	13	13	104	52	52	16.0769	17.2497	14.8056
Q91YE7	Rbm5	4C-vs-37C	2.59289	0.211299	12.2712	6	1.78e-05	0.000129928	NA	0	0	9	9	9	72	36	36	14.4466	16.304	13.5257
Q99JF8	Psip1	4C-vs-37C	2.06814	0.16869	12.26	6	1.79e-05	0.000130323	NA	0	0	23	23	23	184	92	92	17.2971	18.2903	16.1325
O55142	Rpl35a	4C-vs-37C	-1.6721	0.136525	-12.2475	6	1.8e-05	0.000130573	NA	0	0	11	11	11	88	44	44	17.2733	16.2019	17.8193
P09242	Alpl	4C-vs-37C	-1.82371	0.148998	-12.2399	6	1.81e-05	0.000130573	NA	0	0	12	12	12	96	48	48	14.6961	13.6781	15.4798	Alpl
P39447	Tjp1	4C-vs-37C	-1.60278	0.130939	-12.2407	6	1.81e-05	0.000130573	NA	0	0	20	20	20	160	80	80	15.5554	14.9963	16.6233	Tjp1
Q8CGZ0	Cherp	4C-vs-37C	2.72429	0.222494	12.2444	6	1.81e-05	0.000130573	NA	0	0	9	9	9	72	36	36	15.4031	17.0095	14.1759
Q9D4H9	Phf14	4C-vs-37C	3.32749	0.271954	12.2355	6	1.81e-05	0.000130595	NA	0	0	14	14	14	112	56	56	14.9474	16.7045	13.1105
P11276	Fn1	4C-vs-37C	1.67066	0.136891	12.2043	6	1.84e-05	0.000131432	NA	0.458333	0	9	6	9	42	15	27	13.2901	14.1569	12.4361	Fn1
[truncated: 3,265 more rows]
